# Supplementary material for: In silico analysis of expression data during the early priming stage of liver regeneration after partial hepatectomy in rat
Source: Oncotarget. 2018 Jan 27;9(14):11794–804. doi: 10.18632/oncotarget.24370 (PMC5837750; doi:10.18632/oncotarget.24370)
Supplement: Supplementary file 3 [file oncotarget-09-11794-s003.csv]

Supplementary Table 2: The gene sets correlated with Socs3 at all time-point after PH.
#1.2
31099	30
NAME	decription	GSM1336621_0h-1.CEL.gz	GSM1336622_0h-2.CEL.gz	GSM1336623_0h-3.CEL.gz	GSM1336627_2hPH-1.CEL.gz	GSM1336628_2hPH-2.CEL.gz	GSM1336629_2hPH-3.CEL.gz	GSM1336633_6hPH-1.CEL.gz	GSM1336634_6hPH-2.CEL.gz	GSM1336635_6hPH-3.CEL.gz	GSM1336639_12hPH-1.CEL.gz	GSM1336640_12hPH-2.CEL.gz	GSM1336641_12hPH-3.CEL.gz	GSM1336645_24hPH-1.CEL.gz	GSM1336646_24hPH-2.CEL.gz	GSM1336647_24hPH-3.CEL.gz	GSM1336651_30hPH-1.CEL.gz	GSM1336652_30hPH-2.CEL.gz	GSM1336653_30hPH-3.CEL.gz	GSM1336657_36hPH-1.CEL.gz	GSM1336658_36hPH-2.CEL.gz	GSM1336659_36hPH-3.CEL.gz	GSM1336663_72hPH-1.CEL.gz	GSM1336664_72hPH-2.CEL.gz	GSM1336665_72hPH-3.CEL.gz	GSM1336669_120hPH-1.CEL.gz	GSM1336670_120hPH-2.CEL.gz	GSM1336671_120hPH-3.CEL.gz	GSM1336675_168hPH-1.CEL.gz	GSM1336676_168hPH-2.CEL.gz	GSM1336677_168hPH-3.CEL.gz
1367452_at	NA	7.900138083	8.404033489	8.457960377	8.377060978	8.316763111	8.240980905	8.261889067	8.081027454	8.105960317	9.017764654	8.809709202	8.934341185	8.675466906	8.277131038	8.188117124	8.915239491	8.775684001	8.806508326	8.232383256	8.473343788	8.511952293	7.675758001	6.629459792	6.872497492	7.94387703	7.953845784	7.957694163	8.093077298	8.061090781	8.026955691
1367453_at	NA	8.605314161	8.669046121	8.576311278	8.671150935	8.479671492	8.54113779	8.28124362	8.064555957	8.25514481	8.846398511	8.557383099	8.723249868	8.260254239	7.938842826	7.967001108	8.752949415	8.596480755	8.412262266	7.994578319	8.337351481	8.345739526	7.929089723	7.694348732	7.804855383	8.364031753	8.332619313	8.309061797	8.324483051	8.27596622	8.339153168
1367454_at	NA	9.009671783	9.231837794	9.147756463	9.074386574	9.001573908	9.021287733	9.031493713	9.168508815	9.211917589	9.576405013	9.583915485	9.619277304	9.560692254	9.324160091	9.201978917	9.60260597	9.574431773	9.428417735	9.343406157	9.356311482	9.467634938	8.885785255	9.05798456	9.040566347	8.982450651	9.081571994	9.040678267	9.132739091	9.161966998	9.056817482
1367455_at	NA	10.52258802	10.50618203	10.44957132	10.46366716	10.37510106	10.43780371	10.10386304	10.11548612	10.09637801	10.23646043	10.0344515	10.1669976	10.32396072	9.889795902	10.03863959	10.3974712	10.32777847	10.22981034	10.60353241	10.34763283	10.3819987	9.829577521	9.922762569	9.894051393	10.35767735	10.36250949	10.40928242	10.22315814	10.06369269	9.983774916
1367456_at	NA	9.806432798	10.05273044	10.10121685	10.31680237	10.26528959	10.20028442	10.0798042	9.758224758	9.779590378	10.20557457	9.843669213	9.908038362	9.782044695	9.14749848	9.127931261	10.17255296	10.20955724	10.02894881	9.213163192	9.438382648	9.551225517	9.276702712	8.279510476	8.289503358	9.72934841	9.524242488	9.599165635	9.70879893	9.766595131	9.697616114
1367457_at	NA	8.08062158	8.461166139	8.258289835	8.120117789	8.306391459	8.32690857	8.337947798	8.475955205	8.285299438	8.740139698	8.716835391	8.749204277	8.323917298	8.381403514	8.454197556	8.430745282	8.65697618	8.446647773	8.309875836	8.137774291	8.267909118	7.885730383	7.834294638	8.061478156	8.135290895	8.233201065	8.201037334	8.095880975	8.297098547	8.190599247
1367458_at	NA	7.60342669	7.633524426	7.61395913	7.876868047	7.768151005	7.758154923	7.579490068	7.69244015	7.511012684	7.841420659	7.543339291	7.712542171	7.463792491	7.241964898	7.347722751	7.54529715	7.547966214	7.547543655	7.293454037	7.587556391	7.532894029	7.176985102	7.168279027	7.073471237	7.620482228	7.480606419	7.576432125	7.586240692	7.457789917	7.498383833
1367459_at	NA	10.70583837	10.8794733	10.82339753	10.83407365	10.82522283	10.85893582	10.66267279	10.52978215	10.53309558	11.27280662	11.00932723	11.02744269	11.0430493	10.26745775	10.428335	11.08866001	11.11482478	11.113869	10.54248998	10.75887183	10.85270491	10.46859173	9.366638766	9.538640429	10.55513552	10.73203896	10.82112363	10.82617173	10.57699421	10.49277176
1367460_at	NA	9.952963072	10.00655427	10.07974991	9.961595135	9.763789061	9.852791045	9.842098481	10.0046098	9.913183138	10.30485222	10.16153438	10.24430424	10.11714235	10.11507824	10.16756716	10.20184589	10.19913364	10.13445311	10.38035272	10.21614734	10.22952951	9.940867784	10.08783321	10.20842932	10.24168425	10.08015498	10.08877921	9.910248141	9.917898825	9.916354434
1367461_at	NA	9.000160184	8.93105362	9.072413291	8.898961008	8.940510155	8.894028768	9.196466137	9.391926196	9.189981494	9.474948099	9.538432579	9.636342642	9.790647387	9.443260635	9.389327775	8.997520138	9.099385026	9.059542084	9.538462663	9.35529396	9.463731429	9.380918291	8.831410912	8.75262767	9.118430163	8.629944886	8.834172422	8.708133144	8.695421299	8.719411483
1367462_at	NA	8.895544237	8.255114807	8.298128945	9.15526233	8.741997485	8.703133524	9.108133772	9.100921658	9.031923957	8.936811224	8.601918399	8.738902076	8.647959217	8.230342279	8.339510151	8.688729932	8.571023629	8.458563593	8.144707355	8.322941917	8.350771134	8.313063288	7.729924667	7.792753615	8.762897647	8.670366048	8.833471488	8.437222886	8.238161777	8.150069955
1367463_at	NA	10.02390477	10.44847756	10.41509073	10.65029458	10.27994909	10.25204903	10.52877717	10.47032724	10.38863059	10.78899178	10.76359202	10.8280621	10.44373963	10.35689293	10.36257775	10.51106713	10.66403074	10.5678878	10.56580702	10.56274477	10.56520341	9.957923724	9.704897279	9.709851649	10.42306238	10.40993423	10.42497144	10.58373132	10.39046937	10.25237736
1367464_at	NA	7.665370885	8.120344472	8.133731171	8.623975586	8.051878245	8.122429859	7.784770915	7.755773231	7.664897455	8.041052943	7.671290378	7.879229596	7.740417465	7.433526754	7.596185961	7.979249678	7.74084816	7.798653941	7.654982213	7.786988809	8.031061352	7.310571826	6.976071981	6.938796837	7.682470253	7.849920945	7.775215867	7.773426069	7.671687069	7.678019217
1367465_at	NA	9.376942018	8.749626603	8.911235678	9.098908295	9.003956911	9.056576134	9.457666486	9.481446128	9.530397526	9.733127668	9.545886746	9.646775255	10.54796283	10.39589777	10.4456244	9.46702882	9.420870898	9.256065584	9.850074081	9.955919114	10.03582332	9.773391295	9.439806675	9.655688184	9.333652127	9.462252369	9.507759209	8.868880403	9.032150486	8.893559899
1367466_at	NA	9.021959535	9.364719236	9.340747523	8.930312798	9.172358162	9.257391893	8.916738171	8.989703506	8.921402657	9.102022642	9.07902534	9.132380821	9.297348099	8.904904777	8.917092818	8.850751017	8.860840032	8.828338964	9.096656614	9.132852082	9.136723621	8.915802924	8.530106198	8.490126424	9.001855489	9.126912004	9.147170927	8.82112232	9.135610316	8.933906261
1367467_at	NA	9.846674836	10.19110729	10.2072299	9.984691555	10.15014879	10.11772239	9.921135589	9.968547025	10.00084682	10.24197214	10.12696618	10.14821503	9.601892167	9.43576427	9.439695193	10.17528096	10.08301507	10.04245125	9.72509312	9.614070477	9.611267705	9.300759013	9.088882522	9.209477746	10.02184884	10.14995103	10.20653385	9.82986662	9.916959638	9.828039342
1367468_at	NA	8.043055274	8.04207488	8.212406006	7.876587128	8.106291178	8.135186943	7.754294573	7.774173195	7.569379611	7.834218954	7.620362543	7.913144736	7.534400524	7.098419766	7.316114959	7.496721356	7.634840614	7.47182472	7.524547396	7.581807927	7.291767012	7.296169241	7.228603774	7.429700987	8.253990628	7.964453984	8.046082423	7.84636731	8.002240528	7.912933999
1367469_at	NA	10.32401279	10.95674275	10.84924069	10.45738072	10.54817239	10.57815539	10.66398677	10.78047466	10.69028992	10.94879933	10.8628702	10.88993539	10.74716891	10.49557957	10.5383993	10.93557552	10.77887296	10.78278498	10.71766747	10.7706642	10.8621016	10.30296426	9.839649488	9.875323016	10.53103854	10.44802197	10.40881229	10.44485839	10.64893982	10.65335127
1367470_at	NA	9.538467328	9.469041699	9.379949884	9.313003579	9.380689509	9.307072046	10.05308929	9.989332709	9.987860385	9.557763971	9.557199101	9.597771839	9.799448894	9.589909885	9.77677472	9.197589467	9.302209776	9.232599515	9.820403935	9.731520376	9.767399979	9.726554348	9.46991177	9.499578975	9.744065549	9.447415432	9.428653944	9.330417816	9.433012441	9.339905454
1367471_at	NA	7.0281451	7.443825577	7.516275894	7.409627512	7.571809177	7.605518089	7.554991721	7.576148819	7.56155379	8.00901166	7.922275673	8.011578125	7.298733467	6.980774753	7.105262283	7.942919728	7.870215208	7.713650923	7.415840713	7.393303543	7.232677066	6.877860609	7.169139943	7.302278743	7.542355953	7.509132399	7.648462061	7.096019587	7.254809666	7.216766755
1367472_at	NA	9.205021836	8.920914969	8.792415412	9.32375968	8.994744805	9.070418088	8.948512273	8.657243121	8.662724863	9.396175659	9.032221863	9.07554513	9.211567447	8.859140546	8.917028215	8.880570469	8.723000117	8.798762426	9.379363849	9.245583381	9.358316755	8.845932524	8.665763884	8.539592188	9.125451042	9.069347958	9.087583921	8.885296037	8.588473986	8.637445818
1367473_at	NA	8.505198205	8.665667955	8.739071067	8.415877005	8.638486183	8.549427789	8.588714383	8.814999682	8.838159241	9.067773714	8.937932108	9.053355074	8.662342179	8.588988478	8.597655993	9.053735687	9.071525152	8.937398151	8.42989343	8.790026077	8.815491741	8.218494542	8.151478723	8.270320053	8.678504703	8.61067845	8.665003342	8.605388862	8.614584865	8.597264063
1367474_at	NA	9.040041323	9.10699047	9.128655355	9.152810854	8.912110165	9.039816421	9.590044897	9.41036119	9.342399149	9.395242564	8.900174485	9.024183725	9.27256327	9.120700612	9.236724246	8.906455818	8.435555129	8.416966687	9.106746121	9.22385803	9.132486414	9.020938539	8.706691599	8.856115888	9.222456785	9.013635208	9.09012941	9.067997788	8.839209982	8.708445627
1367475_at	NA	8.717989888	8.744075193	8.668013316	8.789145623	8.620074647	8.679057205	8.678624025	8.684636196	8.728169111	8.963994002	8.807835958	9.064754237	8.479388276	8.191796392	8.366254521	8.696838612	8.853113325	8.798375229	8.699607828	8.723418436	8.808065533	8.296134079	8.028554658	8.339927506	8.753404505	8.657866911	8.701152644	8.676745369	8.472664945	8.506892633
1367476_at	NA	9.558188493	10.22055142	10.25265896	9.185300035	9.693494277	9.688547049	9.055514836	9.169158504	9.19014534	9.08995273	9.316522702	9.423216934	9.160149773	8.9547163	8.989862955	9.70484031	9.970419492	9.960050392	8.969520282	8.998804057	8.967594565	8.932063486	8.653413336	8.416545474	9.55365252	9.729679099	9.710496404	9.575250925	9.698894003	9.669571623
1367477_at	NA	8.82723578	9.232300831	9.215590071	8.980191355	8.945852742	9.013061382	9.150091778	9.120103689	9.106805615	9.427320012	9.246605306	9.351272111	9.239499648	8.975829825	9.154943286	9.509140124	9.563559509	9.424073722	9.141705381	9.044863999	9.120748151	8.86391137	8.662679018	8.749220278	8.998681304	9.0796567	9.065765543	9.339715861	9.061807113	8.782824898
1367478_at	NA	6.816125972	7.182429499	7.530803237	6.908222544	7.086025502	7.127638704	7.156567623	7.063764929	7.130553332	7.318676129	7.336891575	7.267637554	7.069728712	7.210013922	7.087957517	6.888009619	6.949609865	6.77955706	6.796880306	7.0478164	7.041911918	7.050244591	6.990271373	6.80699147	6.776088484	7.135502743	7.143402998	6.819052135	7.123461808	7.024910774
1367479_at	NA	8.882727697	8.69337795	8.626785614	8.47942849	8.526176159	8.478970244	9.04946539	8.938483774	8.908706596	9.326190758	9.352086946	9.267707305	9.041727637	8.858992357	8.824675663	8.838059616	8.870366808	8.760713688	8.662238992	8.820986966	8.83594016	7.790553234	7.257133232	7.340190038	8.485400283	8.272105176	8.260479337	8.212954109	8.423552468	8.426859918
1367480_at	NA	8.056132788	8.49441295	8.480943673	8.660712173	8.487694031	8.544345319	8.776516918	8.731060744	8.619084507	9.016965248	8.837858383	8.839779635	8.632239373	8.361468811	8.482916275	8.819674061	8.767502323	8.684771122	8.639572314	8.610802478	8.740611446	7.925219843	7.797486998	7.905325334	8.165946804	8.086279079	8.17045799	8.352262766	8.286928266	8.270617456
1367481_at	NA	7.835002236	8.126420109	8.006408846	8.054295849	7.95295815	8.025294971	7.462071879	7.392706072	7.356568761	8.067522899	7.740992033	7.841787302	7.679239555	7.118651941	7.185810886	7.744194483	7.638723291	7.537720227	7.428189593	7.229470254	7.168034012	7.319561763	7.187456248	7.230142461	7.604775215	7.750641384	7.749415951	7.810949622	7.727154168	7.620229253
1367482_at	NA	7.878105219	8.398034999	8.263928843	8.362668959	8.233533654	8.198908833	7.495543244	7.596891202	7.678821364	7.743263621	7.679885494	7.90813914	8.116666586	7.725077871	7.922450067	8.08771577	8.255844408	8.064183324	7.898690571	8.077285313	7.983737845	7.663087944	6.936250248	7.105683924	7.849705869	7.99619826	8.036643537	7.663444388	7.847419957	7.762741082
1367483_at	NA	7.349139193	7.827633573	7.79981065	6.767604651	7.120736422	7.124570875	7.011085877	7.083664616	7.033378027	7.358243285	7.471941078	7.42147949	7.231285321	6.614972787	6.809247495	7.12879025	7.273284904	7.203067502	6.668022864	6.604432479	6.628604753	6.675342077	5.751795529	5.815817957	7.160758238	7.356447188	7.30688659	7.154247963	7.377368208	7.358182783
1367484_at	NA	7.772574867	7.927351106	7.844484529	7.850253465	8.070065928	7.973747188	7.428107075	7.700073389	7.530702062	7.708906193	8.000241631	8.141150992	7.244113474	7.184491806	7.384690575	7.78186179	7.795116055	7.786974215	7.411208402	7.352315855	7.529672256	7.35025808	7.019847391	6.900367896	7.790715098	7.631345039	7.668930485	7.661029663	7.682633748	7.575639873
1367485_at	NA	8.550535633	9.205575939	9.157580171	8.524061744	8.771230723	8.879771943	8.581089162	8.85408217	8.910612007	8.480392124	8.835391105	9.008446602	8.240802313	8.332162294	8.415147954	8.6890377	9.048543012	9.024792636	8.461223052	8.529292505	8.622535034	8.041576915	7.447962781	7.54517177	8.562671449	8.424805338	8.512713947	8.321590939	8.798483654	8.659756779
1367486_at	NA	8.280710276	8.360832818	8.355709979	8.39305504	8.303406613	8.341658553	9.38599074	9.067079933	9.008979259	8.873838782	8.542571087	8.545903399	8.832394127	8.761040186	8.724856825	8.395242842	8.323308897	8.202155265	8.625526365	8.623250018	8.690968509	8.458932927	8.592914383	8.683463295	8.867385029	8.600974505	8.655814827	8.782743603	8.482547194	8.504779289
1367487_at	NA	6.719171888	6.925878592	6.921323871	7.009060678	7.052289287	7.07961741	6.982372778	7.00597428	7.141893756	7.304850714	7.175655182	7.256228587	7.19105016	7.215029657	7.132892947	6.603543301	6.971816363	6.729079175	6.856504505	7.092761403	7.02908885	7.042493814	7.177416183	7.063352729	7.056479781	7.218444358	7.112426926	6.809091465	7.001069724	6.983264441
1367488_at	NA	6.891646786	6.81553105	6.958530519	6.374364367	6.906596787	6.934204194	7.23864538	7.476055583	7.486215812	6.853396706	6.863076084	7.167340048	7.108374326	6.96027171	6.917593048	6.607429252	6.402725613	6.462560139	6.578837021	6.890339457	6.976322495	6.772861751	6.23473198	5.92841513	6.69320944	6.886674835	6.941416464	6.881832159	6.88679721	6.712290207
1367489_at	NA	6.005314313	5.668333433	5.748756637	5.332765829	5.652399777	5.541914096	5.963086238	5.783244079	6.1383891	5.742923732	5.813903992	5.79419361	5.625994965	5.8449426	5.952924181	5.361660846	5.127626205	5.712103873	5.681023919	6.069969753	5.706870606	5.98933775	5.737649677	5.973341388	6.024087999	6.186733833	6.080118074	6.065844096	5.736319051	5.911212766
1367490_at	NA	6.916553335	6.952800759	6.906589792	6.764995702	6.583237563	6.719973511	7.266654625	7.112866996	7.044800423	7.061382433	6.888457077	6.937447477	6.879642662	6.879890713	6.971343637	6.804399369	7.044441505	6.927330301	6.812401283	6.739394718	6.867710646	6.769821452	6.402157119	6.39112783	6.839603447	6.850197363	6.859743838	6.896023393	6.724913601	6.661347045
1367491_at	NA	8.216403179	8.657281424	8.757222915	8.687273046	8.785830477	8.791025926	8.600437211	8.703233683	8.657758194	8.872748762	8.920918539	9.112714149	8.364080586	8.199206593	8.296485597	8.724194646	9.001798808	8.89097786	8.705176416	8.977489113	8.850088019	7.948408282	7.577835117	7.795893623	8.196150326	8.196597644	8.152847963	8.183313724	8.409284145	8.416779183
1367492_at	NA	7.783846416	8.073143006	8.092438717	7.88743098	7.978321066	7.95410712	7.496932259	7.719722716	7.646070291	7.95442754	7.917837412	7.991102338	7.830591624	8.056762797	7.985839881	8.487731868	8.493226799	8.585556709	8.365712322	8.060343385	8.128491128	7.666459382	7.940656739	7.767820554	7.897688454	8.044411695	8.077333823	7.965422043	8.122920281	8.102294168
1367493_at	NA	8.038194132	8.643066465	8.563069031	8.386696597	8.460562254	8.465085226	8.644825555	8.561519197	8.413586844	8.61587263	8.359291184	8.447240313	8.226603664	8.219229273	8.288782945	8.474334827	8.453642097	8.330198719	8.15392174	8.295476122	8.295109612	7.949182404	7.691338519	7.683387001	8.283983103	8.284885372	8.378610455	8.204136394	8.219031893	8.223353417
1367494_at	NA	8.908423741	9.354884493	9.167293505	8.920916006	8.919826907	8.920646048	9.040799606	9.154310928	9.059326964	9.174787611	9.108795793	9.23783785	8.626689537	8.341099842	8.402957473	8.914841993	9.034609711	9.007316154	8.70847041	8.458886184	8.686950509	8.374053042	8.31078624	8.214799915	8.35350673	8.776394753	8.883171996	8.96939329	8.89925307	8.881556167
1367495_at	NA	6.028829138	6.629283014	6.917747061	6.789169485	6.773259056	6.832625989	6.701916293	6.909038974	6.72300978	7.355721779	7.402854338	7.579011911	6.673080595	6.310295595	6.610093889	7.558724922	7.379667298	7.283134992	6.466419501	6.899386563	6.907314396	6.003400475	4.961959724	5.021075932	6.041295328	6.388590244	6.347164273	6.254256562	6.533171438	6.436205478
1367496_at	NA	10.26824624	10.16029251	10.24076647	9.873522186	10.19049733	10.26768974	10.12774564	10.26986964	10.13801997	10.26596736	10.26177827	10.19989294	10.69190978	10.5820817	10.53996233	9.807730277	9.941529202	9.864706412	10.71482341	10.52390063	10.45157145	10.55992777	10.40946898	10.30423462	10.50102589	10.32332972	10.37114121	9.957426756	10.19403805	10.13863763
1367497_at	NA	7.628261247	7.415468882	7.464442045	6.935110756	7.12598714	7.186433984	6.971620295	7.090356837	7.183417148	6.774692303	6.787003544	7.035026112	7.809291078	7.629223452	7.779107808	6.912390078	7.156232286	7.106192402	7.922428429	7.957269938	8.09344301	7.527971496	7.277737555	7.348242714	7.534379994	7.159913866	6.988562899	6.651731567	6.824654519	6.735248781
1367498_at	NA	7.660765812	7.543381424	7.63905945	7.616344531	7.491904538	7.553998492	8.26949819	8.43033327	8.35074325	7.486762158	7.364051474	7.39603221	7.365582598	7.168725743	7.458938422	7.287722449	7.358117903	7.280373238	7.174312972	7.23905583	7.383252554	7.312124922	7.072058889	7.185075326	7.87023382	7.61028295	7.518649042	7.676002312	7.570750537	7.48853352
1367499_at	NA	7.677601031	7.514677454	7.831119938	6.895115588	7.096861066	7.145317221	7.574408896	7.649650436	7.676510379	7.690260888	7.694934969	7.815351949	7.456475589	7.483723249	7.422539291	7.127200071	7.239663972	7.352294222	7.226544828	7.410505891	7.394736171	7.547858939	7.320683655	7.207481812	7.708998098	7.653097374	7.578085772	7.425501461	7.463040152	7.506809583
1367500_at	NA	8.323248759	8.618274347	8.727531394	8.352434842	8.4352193	8.495081637	8.22285301	8.747502856	8.636306188	8.717543857	8.893330121	8.991601778	8.302072677	7.902541234	8.113589224	8.32670522	8.462208347	8.310503228	8.427600705	8.412818282	8.400987178	8.21377667	7.665274009	7.77948453	8.686711299	8.385213826	8.453671979	8.010135427	8.281351149	8.418348391
1367501_at	NA	7.97769363	8.121561578	8.017713963	8.044597661	7.882274697	7.965091471	8.560305142	8.365063548	8.331066607	8.335986463	8.260409442	8.215243088	8.309390343	8.184907163	8.315487735	7.769296685	7.583533295	7.440660806	8.170437932	8.00512914	8.037031946	8.014350672	7.658574359	7.721497956	8.192847151	8.005473451	8.003463155	7.677152424	7.964580316	7.835849301
1367502_at	NA	7.026291229	7.601265326	7.474180984	7.341788499	7.471770653	7.513975834	6.711432343	7.048497634	7.017569313	7.295419638	7.555614199	7.753236489	7.296684324	7.355204962	7.519452005	7.93286348	8.100251043	8.106224433	7.685852836	7.211849279	7.36945021	6.864791626	6.884575182	7.04042462	7.081784108	7.456186542	7.573139614	6.897218708	7.265204674	7.1997472
1367503_at	NA	10.02063001	9.611697504	9.658026047	9.844028475	9.663207091	9.655901155	9.508747187	9.399140963	9.267058218	9.240489071	9.11705554	9.235250158	9.916695469	9.389109909	9.492544509	9.221953951	9.208581836	9.16178861	9.737197084	9.783936368	9.726582397	9.759341103	8.971391097	8.971977665	9.587695297	9.57788526	9.601733076	9.571253892	9.311513872	9.247339177
1367504_at	NA	7.110387328	7.412920092	7.460510365	7.126379891	7.003522115	7.119761222	7.241028238	7.552684985	7.408879551	7.868286539	7.670878036	7.849221189	7.318156803	7.663374785	7.572636711	7.364532	7.26760864	7.348364077	7.45729675	7.66869416	7.614892093	6.992171603	6.951966655	6.974679425	7.246428782	7.806179685	7.729557004	7.280730342	7.341019388	7.312083105
1367505_at	NA	6.957561977	7.324688378	7.304447931	6.751853663	6.784361773	6.985119579	6.748426019	6.827872851	6.755794231	6.549651433	6.572990574	6.676685057	6.762990091	6.412569809	6.646529987	6.262985032	6.628691661	6.576436353	6.164707926	6.604472722	6.588947848	6.695619171	6.23927258	6.361229817	6.982551845	6.941935595	6.940308185	6.640916513	7.056307969	6.910313719
1367506_at	NA	8.090729643	8.406160344	8.425915241	8.256317612	8.228604235	8.279645208	8.098391984	8.187150478	8.043565467	8.667134321	8.475752469	8.491120322	8.109951209	7.916729489	7.802143189	8.510581474	8.309639325	8.309034934	8.462322111	8.323028459	8.295310172	7.60293204	7.42671707	7.537263747	7.891606884	7.999456159	8.093143314	7.989782958	8.014242308	7.852794046
1367507_at	NA	5.809365372	6.360634017	6.007230062	5.919136238	5.574110749	5.719728315	5.727704924	5.65028104	5.417639464	6.154527773	5.842004349	6.001942182	6.166883809	5.726577364	5.85413151	5.791205634	6.20051662	5.919808593	5.88290045	5.625648451	5.797557709	5.443923112	4.952654957	5.387607038	5.6626659	5.954584726	5.897096215	5.691681541	5.748213415	5.597317013
1367508_at	NA	7.478199209	8.120520032	8.164771623	7.444251585	7.755154516	7.749812515	7.67934947	8.208859952	8.145503631	7.910075585	8.206558874	8.36172702	7.381198491	7.315587733	7.390890178	7.3114282	7.673333753	7.584899024	7.529959083	7.087174601	6.950629265	6.862989822	6.968726468	6.977001607	7.384946802	7.609633714	7.788056209	7.189114344	7.448444627	7.372624554
1367509_at	NA	8.118156774	8.486287169	8.382223379	7.873325265	8.117368358	8.230657597	7.911640601	8.07720606	8.083186898	8.295487741	8.532816333	8.495133575	7.777652997	7.828130217	7.815266548	8.254797886	8.254976632	8.219353784	8.23966479	7.893441606	8.050772786	7.834625035	8.036285395	7.947820529	8.234358372	8.498675388	8.605593985	8.069882396	8.151084064	8.085537609
1367510_at	NA	9.221785179	8.766633743	8.822819512	8.461972774	8.446326107	8.468669337	8.119286648	8.2970221	8.190154737	8.127015444	7.830099648	8.093654105	8.789782253	8.634731176	8.72834386	8.067493389	7.882682285	7.86370507	9.079618513	8.985670487	8.957268644	8.713682173	8.85480169	8.840365925	9.029654259	8.498477312	8.47846633	8.32356513	8.354303461	8.122374592
1367511_at	NA	7.483256112	7.523758734	7.547899577	7.240163592	7.375496295	7.413338839	6.847292058	7.030710633	6.907389526	7.106718947	6.991816291	7.148118105	7.58944548	7.241964898	7.307293324	7.087707982	6.963468173	6.913254778	7.025565886	7.464096919	7.549769923	7.597025885	6.612229191	6.665253056	7.56562497	7.356254411	7.362920715	7.023023144	7.037005896	6.83024034
1367512_at	NA	9.485333091	9.822077343	9.840735578	9.306480315	9.671198562	9.622429687	9.223293225	9.404513171	9.36623207	9.218762802	9.581111634	9.705813004	9.191598278	9.267191855	9.356205827	9.411910637	9.760582169	9.722999067	9.163675577	9.209915021	9.17860078	9.008534694	8.710965785	8.710427422	9.452666301	9.487489824	9.556445655	9.259368342	9.626459191	9.654891574
1367513_at	NA	7.867066628	7.13387135	7.384136173	7.653389641	7.402119749	7.422210969	7.562291416	7.50047235	7.251438426	7.979784821	7.5291091	7.509378511	8.033142285	7.586296789	7.792784322	7.50755424	7.228278207	7.020010598	7.634736657	8.090985147	8.144796772	7.762404153	7.3286155	7.434761735	7.700253022	7.467640298	7.393721975	7.387603604	7.200389441	7.110439928
1367514_at	NA	6.906577082	6.933294612	7.032671698	6.827477492	6.708368851	6.673931268	6.386052843	6.226815085	6.259277228	6.28393335	6.288909553	6.601380579	6.631852992	6.375190545	6.398965996	6.872087017	7.019020363	6.818875779	6.70323332	6.969858279	6.877643581	6.585461624	6.033320454	5.994030718	6.889232787	7.107057839	6.918939788	6.187220589	6.656531986	6.641653678
1367515_at	NA	6.620937874	6.510196069	6.60619689	6.184871653	6.486124918	6.354322572	6.026827349	6.57223753	6.448577111	5.974602276	6.347811023	6.417336381	6.271172477	6.25359348	5.965167318	6.258969339	6.183508889	6.439062604	5.892462746	6.431807723	6.356531721	6.219120716	5.419556355	5.494536984	6.270552624	6.392228	6.226628861	6.026556924	6.392079635	6.549213301
1367516_at	NA	7.260389921	7.618380534	7.722847317	7.230289653	7.133838423	7.071945399	6.876252046	6.883093842	7.009428141	7.115793855	7.038143505	7.129130643	7.279368222	7.285130891	7.342576241	7.800182146	7.851753285	7.769385862	7.682620699	7.499041946	7.481784001	6.960174602	7.410355885	7.193564508	7.580337739	7.224885769	7.271931605	7.342585176	7.561791566	7.475237952
1367517_at	NA	7.479352359	7.181854931	7.130188704	6.978914465	6.780174988	6.848726428	7.499930705	7.564419454	7.708022695	6.995129625	6.992319246	7.056208371	7.588397167	7.713568004	8.018624994	6.796534964	7.019725143	6.814429039	7.554475316	7.35420557	7.527527193	7.466366866	7.737525157	7.455399355	7.419259545	7.613775359	7.62028205	7.42715709	7.313938395	7.377904164
1367518_at	NA	7.290175211	7.624250862	7.643818359	7.248260791	7.553084376	7.520638802	7.04684911	7.158558082	7.162288112	6.904959745	7.019077609	7.12591023	7.409612882	7.150838489	7.292952765	7.310729823	7.390014103	7.502680884	7.065006341	7.151278388	7.286281036	6.824365714	6.670628658	6.790427877	7.185269444	7.497113835	7.553166402	7.02371471	7.381722322	7.249010091
1367519_at	NA	7.561505204	7.604862246	7.568359998	6.900661599	6.991927695	7.020022322	6.976875227	6.894905697	6.972655903	6.723464932	6.611492165	6.8459291	7.102601181	6.926866284	7.123377787	7.145742847	7.297425962	7.199735334	6.947663272	6.886640087	6.841990229	7.116969206	6.990271373	6.872812773	7.342439615	7.243073913	7.344096617	7.103290435	7.347013766	7.295002258
1367520_at	NA	8.530366349	8.319444133	8.375639798	8.384883386	8.204054949	8.228689251	8.032610991	8.026109719	8.084982479	7.636796763	7.6842092	7.563374628	8.189830831	7.707482774	7.881510142	7.734177947	7.721091659	7.672171269	7.967226091	8.152064809	8.173064724	8.237917621	8.023413646	8.14353794	8.510269084	8.47400676	8.527233365	8.103048918	8.179445344	8.100336983
1367521_at	NA	6.258433891	6.489828574	6.509568004	6.400337558	6.722099423	6.860012754	5.882677527	6.257844216	6.335574151	5.839388662	6.088049554	6.197942805	5.883338735	5.991958853	6.097349284	5.653191977	5.968938389	5.881656601	5.679383436	5.753502722	5.820654377	6.331259648	6.146289535	6.404429753	6.537687931	6.710041256	6.722099423	5.860141413	6.491550687	6.476823265
1367522_at	NA	7.67757347	8.045897115	7.743154814	7.814819423	7.916667826	7.95758218	8.130583244	7.847968857	7.638094693	8.132824484	7.615342098	7.902608356	7.274393935	6.847005633	7.23591611	7.400957627	7.335545097	7.360897024	7.104339964	6.942238501	6.8817696	7.013103116	7.090709687	7.090709687	7.70812793	7.722474362	7.722227285	7.775678507	7.695817526	7.695259241
1367523_at	NA	6.808423037	7.399863737	7.401139821	6.831067562	7.047292701	7.041546927	6.727172738	6.915289547	6.857699289	7.387988097	7.059433814	7.35834398	7.058104603	6.268301947	6.310114151	6.841192837	6.781810619	6.751331793	6.76497602	6.74001315	6.739129632	6.787511698	6.201765925	6.255802463	7.056675098	7.025277332	7.114073513	6.67003878	6.724583727	6.652696907
1367524_at	NA	6.820840702	6.521580243	6.552458534	6.649350994	6.508570628	6.446102206	6.987242244	6.767362389	6.754846326	6.248156921	6.590807393	6.271249008	6.449628873	6.662703926	6.587194721	6.397102754	6.476319975	6.554620742	6.728389247	6.501570651	6.685657907	6.510663288	6.41797813	6.488224312	6.688663696	6.742529777	6.765377602	6.588497467	6.737682199	6.492850159
1367525_at	NA	9.070729724	9.035603202	9.005640191	8.963492673	9.037573082	9.11110742	9.364477222	9.158178681	9.137237034	8.932135261	8.673169179	8.675809944	9.214943813	9.276268179	9.258184397	8.948088705	9.013540809	8.844044471	9.150343991	9.308808668	9.319272969	9.145349015	8.928125049	9.080140896	9.458080153	9.241785485	9.1750249	9.226276203	9.003867987	8.994172642
1367526_at	NA	8.173586283	8.761241659	8.753985554	8.393738479	8.454270886	8.496451759	8.656875997	8.533282986	8.569525189	8.769198296	8.874049553	8.917685616	8.689506397	8.708956661	8.806749975	8.96407434	9.100808253	9.054561314	8.80160054	8.504282993	8.545872935	8.032706812	8.568710037	8.167531482	8.452336325	8.500391152	8.589285401	8.384332673	8.558455824	8.459811075
1367527_at	NA	7.066051784	7.268870926	7.361701977	6.670175347	7.134823702	7.217287944	6.851147404	6.948106791	6.788421735	7.029824043	7.150448018	7.320181542	6.823975094	6.690989821	6.783285041	6.589839941	6.285478093	6.129026529	7.218815755	7.19725333	7.059687784	6.355667145	6.046776512	6.062557029	6.715450848	6.704924559	6.721363169	6.585586401	6.550532635	6.488479496
1367528_at	NA	8.013125843	8.146575928	8.145551396	8.10873223	8.177204706	8.250588832	7.69036932	7.86283332	8.008091029	7.416460898	7.524494051	7.667984951	8.019484906	8.212431048	8.26275657	8.391871939	8.474948725	8.410766413	8.477851883	8.539442222	8.689438082	7.666240533	8.071628983	7.982228312	8.000672792	8.211232511	8.237320328	7.729505319	8.059684786	8.050525996
1367529_at	NA	8.038719647	7.917726589	7.935301119	7.673857286	7.782918883	7.84686989	7.86027026	7.962589145	7.960967072	7.92484745	7.786307826	7.980789311	8.663074729	8.281141046	8.39886354	7.679216238	7.649035583	7.725677489	7.956299335	8.381497157	8.490676092	8.320123498	7.902500587	7.757172663	8.256703147	7.632268025	7.655874746	7.322084555	7.547901067	7.373425312
1367530_at	NA	7.526712103	7.591450941	7.476771231	7.461162088	7.52154818	7.496172717	7.907530159	7.704200312	7.776431899	8.099309906	8.153500107	8.003172622	7.637802687	8.079981848	8.156045728	7.91894238	7.713836552	7.723931805	7.49535273	7.340217042	7.426262017	7.883062889	7.909031518	7.998080629	7.744541566	8.320919386	8.370047379	8.316543038	7.938315729	8.012642442
1367531_at	NA	9.190107618	9.49388508	9.540599394	9.505948579	9.378390643	9.497760025	9.591246013	9.527807618	9.43960381	9.589949753	9.371831413	9.4742976	9.322747551	8.799457665	8.84058212	9.603522251	9.373191303	9.301775754	8.94942775	9.405155481	9.482068134	8.835235267	8.132420912	8.048276378	9.159440536	9.054091346	9.033705178	9.052222525	8.965676781	8.886931246
1367532_at	NA	9.524564606	9.913904915	9.940305693	9.57500786	9.814329474	9.727678609	9.429314063	9.495754829	9.43839639	9.740672191	9.623935367	9.651408066	9.306251567	9.36321284	9.423143853	9.285262917	9.402101976	9.38657217	9.039680485	9.221382439	9.173114789	9.172044692	8.271640926	8.271640926	9.599602352	9.553413812	9.613759673	9.506377354	9.560016798	9.561650372
1367533_at	NA	7.365065116	7.729924603	7.979311949	7.556371762	7.569289077	7.622787327	7.595954468	7.708529895	7.57376357	7.738410819	7.825839944	7.981643605	7.900820483	7.796448437	7.814207807	7.653102417	8.056944305	7.878279094	8.231207075	8.032763634	8.024258673	7.299432875	7.288176677	7.474386239	7.49040981	7.749359774	7.787889993	7.754091444	7.902896657	7.683740661
1367534_at	NA	7.579803312	7.064857247	7.016136939	6.625074906	6.982588122	6.967772392	7.152803438	7.014611196	7.121876066	6.588955086	6.33672081	6.726764542	6.845168089	6.716306802	6.882776531	6.273516613	6.521708054	6.338142358	6.49410476	6.715682721	6.738608751	7.413552887	7.313284755	7.383250436	7.394959332	7.469890062	7.572396999	7.38670019	7.393538711	7.387640681
1367535_at	NA	7.573924866	7.810825526	7.860299165	7.59863116	7.639845101	7.55989758	7.92533384	7.615657727	7.717967047	7.936177887	7.878880376	7.711295915	7.715891666	7.635927886	7.757782079	7.797972702	7.652785286	7.438540622	7.51545547	7.6697768	7.545365441	7.348862086	6.879628149	7.110332808	7.660053958	7.612175197	7.736001866	7.855325972	7.573235646	7.613265218
1367536_at	NA	6.734448688	7.025219179	7.108970894	6.605524422	6.688677004	6.732786041	6.262614496	5.843715426	6.04187313	6.539052358	6.561629487	6.72609751	6.587774666	6.430680508	6.35183979	6.750799805	6.835605936	6.880958926	6.627608282	6.693277739	6.633333617	6.122609767	6.32084994	6.111139855	6.215550907	6.523376654	6.56479714	6.394450418	6.571957031	6.392225259
1367537_at	NA	7.054457813	7.265081282	7.321161206	6.887603534	6.889456985	7.171380059	7.450998262	7.312726145	7.206104339	7.284520074	6.969446957	7.221989709	7.468033894	7.57192769	7.615987618	7.007954112	6.744334979	6.645736571	7.082176844	7.127825907	7.140980566	7.184938982	6.674335186	6.807437782	7.087772022	7.117541047	7.120032274	6.948052801	6.938143613	6.966774581
1367538_at	NA	6.531610617	6.809404517	6.749750494	6.036834347	6.469487493	6.510382766	6.865076558	7.15288607	6.960388793	6.297864997	6.573098797	6.728758353	6.402830207	6.655445792	6.70625084	5.829725119	6.050539271	5.789004561	6.685272385	6.368789839	6.338828001	6.794021684	6.536165278	6.665033384	6.842472135	6.813725256	6.900101616	6.429700562	6.812857253	6.575011392
1367539_at	NA	7.088299362	7.671898493	7.490835517	6.539882674	6.969184746	7.190881775	7.078740769	7.032249452	7.151166273	6.878813313	6.970467389	7.003074682	7.006636336	6.873043311	6.974137794	6.704312563	6.390817012	6.50265142	6.824476084	6.991551329	7.001574294	6.655002159	5.94004057	6.057799848	6.980317726	7.125900319	7.119561729	6.513064297	6.831705359	6.839653892
1367540_at	NA	7.016868819	6.580446182	6.638650944	5.955799104	6.005257936	6.105320802	5.957888772	6.118802301	6.268688903	5.777227578	5.628828597	5.874039982	6.564214914	6.4721553	6.465544774	6.465808564	6.480760185	6.317513132	6.911502646	6.813135851	6.857383759	6.883511862	6.541382959	6.689379724	7.242271945	7.111724298	7.073276022	6.544460421	6.553197633	6.497857876
1367541_at	NA	5.921784374	6.724892456	6.595606668	5.604712914	5.853114133	5.845140505	4.21549338	4.893036911	4.637194865	5.407610357	5.714192507	5.815123293	5.611633609	4.831916727	4.993611476	6.819835477	6.988668669	6.805190544	5.518740875	5.816155596	5.708860153	4.90436004	4.149220923	4.577556879	5.207919139	5.436109222	5.590524528	5.398802084	5.836023437	5.792513987
1367542_at	NA	6.728420259	6.53582507	6.639566979	6.542486607	6.791205424	6.722646509	6.687022717	6.779180705	6.652947865	6.589040623	6.425435295	6.708964512	6.542486607	6.451465322	6.623575518	6.208221697	6.373885126	6.512098295	6.249808296	6.527600759	6.341513844	6.339423074	6.115506744	5.813046651	6.503274025	6.581804812	6.539446101	6.398741439	6.605611935	6.546467199
1367543_at	NA	8.054234006	8.132756399	8.159834819	9.323022419	9.093610575	9.097592705	9.421652194	9.288591187	9.260034152	9.576993923	9.26503761	9.346542204	8.200953917	8.243142439	8.285823216	8.304751362	8.188142656	8.165059656	8.14280409	8.281822131	8.119533054	7.965051932	8.186239252	8.274519152	8.207281938	8.479405735	8.37836081	8.070602666	8.131781727	7.965526243
1367544_at	NA	6.03173174	6.093557448	6.513533642	5.642288765	5.681343458	5.828215599	5.521015428	6.180275696	5.893453996	5.492877965	5.824105265	5.979429046	5.898594373	5.832345026	5.94629442	5.707281575	5.707972111	5.457977133	5.486485258	5.924567732	5.82810371	5.657689906	5.175164441	5.732484526	6.086177565	6.155687162	6.198424936	5.825328133	6.195056401	6.097571372
1367545_at	NA	6.175186691	6.04258196	5.85751548	5.321037865	5.56631386	5.510256795	5.411670697	5.745825851	5.310017832	4.615389432	5.101958268	5.352730922	5.384886906	5.242879171	5.369894227	4.844178796	5.05684604	4.787365614	4.818981582	5.268502562	5.308291327	5.72296656	5.072923665	5.32728898	6.084987029	5.929579323	5.918833968	5.49634114	6.125424292	6.071400025
1367546_at	NA	8.415269895	8.577834883	8.655138147	8.472692135	8.423732019	8.418923534	8.447084956	8.810952801	8.774471702	8.811939843	8.949986388	9.068246316	7.943426035	8.332497718	8.332879538	8.454478834	8.463424957	8.507257154	8.336909229	8.157636673	8.060693505	7.8509693	8.419176824	8.267957296	8.370770189	8.547646129	8.625950457	8.368934766	8.411194333	8.36109465
1367547_at	NA	7.563180032	7.457570366	7.479401575	6.344911492	6.701859182	6.886233292	7.441060836	7.588876196	7.527400071	7.0185181	7.123772418	7.318499421	7.281757758	7.493239701	7.60923771	6.407832008	6.86437979	6.61459371	7.064740508	7.079996688	7.102305585	7.271390024	6.926358703	6.894087217	7.301596971	7.439522625	7.568230369	7.245929832	7.703943769	7.605564045
1367548_at	NA	7.380079816	7.514170812	7.479959996	7.537375701	7.204885069	7.421978552	7.144483003	7.100314259	7.015393702	7.382843304	7.104403953	7.171510455	7.114365189	7.229638375	7.330675677	7.263288243	7.190299941	7.248867126	6.944527327	7.300969867	7.094889946	7.355086118	6.977862562	6.980940025	7.262553628	7.41887251	7.480818054	7.503416403	7.394050015	7.344716116
1367549_a_at	NA	9.281237921	9.643807114	9.483229546	9.031546539	9.251339795	9.292846892	9.714363879	9.584937707	9.514873036	9.91114167	9.764832107	9.894817694	9.520392788	9.497132808	9.566334457	9.552125877	9.785859461	9.73336143	9.826955845	9.597048104	9.55276692	9.342853026	9.736871356	9.856694877	9.682391507	9.772545607	9.75411347	9.639503709	9.72676656	9.654814489
1367550_a_at	NA	7.593743495	7.844655984	7.881270135	7.520600912	7.87692467	7.806544708	6.821314904	6.982772673	6.922359689	7.514550799	7.234242387	7.437169971	7.819038849	7.064547465	6.926596231	7.430162504	7.264244739	7.180165466	7.074031736	7.583467244	7.549700876	7.137987032	5.521010609	6.17327998	7.211788451	7.300216568	7.162323457	6.712416339	7.249988737	7.165845964
1367551_a_at	NA	7.690062844	8.190000428	8.455458953	7.763313402	7.819752218	7.901834561	7.540155074	7.643069861	7.525476405	7.648422625	7.642522236	7.766140588	7.838092053	7.270608261	7.308115268	7.805578647	7.671868982	7.477156289	7.506599786	7.364442665	7.52021074	7.605081396	7.303839352	7.626334555	7.712493522	8.027154537	8.123637324	7.755185077	8.038784826	7.790983718
1367552_at	NA	4.743499749	4.942272485	4.831401946	5.191547896	5.085883072	5.267234585	4.897700264	5.160635296	5.25533616	4.985919959	5.092120221	5.529537513	4.917224312	5.002802865	5.147263695	5.003970595	4.773249938	5.031393972	5.178770498	4.878294307	4.92337154	5.104111779	5.444428523	5.209059735	5.020671362	5.170758743	4.980680559	4.82059437	5.060999317	5.133443018
1367553_x_at	NA	5.803850127	8.65152052	8.697331432	6.90378417	7.275563522	7.202304997	8.223754494	7.863843356	7.834857315	8.2025354	8.379876657	8.374323684	8.668778005	8.493854205	8.634880322	6.827321467	6.976794698	7.014806918	9.070674882	8.593569167	8.599243442	9.581365549	8.770007527	8.592332349	9.250641707	5.716964692	6.067802043	6.906195794	6.830777794	6.730696684
1367554_at	NA	3.081576693	3.089512465	3.167084526	3.293526494	3.207571492	3.067821143	3.090550155	3.286505863	3.173535114	2.986525094	2.947248916	2.914720786	3.198149273	2.803875195	2.653248334	2.948807257	3.115024487	3.110220401	3.15761814	2.945531975	2.867304154	2.712006614	2.965180906	2.825755883	2.806712181	3.24540519	3.048311735	3.32921364	3.218165335	3.216724092
1367555_at	NA	14.38384157	14.46690949	14.44449689	14.49281755	14.37144132	14.35959903	14.41273073	14.29865213	14.35586509	14.30296061	14.34552053	14.35959903	14.27255399	14.23615113	14.27694736	14.3140304	14.36685648	14.36685648	14.46690949	14.401488	14.37721198	14.35852012	14.33231193	14.37144132	14.35959903	14.34916931	14.28440315	14.39155838	14.3766128	14.40324427
1367556_s_at	NA	14.28313637	14.30158487	14.24035751	14.29354358	14.23310679	14.21277244	14.15772965	14.06665569	14.08790406	14.06962442	14.10672747	14.0214376	13.9996584	13.92025109	13.91347285	14.14174715	14.14174715	14.09921956	14.14230759	14.14246309	14.12684715	14.12199602	13.98586434	14.02158387	14.12503875	14.13315619	14.11373006	14.2252796	14.17785855	14.20213346
1367557_s_at	NA	11.3177668	12.02786846	12.02481396	12.01959654	11.94785538	11.96439722	11.20646414	11.07817024	11.09407021	12.52299024	12.26087243	12.29849511	11.9329408	11.31353018	11.31694021	12.5656371	12.56610261	12.41196158	11.8844895	12.04709284	12.07165308	10.75699384	10.13743943	10.26975431	10.86819215	11.4896265	11.56483294	11.71849118	11.533526	11.40998583
1367558_x_at	NA	2.527134922	2.353391612	2.408206349	2.323441685	2.352595586	2.259712169	2.133247844	2.592965203	2.336379178	2.304062812	2.403256094	2.421906258	2.432777872	2.419643704	2.409670557	2.448620074	2.506976141	2.575962106	2.130431803	2.188404832	2.366945681	2.317489969	2.278951953	2.650593633	2.281397033	2.354636517	2.554148357	2.461586088	2.615655018	2.434060226
1367559_at	NA	10.85089168	11.54731115	11.70437811	11.58005148	11.31799795	11.30151202	10.99770152	10.76625408	10.69729128	11.68133759	11.29012156	11.38276661	11.00870708	10.64611299	10.73610312	12.4708518	12.23403091	12.12154214	11.42091056	11.61387112	11.36981792	10.51508088	10.16542393	10.26879014	10.86318459	11.23943008	11.14184538	11.18716814	10.88637031	10.86869632
1367560_at	NA	9.999162887	10.8491059	10.87380094	10.79889309	10.63501306	10.60976323	10.58124145	10.44141563	10.41199887	11.68241188	11.36499939	11.44620897	11.01922952	10.38680515	10.53197117	11.68784552	11.57911942	11.52437325	10.69017414	10.66491886	10.65331106	10.13316435	9.811017809	9.833087396	10.66719978	10.49163828	10.54654335	10.56645928	10.51564068	10.41113603
1367561_at	NA	10.08691801	10.76782348	10.78861703	10.43340681	10.69111682	10.73723707	10.51469798	10.80261927	10.76096059	11.33587131	11.40748981	11.41947206	10.58896816	10.53163394	10.5902702	11.28912169	11.12288033	11.0898937	10.54846104	10.59967342	10.63495166	10.11604155	10.0558727	10.13935259	10.56687502	10.87303782	10.87760787	10.80819703	10.7413011	10.71140095
1367562_at	NA	4.083579976	4.378051978	4.378416818	3.920462707	3.862144568	3.631944079	3.759281559	4.029020498	3.76806611	3.808091679	3.45299335	3.313180548	4.874807599	4.604610137	4.340854332	3.853643475	3.650079514	3.499392065	4.635420262	5.184121519	5.051368449	8.146878922	6.673415414	6.829758616	6.668183035	4.455772083	4.732100301	5.039515153	4.234518867	4.221230128
1367563_at	NA	6.046395633	6.887623678	7.103792489	6.415374231	6.071058227	6.179111809	5.932081195	6.408398272	6.434769226	5.924776591	6.255866912	5.893350812	6.421330503	6.891734891	6.751175079	6.376966841	6.63137934	6.88929007	6.731374724	6.544855891	6.781967369	8.959212344	8.244560579	8.37148138	8.177231348	7.189085864	7.174998034	7.159599771	7.020217912	6.993716165
1367564_at	NA	5.516417626	5.712617132	5.480921999	5.643824388	5.79419555	5.578593119	5.55003179	5.47100163	5.392743424	5.914898843	5.644249343	5.457037526	5.363906588	5.197990034	4.948532311	5.596358765	5.440180121	5.591411874	5.431988848	5.544870509	5.453892279	5.392375611	5.756584898	5.56816548	5.656798381	5.565789355	5.229835534	5.653589728	5.583959588	5.743175177
1367565_a_at	NA	11.88885559	12.67363122	12.60438127	12.59469155	12.4545209	12.53723848	11.99114075	12.00147701	11.98648996	12.22423444	12.03085615	11.99832433	11.68466424	11.37864242	11.38020456	12.4313598	11.93689397	12.01970707	11.60464114	11.65437586	11.74026132	11.62336511	11.36950088	11.46679287	11.88224045	12.22089668	12.2177753	12.20281999	12.08529458	12.04599532
1367566_at	NA	3.474131473	3.254895855	2.900991883	2.974840761	2.964844866	2.971492884	3.068593514	2.879958062	2.906928741	3.472656597	2.966680679	2.843366066	3.151480704	3.144311996	3.026668904	3.298090574	2.939140929	3.004619133	3.264139565	3.098496846	3.138618015	3.11265543	3.130442452	2.822724206	3.287289885	3.046685644	2.802978473	3.000063019	3.032995049	3.188222489
1367567_at	NA	9.72806757	10.64410241	10.57754454	10.37583243	10.44186883	10.45523335	10.56452989	10.64977812	10.5197687	11.28201819	11.3083332	11.31112753	10.69984461	10.3608653	10.45394402	11.17012685	11.20050904	11.21248899	10.63109193	10.50300535	10.53630321	9.79923804	9.679032337	9.940242489	10.27237679	10.18034347	10.18348757	10.29017988	10.32184708	10.2712132
1367568_a_at	NA	3.930701287	3.995401088	4.088592123	4.090293354	4.137405058	3.806650841	3.942667256	4.036188326	4.260519333	3.948970119	3.869768556	3.471330833	4.535873294	4.381875565	4.576666926	3.855547973	3.742809249	3.864614257	3.997355844	3.952439456	4.194494348	5.423335685	5.107472021	4.99377105	4.213922541	3.960890356	3.955417133	4.030002166	3.635430118	3.607789418
1367569_at	NA	9.742971124	10.35398744	10.37764972	10.43064262	10.34692707	10.37787196	10.33945077	10.09521048	10.07058735	11.28846003	11.13305844	11.23276874	10.7048679	10.22504985	10.35219348	11.12640314	11.14323943	11.03196133	10.56183831	10.50888132	10.57900662	9.920956789	9.869047163	10.0021032	10.34619621	10.01253137	10.04237212	10.1662526	10.07409035	9.965318251
1367570_at	NA	4.012105653	3.826743743	3.915813387	4.351621847	4.708503374	4.333331559	4.232557814	4.092289344	4.293778323	3.769642991	3.90964706	3.758976446	3.951463212	3.962732693	4.384712913	3.828504933	3.784783187	4.102872603	4.219090894	4.32496729	4.192957955	5.153572954	5.16535896	5.135094189	4.333043724	3.936581874	4.116189867	3.960907177	3.478703491	3.826743743
1367571_a_at	NA	4.827291592	4.564869972	4.782222294	5.005634857	4.646329303	4.586468433	4.825894514	4.706530685	4.724848866	4.955979913	4.76226601	4.481572467	4.644244182	4.417720412	4.268831997	4.918009953	4.551788582	4.792949822	4.715022527	4.608608593	4.684059509	4.689148686	4.642693528	4.740617535	4.54255106	4.491683136	4.527597931	5.164267173	4.617882512	4.507556877
1367572_at	NA	4.725479523	4.687156036	4.594093869	4.710069446	4.663762204	4.577577575	4.784374448	4.545218518	4.756280861	4.96789541	4.735504497	4.554807329	4.613508681	4.723240395	4.36750485	4.670684075	4.656418709	4.606569832	4.674085031	4.490846664	4.514011063	4.676336487	4.760552236	4.903216488	4.751017885	4.76104456	4.649062225	4.60170161	4.412324885	4.566091866
1367573_at	NA	10.3694584	11.37460345	11.22822438	11.21658661	11.25348678	11.29554794	11.28971919	11.30486686	11.24311329	12.04752454	12.05353289	12.06905613	11.40470765	11.14679808	11.18901427	12.07466037	11.99384274	12.01578357	11.78797231	11.37398647	11.33571668	10.77635002	10.85968518	10.96505136	11.13757926	10.99146976	11.04801215	11.13219775	11.14822459	11.07817117
1367574_at	NA	5.244283706	6.743226399	6.744939701	6.705023059	6.36057266	6.569240625	5.782563595	6.332039926	6.219091196	6.029666695	6.051749836	6.19490097	6.885164621	6.73888745	6.924632342	7.538207285	7.5421229	7.415091754	6.956217844	7.223550887	7.331773001	9.065304096	9.157774052	9.136293893	8.087155613	6.47118089	6.502892871	7.361301555	6.569782286	6.489175809
1367575_at	NA	10.22165613	10.61475681	10.65068994	10.58902403	10.63725461	10.60574966	10.00655866	9.767618325	9.698143877	11.64109374	11.59213728	11.4349228	10.24241514	9.251639422	9.452820122	11.09145909	11.21843768	11.13200015	10.33952903	10.38949784	10.47929395	9.330905004	8.786399519	8.732245741	9.736802485	10.0362397	10.14304379	10.03664821	9.804884041	9.745124844
1367576_at	NA	12.40042832	13.3912159	13.29700416	12.91876953	12.99764995	13.03864473	12.10861732	12.14344015	12.04828906	12.23024631	12.12409672	12.16316168	11.33722761	10.86936718	10.82716516	12.17503333	12.08953101	12.10063285	11.39366162	11.5370224	11.71250162	11.49293468	11.07307134	11.15894059	12.25691883	12.56464032	12.53174307	12.79491893	12.68914991	12.71141028
1367577_at	NA	5.404354367	4.437979042	4.930682341	4.986156559	4.906783396	4.703034017	5.376214659	5.461281356	5.35347515	4.309535927	4.705120842	4.505484702	4.983631941	5.06741235	5.090173645	6.058647958	6.658047151	6.488769968	5.323798991	5.182030269	5.460189392	5.123246213	5.158176067	5.222432407	5.304917436	5.886016067	6.031335807	5.883577063	6.462462515	6.426252683
1367578_at	NA	8.741287238	9.057422522	9.027679651	8.940707134	8.804639283	8.864515569	8.416840783	8.345731286	8.336113966	8.882791368	8.749153665	8.829494814	8.711423727	8.051218931	8.236884648	9.136975363	8.891411266	8.862440341	8.630569903	8.672697598	8.80104859	8.390265322	8.203070347	8.087040085	8.614282002	8.881949609	8.927908342	8.803183173	8.786065926	8.721956211
1367579_a_at	NA	9.222690658	10.39422938	10.40295224	10.81364799	10.52680977	10.56712121	9.442514719	9.236882983	9.286712386	10.7724161	10.31534068	10.4013298	11.62091999	11.31358659	11.37498373	11.86178157	11.82214102	11.6213107	11.80627945	11.86258178	11.86232334	10.04408408	9.355760647	9.471306405	9.41443992	9.73519985	9.695599158	9.610116923	9.174999794	9.090402575
1367580_at	NA	9.40396015	10.14464202	10.00860101	10.17260643	10.06573439	10.16670136	9.772432091	9.865226079	9.772797871	10.65582448	10.67153984	10.80770891	10.25988495	9.724224537	9.96119254	10.75637048	10.72293784	10.62629288	10.11477929	10.00519093	9.911482732	9.309421726	9.388329436	9.492500995	9.776201098	9.707779296	9.691171184	9.828727347	9.904710081	9.801054141
1367581_a_at	NA	4.620887986	4.482794213	4.373109703	5.106297086	4.54789187	4.742482794	4.465065025	4.799822798	4.949064031	4.935816085	4.577134642	4.544453305	4.811783404	4.695343241	4.657743627	6.077910497	5.829102093	5.798512524	4.881970883	4.545592897	4.51578214	4.977318461	5.237313284	4.883086497	4.326025376	4.637400372	4.510524028	4.694072942	4.633139906	4.699627649
1367582_at	NA	9.852688556	10.71856928	10.7726235	10.63736468	10.44905522	10.48317979	10.35649027	10.37639801	10.33629055	11.15118289	11.06782666	11.10899684	10.78815258	10.00446091	10.13059893	11.35989947	11.34752207	11.32791694	10.51274811	10.4190315	10.41605382	10.19290535	9.990431658	10.13055122	10.54109093	10.33536384	10.34453898	10.45819101	10.55419253	10.45351269
1367583_at	NA	11.1376129	12.49162018	12.4692424	12.07464052	12.1989512	12.15522989	11.688364	11.75971201	11.79868227	12.37203952	12.14123421	12.16130189	11.40553493	11.25027326	11.38953964	12.3691006	12.16333707	12.1781975	11.32450297	11.59439692	11.5874022	11.4259167	10.90236512	10.9641632	12.02376813	11.9111384	11.93278878	11.97395897	12.05859275	12.18438402
1367584_at	NA	5.552106136	5.722365561	5.475905558	5.901610836	5.797648239	5.961278596	6.341552944	5.925599935	6.039834187	6.063239307	6.085720218	6.12451331	6.542037479	6.40811314	6.507865711	7.538784558	7.821604606	7.483746868	7.037657382	6.939528742	6.805659139	8.461642132	8.283015913	8.372242076	7.353517949	6.635029059	6.790603596	6.145458214	5.781299948	5.714235216
1367585_a_at	NA	10.18717016	9.811352436	9.763134777	9.862632897	9.768636309	9.824151595	9.920966634	9.841801754	9.813255764	10.24494948	9.915971903	9.949231499	10.46160538	9.923334246	9.930467658	9.497106321	9.261120404	9.221360956	10.08632755	10.31369001	10.37531654	10.12287978	8.974152592	9.224338539	9.958582753	9.635880707	9.65651501	9.614660195	9.283314626	9.192495489
1367586_at	NA	11.63696141	11.85935317	11.87288033	11.8590899	11.83963031	11.8810843	12.39514336	12.26228932	12.2135843	12.86187692	12.79726158	12.87908026	12.03655864	11.74529124	11.79377457	12.34792696	12.47442732	12.43264494	12.1728391	12.26424832	12.09860518	11.66745539	11.52257652	11.55630768	11.68446043	11.491241	11.55454366	11.35442808	11.47278155	11.40812235
1367587_at	NA	2.866173074	2.474163278	2.558011326	2.514767154	2.490574488	2.600690162	2.724266913	2.588787393	2.767289704	2.512155009	2.643758518	2.512338759	2.374628042	2.608368489	2.464810411	2.594446262	2.554148357	2.37830833	2.71342563	2.686932369	2.520343734	2.677808443	2.580860129	2.633949867	2.588787393	2.586014941	2.637780178	2.784890017	2.649899675	2.466952404
1367588_a_at	NA	9.920427286	10.5623564	10.66222374	10.3341687	10.3758861	10.45507594	10.86931197	11.17612041	11.02218918	11.63748908	11.7572882	11.76806272	10.82466093	11.23952887	11.03883554	11.6662118	11.46123533	11.40795387	11.13066615	11.08657998	10.96559654	10.03252049	10.92134303	10.96426291	10.82380336	10.2432845	10.16371031	10.38852654	10.6839374	10.64264464
1367589_at	NA	8.318381724	8.535309771	8.604554688	8.677684544	8.643012207	8.696936075	8.89232087	8.847732617	8.954261239	9.62455716	9.32803833	9.439812022	8.760927686	8.399419459	8.59583219	8.85019798	8.900588837	8.730351168	8.685848586	8.717522332	8.758009383	8.463598523	8.390353742	8.556384571	8.375024274	8.514531984	8.60389808	8.69139329	8.295834888	8.282873877
1367590_at	NA	9.110291973	10.10672464	10.28200529	9.818932361	10.00667592	10.01201922	9.615618227	9.665584195	9.615057904	10.81279333	10.9541663	10.99495128	10.7541712	10.4486564	10.47950929	11.19659583	11.54168784	11.38182228	10.79148818	10.85319284	10.81973067	9.647250146	9.325948725	9.35492909	9.471174038	9.672974197	9.702472416	9.521428065	9.759748492	9.658507109
1367591_at	NA	8.705667741	9.482348617	9.385198422	9.131735748	9.150061981	9.178321305	8.616476531	8.380204989	8.491479641	8.987111253	8.837237704	8.87825426	8.44621903	7.907994056	7.907807266	9.110879421	9.069640449	8.981893335	8.541900033	8.628403154	8.731463851	7.933653907	7.399510802	7.515487636	8.782415499	8.930256864	8.966900443	8.75637345	8.844096122	8.747831199
1367592_at	NA	2.299260211	2.289001229	2.178442498	2.528766658	2.335447026	2.303061306	2.408276939	2.40359721	2.671615263	2.596074887	2.400066648	2.617875336	2.200339177	2.291682721	2.425756411	2.571469153	2.489164199	2.407367812	2.331612693	2.323441685	2.34328257	2.396790983	2.496970025	2.736030194	2.28627322	2.350176532	2.300085012	2.483328054	2.28617689	2.554148357
1367593_at	NA	5.920538563	6.594397543	6.675825364	6.857893366	6.259029887	6.204629156	4.747662221	5.560166862	5.628602939	6.845373809	6.281712094	6.407971964	5.798666382	5.666421501	5.549800526	7.492529867	6.66987478	6.464354072	6.180477024	6.743323722	6.738309485	6.413477992	5.728820836	5.897359951	6.261110065	6.691337988	6.556418905	6.460100757	6.094924719	6.110971431
1367594_at	NA	4.983129388	5.117141511	5.062169082	4.987909253	5.072520446	5.023700944	4.985825399	4.587499359	4.943319043	4.930578907	4.96965966	4.883704322	5.976315551	5.535038268	5.649155896	4.741224385	4.806148989	4.499521651	5.690040519	5.699810644	5.618174296	7.844834453	7.235490165	7.156764804	6.74174081	5.195424739	5.380087007	4.78804677	5.088454905	5.042866107
1367595_s_at	NA	13.30888749	12.72262749	12.6836876	12.64201895	12.66817249	12.7250656	12.9060028	12.93245587	12.92576124	12.74357456	12.5840635	12.60880688	12.86200863	12.56405141	12.64788762	12.64118565	12.61083012	12.6514385	12.57079069	12.64591095	12.56510792	12.64429452	12.3155693	12.33859111	12.80440339	12.96161734	12.97833049	12.90466569	12.7824542	12.71126304
1367596_at	NA	10.34907252	10.99544941	11.06523576	10.57978061	10.82428073	10.86550627	11.019218	11.35698537	11.35455762	11.75598143	12.03692348	12.05125658	11.35810523	11.27975203	11.38565206	11.65021694	11.68077433	11.545421	11.44915903	11.25448913	11.23782658	10.67794388	10.82665951	10.91018481	11.22129493	10.65136708	10.56483283	10.72315296	10.89373085	10.83412883
1367597_at	NA	10.26643923	11.15185615	11.13488964	11.20759437	11.04138521	11.04553259	11.18825873	11.22303138	11.12057685	11.91535822	11.73345637	11.7717864	11.2562432	10.99972272	11.01107842	11.90673814	11.79519087	11.73189026	11.43555133	11.26527968	11.191726	10.70683838	10.77733509	10.78845169	11.04693636	10.85810465	10.79644676	11.10918079	10.97661153	10.90587907
1367598_at	NA	13.63007939	13.78297407	13.75659207	13.64701278	13.6678594	13.6681541	13.44579595	13.40463424	13.41725123	13.29392939	13.14013583	13.22025651	13.34261672	13.19193358	13.19721876	13.38787433	13.38339915	13.32736429	13.48930673	13.57397204	13.53730825	13.37676036	13.00244886	12.97289687	13.31554668	13.49423115	13.49359259	13.56880006	13.46724973	13.51656894
1367599_at	NA	10.27562761	11.14538435	11.07766566	10.97077873	10.88722729	10.94013395	10.59580989	10.42758147	10.44140446	11.3329317	11.26002093	11.20343693	10.61771823	10.04920154	10.10046387	10.97013249	11.10831944	10.97978511	10.39240342	10.32426502	10.33015776	9.855552546	8.851873712	9.039643617	10.10717661	10.38625611	10.4555858	10.57493714	10.40325504	10.34430142
1367600_at	NA	4.618857471	4.544180735	4.421008488	5.071124029	4.569472054	4.595860572	4.35066459	4.673837608	4.640995547	4.885590273	4.703559699	4.727752319	4.60128672	4.731498784	4.882526997	4.627619356	4.535699226	4.759523491	4.818579671	4.393014527	4.549885481	5.163842495	5.09544634	5.438422301	4.741842126	4.606559209	4.452654592	4.558830017	4.411407843	4.509965347
1367601_at	NA	8.056190825	7.108211951	7.137060093	8.366204542	8.145532788	8.255309665	8.747836808	8.717355699	8.650897521	8.019696731	7.637316165	7.88152936	6.874859299	6.885571393	7.096437241	6.491781591	6.438165733	6.515783781	6.122760231	6.262301386	6.085163826	7.534547377	7.697707236	7.648816602	8.371106884	7.91656395	8.070978317	8.292205288	8.087943493	8.097613261
1367602_at	NA	7.084027115	6.747978653	6.777066088	7.399436006	7.94244002	7.961404443	7.369370436	7.535325293	7.650325614	7.010453349	6.969611512	7.123782119	6.111086631	5.597000536	5.90191662	5.755645095	5.799376289	5.836385767	4.554610151	5.016573386	4.774246609	6.389200023	5.869575665	5.918952368	6.94787403	7.120181817	7.199484879	7.051421967	7.302791045	7.267471049
1367603_at	NA	9.157336986	9.856493427	9.966000779	9.769636816	9.620855709	9.730507799	9.29152228	9.585253782	9.597675723	10.23360077	10.39264069	10.39426592	9.676832684	9.70927785	9.585193042	10.31092142	10.29942364	10.2948245	9.776116474	9.710078558	9.753011517	8.890024457	9.242273132	9.334495432	9.487528669	9.54537631	9.592554228	9.455727515	9.200341125	9.121640658
1367604_at	NA	9.879415462	9.825368467	9.779035325	9.948495763	9.955727615	9.979938259	10.45553973	10.04880509	10.0143782	9.699005798	9.305090604	9.290042887	9.916899974	9.06287992	9.30056791	9.153483847	8.994102022	8.853841075	8.61983483	8.812643474	8.842933705	9.536002829	8.31416818	8.56649946	10.01304272	9.984237698	9.988110334	9.861736949	10.02051336	9.94462495
1367605_at	NA	8.615479725	9.112932401	9.135925888	9.35590131	9.244141213	9.139286389	8.909059617	8.851040276	8.764243724	9.757795235	9.400421789	9.450422576	8.693436521	8.49923569	8.582898664	10.07263391	9.639673148	9.507344887	8.560846882	9.038788508	9.022967488	8.520970849	7.215181042	7.272330325	8.916084851	9.16447684	9.190661981	9.380683889	8.959784666	8.821452996
1367606_at	NA	10.43096454	11.18702231	11.25554336	11.20877448	10.98050923	10.9766654	11.22290389	11.22592379	11.07645831	11.89406412	11.94557212	11.88598512	11.12679161	10.65213368	10.6736092	11.77732638	11.82658924	11.83429181	11.19840942	10.99530724	11.05614748	10.66100687	10.63316412	10.75473822	11.15580678	10.66915514	10.6994655	11.12458427	11.02697922	10.9211267
1367607_at	NA	11.21047945	11.23013627	11.22856204	11.08773803	11.23407672	11.29280461	11.09690672	11.12651358	11.12578352	11.35452843	11.30595947	11.40066403	11.26274458	11.10946941	11.09890868	11.14791196	11.32510779	11.22988002	11.40727076	11.36116142	11.38129324	10.79597225	10.53563035	10.55481813	11.02169077	11.02784318	10.97855855	10.91971232	11.08099677	11.0452061
1367608_at	NA	4.058420447	4.270087711	3.990984189	4.232583617	4.155719695	4.202148303	4.32535136	4.224578749	4.416794675	4.415386661	4.255587614	4.2436388	4.428400139	4.410301651	4.161210958	4.485360302	4.31393891	4.28737267	4.461621157	4.066322692	4.231876084	4.182205195	4.289387166	3.9465466	3.922728687	4.107257768	4.093965834	4.162739197	3.96732615	4.191260939
1367609_at	NA	10.52762989	10.72766002	10.77939947	10.2630143	10.30322785	10.32575609	10.41946592	10.37840844	10.38653421	10.54173691	10.20589333	10.29162232	9.197080594	8.58088643	8.641817246	10.34104208	10.14992739	10.00498091	9.931789169	10.08181342	10.17678687	8.85543646	8.23731096	8.34063711	9.514251249	9.971414015	10.03772426	10.22205097	10.18242665	10.09272107
1367610_at	NA	10.90075798	11.51229072	11.55655101	11.34568902	11.34207303	11.37005838	11.42204402	11.48231584	11.48614414	11.97299281	11.83208566	11.91198104	11.52568488	11.15829816	11.36521099	12.25737022	11.97135941	11.96955177	11.72411863	11.6070356	11.63424837	10.9263525	11.08524907	11.14832513	11.38546234	11.21076842	11.23378328	11.43979064	11.48819849	11.39894696
1367611_at	NA	4.020019724	4.508539849	4.425861508	4.903734388	4.639321306	4.637624591	4.399918127	4.176055504	4.304840205	4.638952649	4.349153394	4.302814694	4.271157107	3.885857608	3.778969867	4.467430102	4.31050206	4.469219432	4.503864215	4.51593236	4.616945593	4.119491823	4.0128605	3.844289895	4.12073413	4.017391425	3.980465141	4.679963785	4.339404443	4.336859952
1367612_at	NA	13.46745859	13.59423157	13.60442456	13.32239467	13.32081012	13.35787362	13.27164304	13.3100795	13.27342578	13.14798881	13.1667098	13.18326902	13.48366123	13.46664045	13.45211097	13.42002352	13.50195934	13.47299197	13.56011424	13.57173362	13.60357304	13.41112548	13.29337512	13.31491922	13.32533915	13.38237237	13.37316947	13.29663902	13.36180761	13.35958117
1367613_at	NA	10.65117596	11.41853892	11.41291065	11.15352901	11.28442299	11.36448475	10.75260528	10.68910089	10.59810892	10.96519411	10.7896002	10.82045004	10.8017542	10.23984844	10.23954514	11.67012233	11.47438528	11.42627542	10.3515279	10.50522687	10.58362703	9.866853968	8.851447866	8.762055403	10.30037811	11.00886859	11.00319878	11.05787932	10.89595857	10.85655022
1367614_at	NA	4.775546866	5.135583224	5.075177218	5.508964118	5.567721662	5.59291389	5.891314251	5.839693566	5.972942609	5.038329864	5.128635928	5.293304351	5.866732804	6.162862285	6.23408513	5.489187407	6.003860942	5.713439024	5.344792442	5.343755867	5.561590861	7.570967461	7.635583977	8.207696457	6.359844548	4.814063959	5.089117202	4.884802768	4.5697069	4.856287294
1367615_at	NA	3.157964332	3.033050174	3.114451488	3.240888895	3.338320524	3.259583102	3.195048221	3.082320759	3.098109972	3.18263872	3.186645966	3.429522143	3.192143698	3.504278629	3.189494381	3.574433349	3.32769268	3.221366349	3.457927864	3.033050174	3.114451488	3.222676282	3.142602989	3.495399492	3.087809344	3.155378253	3.215376399	2.93274012	3.114140775	3.16730482
1367616_at	NA	2.941431779	2.960271083	2.99819916	3.13530772	3.17659387	3.216232104	2.956106208	2.751544672	3.137073304	3.361568201	3.359153195	3.186068978	3.080803147	2.903168429	2.950505915	3.065690978	2.846730769	3.286195746	3.071993922	2.879958062	2.789973535	3.124839223	3.258161021	3.078765781	3.039789358	3.129160803	2.975246793	2.921098488	2.95115444	2.757632066
1367617_at	NA	7.162798564	7.750494502	7.679682417	8.635819913	8.356644898	8.288451115	8.245869086	8.394045684	8.389336289	9.852585701	9.595811333	9.694833341	7.977736273	8.199162216	8.101443705	8.566446335	8.427195949	8.404148526	8.299086713	8.428734611	8.405869915	8.235885396	8.168517226	8.133447487	8.15378933	7.64373936	7.80763973	7.896153035	7.626755203	7.454642149
1367618_a_at	NA	9.18777139	10.01193415	9.895433533	9.798463841	9.844903139	9.826173782	9.858177716	9.828227979	9.782462765	10.73005749	10.62136299	10.62711058	10.27133341	10.06412279	10.11990435	10.6096464	10.58042782	10.45322903	10.23380269	10.15431345	10.13919164	9.403069905	9.331360958	9.376080779	9.758831269	9.740094679	9.825666743	9.675615575	9.781634255	9.638546852
1367619_at	NA	12.04886193	11.66653027	11.76548458	11.61719626	11.64269459	11.61725439	11.50679297	11.91166921	11.8880642	10.97475401	11.20439843	11.18306035	11.28399376	11.21698182	11.1843938	11.41134922	11.43316391	11.54148697	11.43783594	11.43329973	11.46226159	11.35684061	11.36939413	11.37983298	11.61954444	11.40869235	11.35837662	11.27286677	11.57750641	11.58253101
1367620_at	NA	11.26689881	11.74624462	11.80865755	11.8965402	11.70758149	11.69772347	11.46162298	11.30766918	11.28355514	12.23722346	12.0764719	12.1139847	11.57422687	11.21054074	11.2438172	12.11012862	12.00781686	12.03163292	11.54390901	11.49957232	11.54101751	11.02987441	10.17129086	10.29014376	11.24250581	11.50114374	11.49833211	11.50892036	11.40381273	11.39282285
1367621_at	NA	7.483402761	8.067504805	8.074695741	7.208791574	7.571433066	7.572152687	7.334487067	7.335092716	7.31990146	7.859967869	7.772754892	8.035245869	7.671903397	7.541176553	7.654812754	7.696826091	7.961998324	7.751236379	7.450164448	7.645782775	7.648514767	7.27063256	7.347343675	7.542536914	7.726831138	7.929526301	8.071126165	7.599681956	7.618315261	7.472539908
1367622_at	NA	10.13530829	10.4279568	10.32676248	10.41727938	10.3512415	10.40237407	10.04148289	10.16575326	10.15017179	10.66062564	10.66326324	10.7615562	10.06815353	9.691052868	9.708347773	10.54887435	10.40620148	10.34777217	10.53889063	10.1795834	10.2459537	9.407874023	9.165038929	9.028328663	9.862490021	10.09443761	10.08531308	10.21619265	10.15154808	9.999117845
1367623_at	NA	10.52721226	10.69235956	10.70540368	10.72889098	10.66540695	10.69607161	10.93499895	10.86937601	10.85374512	11.70477544	11.40564326	11.53411313	11.43709095	10.92132573	11.12041475	11.56628141	11.31216469	11.27916932	11.63284669	11.35725352	11.44857835	10.49324924	10.43022652	10.49973952	10.82350188	10.62119939	10.75454744	10.86056013	10.33140596	10.28147388
1367624_at	NA	9.320975978	9.329663633	9.453450967	10.24348607	9.847301401	9.856152323	10.48870274	10.41701074	10.39493396	10.29323197	9.957191946	10.07070035	9.371462135	9.334249667	9.459786275	8.992036505	8.851486623	8.853251803	9.464763043	9.25435298	9.367569163	9.61108864	9.296386009	9.299969054	10.02546212	9.660167371	9.647935272	10.034619	9.53863353	9.426214658
1367625_at	NA	11.26456881	11.73690914	11.75497111	11.7396552	11.50005664	11.49376262	11.16126478	11.12348241	11.09921954	12.12209473	11.76136707	11.84550563	11.57251727	10.87764714	10.89317822	11.60613154	11.28694111	11.16328059	10.9554843	10.99128214	11.03955502	11.07625147	10.23486529	10.25487311	11.33109491	11.30568559	11.26991303	11.48393487	11.24265717	11.16314944
1367626_at	NA	3.783311991	3.816259596	3.430020969	4.127651704	3.736063899	3.77956412	3.552701936	3.613789473	3.790615486	3.615328367	3.865301219	3.858050843	3.327654909	3.668957883	3.590240977	3.794534373	3.745822749	4.006796806	3.584837181	3.606050217	3.598928222	3.817072862	4.417474503	3.718421175	3.457291286	3.834754931	3.8338153	3.85969464	3.743272666	4.144502286
1367627_at	NA	3.334433003	5.039901168	4.477447325	2.983052338	3.591770343	3.44283126	3.320480901	2.841314505	3.487739152	2.760351739	3.366417074	3.581191642	3.613245955	3.957820072	4.012092902	3.991997074	4.436873548	4.480697316	4.18287758	4.074536826	4.30841662	7.083127089	6.444730099	6.108146743	6.479495336	5.476173444	5.223027835	5.055192767	4.642496515	5.204280685
1367628_at	NA	3.834643481	3.597865891	3.752521222	3.839783747	3.577527873	3.517275151	3.845982362	3.990393611	3.903281198	3.744576733	3.721740701	3.667420865	3.944776642	4.643556469	4.584599034	4.292434511	4.379085992	4.367013659	4.371010881	4.174147746	4.307804092	6.223730671	6.385638611	6.654315425	4.633785292	3.839195468	3.788223574	4.281470809	3.574983695	3.507907129
1367629_at	NA	10.28834101	10.68177065	10.63863657	10.30243682	10.45352671	10.52179521	10.36005113	10.49097964	10.37151391	10.8230427	10.97779891	11.03648093	10.39259176	10.22008494	10.3290383	10.68754632	10.8734426	10.69004955	10.9444687	10.75648414	10.79093883	10.16972838	10.15994648	10.13007199	10.31093835	10.19637012	10.25052201	10.03107002	10.22782503	10.24090004
1367630_at	NA	10.1031042	10.58250917	10.47685423	10.58773439	10.35880032	10.3283575	10.69737606	10.71271588	10.64324753	11.54314616	11.5028757	11.54648413	10.96142442	10.59825663	10.61291389	11.22410613	11.09448259	10.91249515	11.09974651	10.72415844	10.80939817	10.28417427	10.05781271	10.2111138	10.55850793	10.0657694	10.04847937	10.47289989	10.43202236	10.36107565
1367631_at	NA	2.577862797	3.722551331	3.924984442	3.583326347	3.703835797	4.128484397	3.156712232	2.765540578	3.067880927	2.208588613	2.713890783	2.687846018	4.740429693	4.962662436	5.253603818	4.83876818	4.841412768	4.790661719	4.522261997	4.799866701	4.431944335	6.309567917	6.13153042	5.575326098	5.390871664	3.50978625	3.694032534	3.348936666	2.713890783	2.73162089
1367632_at	NA	9.497235896	9.666156057	9.700526923	9.432762371	9.615689615	9.630096755	10.34082938	10.48439075	10.5080899	8.945926433	8.882769184	9.037182139	8.703066914	8.941128112	8.722216728	8.295688852	8.412292573	8.324429958	8.829942722	9.077387123	9.078677337	9.08730533	8.74694106	8.798333342	9.428920701	9.48055392	9.512166863	8.92569106	9.070772257	9.020189884
1367633_at	NA	7.867541218	8.502218112	8.497078513	8.868651126	8.877306307	8.901336714	8.654915539	8.630826031	8.533064199	8.374338875	8.249027041	8.35301561	7.561044437	6.287081752	6.536218813	8.227628871	8.346123248	8.143249007	6.789963622	6.915239001	6.917274153	6.614407658	5.809041782	5.985546875	7.089801071	7.508623003	7.456619078	8.481671877	7.979586345	7.899704431
1367634_at	NA	10.46094277	11.07707052	11.08878403	10.73662951	10.76279607	10.78503736	10.91761307	10.93771565	10.91305295	11.75275589	11.49314968	11.52987423	11.4240502	11.06959729	11.05353238	11.79157701	11.54749336	11.50857298	11.3852432	11.41870246	11.4320941	10.74191218	10.68840734	10.83313286	11.15491309	10.58599058	10.55503961	11.06087343	10.99666026	10.86410141
1367635_at	NA	11.95636264	12.21629688	12.22136752	11.96053864	12.02873711	12.06908824	12.1528217	12.05210994	12.05559785	12.28432793	12.20431453	12.24909615	12.84418869	12.89313839	12.95266376	12.10416801	12.10847672	12.19051088	12.81849222	12.89426953	12.8669096	12.61289334	12.64956081	12.65905364	12.52716965	12.22254136	12.2444722	11.9794216	12.04639866	12.06641235
1367636_at	NA	7.395118274	7.29529218	7.353925908	7.295551707	7.397010537	7.40786135	7.147691504	6.940781225	7.126769646	7.307478803	7.233652615	7.316398966	8.419345607	8.501010836	8.570892021	7.430584908	7.217616078	7.1307212	8.449147758	8.726168212	8.772294069	8.476079023	7.76672595	7.63051671	7.718094231	7.72909388	7.740534945	7.545681207	7.370075319	7.046520783
1367637_a_at	NA	9.3531734	9.621813361	9.594492103	9.08778944	9.290435138	9.134736677	9.745957007	9.825004967	9.696989418	9.689239569	9.670408803	9.760763538	9.703906545	9.723307561	9.669538703	9.850569168	9.913969052	9.85040526	9.61589475	9.801467585	9.68610234	9.229576631	8.947453229	9.231356606	9.501552004	9.277194915	9.257981555	9.360551635	9.574716842	9.498513384
1367638_at	NA	8.801237968	8.806820089	8.864289024	9.035711903	8.760092698	8.788962774	9.106954621	8.967821138	8.911582173	8.394406414	8.080266967	8.25625761	8.356862218	7.990802218	8.055700291	8.313164209	8.11990362	8.199825434	7.988143826	8.129487822	8.107400146	8.605998304	8.350476487	8.333961487	8.915400646	8.840125202	8.867759117	8.601631191	8.647316071	8.471172783
1367639_a_at	NA	10.69295699	11.54825923	11.66949325	11.39574987	11.47053417	11.45400684	10.97922946	11.03151651	10.93872668	11.99311856	11.87084196	11.93613161	11.50700491	11.11590071	11.17121219	12.0055396	12.02200304	12.0085822	11.2464169	11.21442421	11.09709367	10.78732089	10.37968434	10.30204275	11.1308195	11.11961662	11.13904377	11.13846576	11.06853657	11.08067841
1367640_at	NA	10.17599896	11.10351715	11.07757234	10.97217071	10.85135983	10.9407069	11.04989225	11.05399689	10.87719268	11.9157421	11.66734742	11.74053452	11.20887838	10.88997069	10.93229098	11.76517195	11.65812512	11.51095685	11.43790091	11.05739808	11.08051904	10.60986806	10.66947432	10.68356228	11.26380117	10.68313246	10.69146555	10.89559612	10.8081092	10.72546046
1367641_at	NA	11.42539413	11.9930654	11.79984992	11.71934772	11.70688465	11.72763331	11.5449701	11.62508589	11.59373464	11.26002448	11.26338486	11.3145518	11.41232246	11.09201957	11.14569694	11.58223989	11.39351187	11.30466906	11.65625456	11.46337036	11.51726618	10.99591237	10.71129085	10.75282077	11.5018238	11.52778921	11.6003831	11.60605574	11.65542924	11.59326806
1367642_at	NA	9.538016309	10.16637487	10.20909158	10.24371059	10.10413861	10.0685322	9.341463334	9.604070863	9.448129562	9.831766033	9.933168423	10.00895977	9.344770919	8.620327596	8.67952584	9.920461664	9.954969734	10.00142504	9.4966669	9.452273805	9.420084678	8.857977893	8.183839498	8.300153101	9.384498422	9.563311287	9.550207044	9.604261482	9.738497224	9.605534103
1367643_at	NA	10.45539103	10.21428576	10.20602153	10.25206864	10.2366151	10.24131107	9.960144817	9.83041028	9.721840266	10.40825848	10.00807555	10.20568957	10.83900037	10.07311508	10.20742658	10.29105294	9.943233342	9.882378066	9.871940781	10.20052415	10.26010053	11.19060983	10.62875443	10.67885314	10.96828891	11.00256259	11.00542955	10.50895774	10.35565668	10.25285424
1367644_at	NA	7.718063766	7.018526005	7.158883086	6.862668715	6.986995984	7.047524043	7.597885552	7.248008353	7.210091881	7.223787975	7.004571019	7.093418321	8.018038407	8.133440364	8.17987016	7.219930142	7.102655525	7.078720744	7.444258361	7.689977452	7.682151994	8.296054737	8.012124614	7.89576219	7.728163316	8.053599372	8.068591781	7.733789759	7.640580733	7.4577996
1367645_at	NA	10.84075971	11.4191549	11.36088896	11.12239733	11.18757488	11.26548565	11.43620223	11.53759159	11.45285478	12.16984348	12.24741529	12.28386081	11.69874805	11.36956206	11.45748677	12.08660834	12.19240873	12.03990368	11.90486924	11.64448905	11.6531907	11.02802396	11.02296009	11.10034645	11.39612085	11.00792583	11.07107555	11.26961784	11.24014452	11.14811912
1367646_at	NA	11.08194623	10.77556141	10.80273124	10.97803598	10.94128821	11.03606308	11.61018488	11.58298097	11.51590027	11.63901482	11.56054265	11.65029838	11.64790179	11.72163022	11.77792496	11.09077533	11.07159453	11.01008306	11.64545568	11.6529208	11.64038342	11.40313975	11.12235244	11.1634465	11.45520318	11.07832067	11.13873656	10.82124472	10.78286986	10.72187383
1367647_at	NA	13.63826709	13.68784292	13.71391024	13.78917576	13.78658413	13.77182653	13.67716182	13.67710735	13.7103217	13.76027687	13.80524732	13.78778615	13.79569875	13.75563949	13.76998064	13.7842689	13.7675829	13.79434884	13.68438784	13.7144058	13.71209833	13.5991286	13.40395527	13.3652667	13.51519954	13.6167953	13.65029766	13.56612717	13.62036816	13.58587723
1367648_at	NA	6.445695808	8.353967422	8.268859786	8.972613537	8.864583747	8.903866548	7.195912701	7.065440389	6.835146127	8.213662935	7.902365101	8.109519206	5.867420395	6.222636925	6.042313732	6.43696015	6.47781648	6.630055199	6.841658561	7.238811791	7.102051491	7.08129018	6.728291896	6.423931174	6.912711472	7.891417694	7.910587022	7.466749789	7.392470738	7.49801884
1367649_at	NA	5.559780633	5.19905302	5.252020984	5.4944021	5.458426535	5.489859257	5.749948986	5.245272515	5.451333832	6.085332437	5.782611414	5.630193123	5.695844493	5.334232385	5.499554918	5.686833399	5.847402889	5.537024143	5.37428829	5.559480187	5.58171495	5.831971832	6.104736685	6.171534745	5.78533924	5.301276089	5.562704163	5.821008842	5.432988123	5.464850047
1367650_at	NA	3.924636649	4.097339793	4.536666812	4.507591522	4.232396506	3.88385337	4.40399128	3.994783136	3.764210863	3.963186847	4.373646567	4.03951252	4.019842562	4.231103702	4.294801592	4.545432503	4.221276906	4.395530222	4.308671188	4.108148514	4.753805919	5.337282649	4.848379634	4.577984718	4.322720685	4.269714467	4.103890077	4.13531341	3.993226809	4.152829292
1367651_at	NA	9.29134794	9.495959	9.499952607	9.373491892	9.381144191	9.445511014	8.750671234	8.671511569	8.728169111	8.919180411	8.728727138	8.801173523	9.102017767	8.739572817	9.008556055	9.049775283	9.010598395	8.834112869	9.177825554	9.320739828	9.357197176	9.778373361	9.473587774	9.441401348	9.826011291	9.331372936	9.43436223	9.463091727	9.12673418	8.993426992
1367652_at	NA	4.678042112	5.080580492	5.099511056	4.451922099	4.320534447	4.532475559	4.753998785	4.348126761	4.419876478	4.713832559	4.939214388	4.448810327	4.674040142	4.770518722	4.942765752	4.405326634	4.212341561	4.309205794	4.603503281	4.428450891	4.435071869	6.942589803	6.054049792	6.029982236	6.848494773	5.078616006	5.04691495	4.362891487	4.770157348	4.645209197
1367653_a_at	NA	11.16587212	11.53911296	11.53161497	11.39264271	11.32524036	11.34897291	11.0001744	10.86667538	10.92311295	11.91654409	11.82403313	11.92500223	11.08450306	10.6382797	10.58302534	11.52013427	11.61524422	11.60528892	11.16370724	11.03079099	11.1168729	10.62668433	9.810391689	9.937249349	10.78312788	10.98568338	11.06093081	11.08049153	10.95264886	10.91774097
1367654_at	NA	7.828706798	8.030104492	7.957590033	7.517724137	8.055498019	8.023677562	6.830177657	6.913830917	7.015343759	7.6433328	7.82070196	8.060010534	9.241204015	9.030237962	9.109095797	8.14606434	8.144363831	8.1497058	8.99576756	9.27057269	9.269220761	8.633374475	7.676989863	7.772855221	8.667179801	8.287734061	8.405984236	7.167576196	7.778100165	7.85906413
1367655_at	NA	3.41131413	3.714912726	3.793141521	4.020990628	3.121155462	3.674646038	4.303506642	4.057330546	4.125618545	3.404819174	3.105543626	3.424464259	3.699667986	3.749441246	3.875785254	5.62694001	4.915454956	5.034720306	4.798643995	4.419551382	4.037388646	5.005074931	5.444057747	5.449637424	5.138269868	5.182496657	5.200186844	4.508402093	3.792585895	3.84615256
1367656_at	NA	9.072173302	9.339864292	9.353675528	9.412059803	9.275041209	9.270492626	8.668326521	8.689801265	8.579340146	9.278343561	9.091585359	9.266119838	9.164653001	8.14859395	8.18248716	9.873093364	9.788634276	9.544354021	9.060116596	9.193787556	9.195820697	8.097532153	7.460650477	7.587491477	8.57559011	8.653103035	8.781090364	9.167496861	8.887540045	8.7736552
1367657_at	NA	11.67366482	11.44521943	11.47469502	11.56976439	11.79550585	11.79348302	12.46946271	12.43694869	12.46775701	12.24485582	12.2059676	12.18391247	11.76958683	11.85227331	11.91161033	11.04333624	11.22403634	11.20812581	11.04944551	11.07588689	11.08988939	11.62731472	11.4196476	11.4457524	11.89489022	11.58445966	11.58691631	11.57832459	11.87072679	11.8204262
1367658_at	NA	5.436744139	5.523596606	5.714429403	5.212431114	5.464406478	5.339725103	4.83024031	4.731361595	5.295590554	5.767974701	5.569977369	5.711859204	5.797066603	6.167580536	6.070791032	5.644036713	5.530553768	5.467832397	5.771313614	5.739651747	5.905242886	7.221349432	6.230523211	6.67677193	5.966443512	6.530112565	6.356503487	6.829930003	6.108485873	6.113450065
1367659_s_at	NA	10.1401298	10.17514423	10.22037308	10.25727433	9.985523482	10.00812774	10.56719308	10.470269	10.50724182	10.60135869	10.53346078	10.65119988	10.82589655	10.34240242	10.42673959	11.08230858	11.18794396	11.11745176	10.7367174	10.83944903	10.8668988	10.61109452	10.30042075	10.39577097	9.72509312	10.0577497	10.15770859	10.14050188	10.533035	10.4236944
1367660_at	NA	4.381344208	4.845596548	4.587011138	4.807148449	4.384018718	4.686563216	4.379815759	4.616904361	4.450932937	4.935104476	4.577134642	4.627472039	4.484134308	4.46014213	4.522456867	5.101590632	5.07944625	4.922379606	4.82185752	4.712707723	4.510147011	4.430519911	4.923531855	4.774161491	4.782718658	4.487454448	4.444929076	5.290130038	4.810518135	4.865039375
1367661_at	NA	3.875281501	4.219284901	4.361579959	4.17264836	4.182364981	4.375154692	4.555939791	4.398786568	4.581665915	4.304551341	4.34879697	4.144246735	5.154348686	5.057592818	5.171696933	4.752197161	4.682942613	4.818129999	4.987809968	4.744318569	4.930655611	6.403485586	6.996774862	7.507728197	5.553726884	4.211010954	4.140875795	4.040564477	3.836712563	4.121377863
1367662_at	NA	11.0099601	10.93971298	10.922935	10.956363	10.66847962	10.74486591	10.20752929	10.42747999	10.4328896	9.351691473	9.400175956	9.529709769	9.717520508	9.121895886	9.220152341	9.848598781	9.833315563	9.459342305	9.5770929	9.40333573	9.469365284	9.679844598	9.110787356	9.179936862	10.43451459	10.43911959	10.49855428	10.45236798	10.65677012	10.49418418
1367663_at	NA	9.714582501	10.47905275	10.37361532	10.50783403	10.25572499	10.29757328	9.359784706	9.505202592	9.423119444	9.932344081	9.660079188	9.74249991	9.667881009	9.023477981	9.161806481	10.09692608	10.01013207	9.889215975	9.471813901	9.536710903	9.5563141	9.380097907	8.821617581	8.908169666	9.452613461	10.20877118	10.22925515	10.26812059	10.07098792	9.968822954
1367664_at	NA	3.213521164	2.768590764	3.035221851	3.129259707	2.967563572	2.994636274	2.966914207	2.929937348	3.025883831	3.157748807	2.913093806	3.04537641	3.114794271	3.019067414	3.052180328	2.829791238	2.940639711	2.834868887	3.051443381	3.082540836	2.973879395	2.910829129	3.064821692	3.35597058	3.046561859	2.843975013	2.91644906	3.031665157	2.810231249	2.774689167
1367665_at	NA	3.089512465	3.10725258	2.808214524	3.309450054	3.180510003	2.955327509	3.281336516	2.708685672	3.205327038	3.006522671	3.129423653	2.921862216	2.742428626	2.869873476	2.872637122	3.02429182	2.99250072	3.281146697	3.083744702	3.159258588	2.903343323	2.709175465	2.996267878	3.119872732	3.032084987	2.905723335	2.769167764	2.932849268	3.073361541	2.904045434
1367666_at	NA	9.713195464	9.707217406	9.709459976	8.937286388	9.228512597	9.276439745	10.21055039	10.17379273	10.08825002	9.576465653	9.512856972	9.564286801	10.36585144	10.81777608	10.60991287	9.840676895	9.663695849	9.69265431	10.23156438	10.33182867	10.34175415	10.39067556	9.689426867	9.814228056	9.738638387	9.762586505	9.704448298	9.869383016	9.701679116	9.708898287
1367667_at	NA	10.49819334	11.70900213	11.73593125	11.87431044	11.86339793	11.8438324	10.14300921	10.23261112	10.12520648	11.29434678	11.23503445	11.25286301	10.04880445	9.264039221	9.399282152	10.58630234	10.62246759	10.53150145	10.81501887	10.9178626	10.86098339	10.56562457	9.968126054	10.00137031	10.5454132	11.34648313	11.38345709	11.17524373	11.11225979	11.08673002
1367668_a_at	NA	2.989691214	5.252637651	5.12881815	3.263806211	3.396453065	3.436473701	3.021458667	3.118448271	3.02568391	2.922638527	3.316702296	3.491732304	3.583668463	3.929872102	3.901471067	3.908477439	3.474405091	3.837003597	2.925632721	3.86578142	3.878256709	6.13694603	5.214658918	5.612759063	6.021954983	4.541150142	4.336324097	4.65055365	4.440836796	4.322140209
1367669_a_at	NA	7.769489571	7.980961609	8.024781179	9.679904506	9.455135515	9.638812521	9.443647574	9.455614398	9.392652618	8.969016076	8.836400357	8.887613323	7.458250727	6.74827953	6.711329054	8.113837635	7.914680569	7.752033254	7.149400144	7.113002485	7.173750226	7.022328532	6.056511705	6.598698753	7.259648476	7.617593222	7.656308669	7.794677475	7.627926628	7.624996572
1367670_at	NA	9.792669754	10.56376015	10.43122052	10.50242146	10.41455109	10.45093691	10.13530653	9.988939466	10.01061294	10.42231856	10.35570561	10.43409676	9.879152185	9.343326451	9.447257642	10.14078165	10.09956027	10.06661176	9.932979189	9.815671652	9.801579256	9.091990866	8.666069225	8.721877773	9.398482968	9.898182779	9.978072319	10.09073845	10.18569206	10.05966196
1367671_at	NA	7.324469941	8.375608439	8.288281372	7.809266892	8.174638176	8.156106629	7.638214515	7.917606721	7.864465294	7.939179155	8.106216203	8.212843356	10.0967613	9.563610715	9.673501049	9.669041666	9.924368576	9.860211274	9.385285099	9.448387401	9.329204156	7.728517824	7.091911779	7.210335633	7.267035326	7.674780582	7.71285783	7.25784169	7.637739085	7.601991187
1367672_at	NA	10.72786278	10.76591226	10.85246212	10.64292841	10.48669182	10.5164997	10.5065996	10.42003647	10.36457184	9.950384683	9.654391218	9.75391785	10.14731132	9.461587261	9.539141266	10.26273607	10.13310763	10.03053311	10.1179544	10.02750586	10.08450691	10.04371566	9.232166512	9.382734894	10.28249744	10.50431885	10.51004913	10.54310397	10.60801574	10.54591853
1367673_at	NA	9.703164885	9.898006379	9.875196048	9.748420889	9.446930895	9.504231471	8.312049374	8.294045639	8.180586217	6.890537558	6.740312687	6.943524554	8.423884427	8.085286887	8.144172831	8.91226807	8.909812353	8.907356261	9.134868258	9.087529059	9.05436821	8.20576172	7.61107216	7.762780251	8.752564033	9.715573497	9.709094875	9.198419219	9.573824039	9.526469202
1367674_at	NA	8.402856706	8.301780044	8.42025071	8.903681355	8.641047882	8.660324215	8.987987	8.908470742	8.847442906	8.397181111	8.102917542	8.172193448	8.207092462	8.041965498	8.125028716	8.318137768	8.184696376	8.035475921	8.315406672	8.364994862	8.424694617	8.11691474	7.940987441	7.933670918	8.539303218	8.159757726	8.168757667	8.450466085	8.324520533	8.276131076
1367675_at	NA	7.525408764	7.935693999	7.980873444	8.034681583	7.850898682	7.865669881	7.813498102	7.883002538	7.756729621	8.003284503	8.001423322	8.017297002	7.864926224	7.82627227	7.874201159	8.300347827	8.344156506	8.261473554	8.131845105	8.092372039	8.089916786	7.587749721	7.422074674	7.322417309	8.03694148	8.017631611	8.098464437	7.912892163	7.850894106	7.83588041
1367676_at	NA	5.263177814	7.414920047	7.410627888	5.727055347	6.699384335	6.837790112	6.424181419	6.695501212	6.525219595	5.327344159	5.963161397	6.167391473	8.476704701	8.837370894	8.79736281	9.825476684	9.683218967	9.763064541	9.08924879	9.164803846	9.043843815	7.536889985	7.401569947	7.502020922	6.428062141	7.041061688	7.102129789	6.128199299	6.267735428	6.229575397
1367677_at	NA	9.832768337	9.714882992	9.833139192	9.764584565	9.782336646	9.814887206	9.567132758	9.555232055	9.477901306	9.722727176	9.524085377	9.650805908	9.190993777	8.59552499	8.748256887	9.494044359	9.501425793	9.445180878	9.033991208	9.0770238	9.051435113	8.758244599	8.16933654	8.195215846	9.610563376	9.694066693	9.762091965	9.50152231	9.664429824	9.507890852
1367678_at	NA	9.980131582	10.11978232	10.04921505	10.02707529	9.926626731	9.905475581	9.882880357	9.801969534	9.872853058	9.767529489	9.757595164	9.794529476	9.695646005	9.017283883	9.121718765	9.522206704	9.650630418	9.54978612	9.117394941	9.083847306	9.26139331	9.193988145	8.654186962	8.760729829	9.606987018	9.786250735	9.845525532	9.910344463	9.90894948	9.862326219
1367679_at	NA	5.972900246	7.893742871	7.848293783	6.205126263	6.080294222	6.284202514	7.226830224	7.092478927	7.038216831	6.082969126	5.928723061	5.910996932	7.236650679	7.197111983	7.39072992	6.508004488	6.722462759	6.893430604	6.549004984	6.789431925	7.028565409	9.427951151	9.116263127	9.284029198	9.579893689	6.692054236	6.653120071	9.013662012	7.717226863	7.69213715
1367680_at	NA	10.97607629	11.16426201	11.13942269	11.41875782	11.50954885	11.47545061	12.31922639	12.23347181	12.22048104	11.30359063	11.17280478	11.22656388	10.13778286	10.10208919	10.09174627	10.32793341	10.2786505	10.209689	10.27544727	10.38476619	10.37908582	10.87631041	10.47022668	10.42958991	11.07382848	10.94788635	10.99716705	10.97254004	11.14561898	11.07645088
1367681_at	NA	9.103044442	8.815937482	8.950517965	8.481061248	8.572922186	8.556334869	8.597704045	8.787379411	8.872027643	8.439157408	8.387958723	8.575172648	9.571828002	9.410828564	9.505695823	9.498755364	9.45048306	9.528091594	9.789994001	9.933454245	9.996152974	9.815947068	9.507115207	9.59270786	9.485803494	9.075665667	9.097873461	8.190324831	8.417320486	8.305705552
1367682_at	NA	6.198697773	6.127807286	5.689387509	6.517069888	6.134535404	6.146551688	6.152173562	6.140988384	6.055449065	6.601246436	6.394522856	5.983213429	6.444358307	6.1989931	6.080796035	6.362767285	5.885811801	5.721476346	6.084510931	6.168880204	6.4097627	6.498674812	6.388039276	6.566288464	6.353927675	6.123062866	6.117432798	6.556019256	6.057838309	6.074427848
1367683_at	NA	8.898177961	9.520664023	9.567992708	8.958637056	8.905508612	8.967223884	8.488568485	8.670864345	8.592590055	8.831746569	8.962105308	8.96802084	10.31840461	9.851126207	9.983936942	11.00810985	11.22861405	11.15434351	10.86787496	11.12141109	11.12276039	9.193072751	8.463414368	8.687485003	8.623015822	9.160167015	9.207887217	8.573097786	8.737438061	8.646519299
1367684_at	NA	3.363874155	3.677147802	3.29131927	3.72399364	3.588691497	3.575386324	3.715691218	3.674414219	3.941439018	4.094718532	3.777400085	3.877151126	3.553009778	3.599597709	3.624621431	3.495558365	3.386922747	3.960890356	3.437887796	3.899082489	3.244718071	3.481104722	3.863436062	3.712977545	3.508489698	3.454663251	3.534757039	4.0003104	3.25209643	3.740225767
1367685_at	NA	10.02798907	10.60028113	10.52418884	10.41856132	10.42398569	10.25480156	10.51176693	10.64794577	10.55508215	11.36297082	11.40964141	11.44563996	10.73524899	10.5112268	10.56155407	11.05084189	10.80771377	10.68759588	10.82366653	10.75338928	10.79535522	10.03760152	9.922257927	9.985531983	10.51138722	10.00380294	9.961769477	10.20139632	10.19159102	10.16162767
1367686_at	NA	10.11395759	11.05595813	11.10825674	10.36637671	10.78219167	10.82466794	11.2078182	11.15543608	11.18091351	11.3425135	11.45590721	11.48253179	10.76341548	10.61229083	10.49558849	10.36378912	10.62062686	10.40526727	9.953965214	9.816681312	9.785163222	9.994979362	9.51936429	9.548913958	10.4968826	10.65850726	10.60038352	10.42290669	10.71812148	10.67906662
1367687_a_at	NA	5.959960884	5.82293958	5.988313856	5.702723925	5.414853045	5.409494499	5.614642119	5.414051416	5.511516512	5.809574594	5.938232538	6.146389861	5.804133861	5.908558269	6.013311456	5.854131919	5.77727851	5.528203138	5.542362402	5.896883272	5.781141596	7.427578838	6.695780212	6.582541488	6.875731124	5.732669768	5.683562239	5.601493106	5.614337403	5.492095593
1367688_at	NA	7.922376865	7.196028549	7.290295422	7.810791026	7.471896354	7.496172717	8.346551901	7.803451103	7.927406804	8.416427729	7.803771018	8.08846728	8.586890287	8.094049686	8.197603812	7.718146287	7.39489557	7.459028466	7.735430234	8.22652945	8.435839431	8.045061378	7.577474904	7.613775359	8.042241687	7.724409485	7.803451103	7.720169127	7.285543159	7.338773153
1367689_a_at	NA	5.431761804	8.934889211	8.954301016	9.274532943	9.264418559	9.279161148	7.002952033	6.803998974	6.827332836	7.966113058	7.841645864	7.786898426	6.042273432	4.82462584	4.891689658	6.766223866	6.590492677	6.38039516	5.845077579	6.303623566	6.39549841	7.725091464	5.990879198	6.181581188	7.913343916	8.000787359	8.056910469	8.760894902	8.108557564	7.982098289
1367690_at	NA	10.37453759	10.2674621	10.15828948	10.22934728	10.16151345	10.14123378	10.49305298	10.44794752	10.31926243	10.7595682	10.49097634	10.50788687	11.54871083	10.89236419	10.89031265	10.45478889	9.989308988	9.902231864	10.55800552	10.56832497	10.68961567	10.99328378	10.19521212	10.26393981	10.20062463	9.861945945	9.854231955	9.756197223	9.558228368	9.312746282
1367691_at	NA	7.796911788	9.648389375	9.766323752	9.701057618	9.527719763	9.662256697	8.588290497	8.596377876	8.63796428	9.549182183	9.461557016	9.660976908	8.615432417	8.142217097	8.319092942	9.338061916	9.39205273	9.23938607	8.953972813	8.842129818	8.879500805	7.888455607	7.456178239	7.671057016	8.476846411	8.897522703	8.901571583	9.170658429	8.841411499	8.761838722
1367692_at	NA	3.177287543	2.889371811	3.063251092	3.010723686	3.110520031	2.907248487	2.903574149	2.843881287	3.004084783	2.948996909	3.034373917	2.984085876	2.89734916	3.022753197	2.984352249	2.933291917	3.016516057	3.053852179	3.03892789	2.692431043	2.893153191	2.813939732	3.137312897	3.051525156	3.026224286	2.988108064	2.923563288	2.792486814	2.984163246	3.064203858
1367693_at	NA	7.873893677	8.657639118	8.680675112	8.397252546	8.836491467	8.940983639	8.528932484	8.727905208	8.715136392	9.318360017	9.246846447	9.321040606	9.22172591	9.274043606	9.335627996	9.899837375	9.95903834	9.65354232	9.602256767	9.662941757	9.621988363	8.476444469	7.882504343	8.121126752	8.206753378	8.66720395	8.670380482	8.098828046	8.259935521	8.2367357
1367694_at	NA	10.39158168	10.48372486	10.34828386	10.15450189	10.19151942	10.30291153	10.3849101	10.39530464	10.32060281	10.34252722	10.27097402	10.22674102	10.77467003	10.39681182	10.31316872	10.50145284	10.77295329	10.70181179	10.76270344	10.7638439	10.86891281	10.58059034	9.804446284	9.996741456	10.41055694	10.33234838	10.30805007	10.33505119	10.552315	10.4008535
1367695_at	NA	10.71225255	11.08725408	11.02558238	10.50436193	10.67931529	10.70256096	9.95442162	9.825021969	9.799173266	9.408200936	9.053217258	9.123221959	9.561921295	9.053581344	9.056113151	9.934488044	9.754266986	9.720473263	9.323148269	9.580413047	9.669441403	9.218481707	8.158309165	8.316660118	10.11991876	10.29258589	10.30629132	10.13735618	10.10255877	9.954549224
1367696_at	NA	4.082847433	5.277896396	5.344670464	5.016711218	4.950006178	4.844435401	4.468949013	4.703251416	4.432689949	5.228770948	5.370182588	5.544926978	4.868615667	5.144248401	5.206871863	5.293029422	5.702158587	5.615443195	4.926535317	5.264028754	4.946499566	6.132725213	5.979425723	6.316164175	6.061337528	5.329374543	5.245654251	5.725223273	5.266760073	5.234458682
1367697_at	NA	9.566612103	9.237703329	9.215620028	10.10999851	10.07266994	10.10376847	10.40565991	10.09487926	10.02633403	9.401437381	8.912543179	9.142669038	9.261139364	9.284029198	9.270248056	9.076973275	8.895847168	8.806409191	9.476797601	9.510058691	9.471404006	9.387025903	9.052045615	9.186432021	9.698917799	8.972136656	8.914631186	9.313172093	8.964756072	8.885054953
1367698_a_at	NA	7.852673512	7.663351047	7.803255597	7.1588213	7.194163422	7.10823512	6.131750264	6.184445836	6.281133245	7.225558687	6.677063837	6.909707757	7.306409936	7.209773924	7.299048731	7.564585889	7.214011267	7.32210333	7.337115609	7.789032021	7.767706494	7.646573967	7.102051027	7.271591533	8.126038045	7.780201642	7.652973807	7.60105148	7.556909073	7.444166814
1367699_at	NA	5.344469787	5.093596255	5.205683307	4.914056977	4.8844494	4.842335243	5.767136521	5.323456526	5.629623474	5.629766226	5.304923696	5.281716271	5.267579388	5.478523622	5.627724715	4.819397393	4.856831405	4.966716052	5.234745336	5.192900918	5.393995991	5.611705628	5.380526556	5.282109831	5.46813686	5.130764945	5.054200958	5.453096718	5.235892885	5.286586018
1367700_at	NA	3.878427673	3.731158966	3.663378331	4.015766608	3.56517058	3.724917362	3.860498773	3.778823575	3.701355562	4.208685938	3.841940382	3.623185337	3.579321853	3.698390661	3.503027152	3.73381008	3.815052966	3.662466732	3.696546016	3.727845097	3.614701213	4.129215328	3.997128464	4.254772949	4.357351583	3.710723238	3.787716294	3.736070481	3.546908487	3.443338597
1367701_at	NA	3.727016146	4.268505912	4.136575179	4.14700256	3.878608112	3.801471459	3.801686326	3.807151954	3.718313253	3.927520969	3.527874774	3.481244546	5.116158073	5.095811466	5.420022477	4.340854332	4.352340729	4.280363298	4.399714998	4.755581599	4.431069791	6.870784791	5.680448023	5.968388023	5.206279492	4.927795822	4.770157348	4.282877179	4.138014773	4.066264613
1367702_at	NA	11.71882921	11.3487352	11.15663456	11.25618643	11.17999117	11.20440114	11.54822774	11.47601445	11.50123457	10.09751595	10.00465134	10.08883443	10.44059088	10.23300465	10.26952253	10.77268389	10.85285375	10.83239901	10.83647872	10.64585668	10.75823933	10.77319165	10.38302438	10.42063296	11.13318258	11.224512	11.21614621	11.08478098	11.35678619	11.29102953
1367703_at	NA	3.753666051	3.705930861	3.47273988	3.580109136	3.703772289	3.969521312	3.91265516	3.534501444	3.810326294	4.142138635	3.815272562	3.555043107	3.667419539	3.669863299	3.688321942	3.802647124	3.751643024	3.610519777	3.814397624	3.662452914	3.826292871	3.526892554	3.488354537	3.525798664	3.565239325	3.591273877	3.796687762	3.681469675	3.627262241	3.546934159
1367704_at	NA	8.119147351	8.259050713	8.022668812	8.162522226	7.94962239	7.984242706	8.361250694	8.362501803	8.339730152	8.531077718	8.427828581	8.436194075	8.231326664	8.253895767	8.382811268	8.202876407	8.306452317	8.049544274	8.694089993	8.650382148	8.584569425	8.298335354	8.275282997	8.244189182	8.213169956	8.15855554	8.118455344	8.165932168	7.960561366	7.891857959
1367705_at	NA	6.429188665	7.48672777	7.522435731	7.210107182	7.471063931	7.447556148	6.403238201	6.660828027	6.600141868	6.795483127	6.763896162	7.01502194	6.128946449	5.619735792	5.653587899	7.943532029	7.870426248	7.80025195	6.908361203	6.961812036	6.861768772	6.483225072	5.854929552	5.986932831	6.661577476	6.774218215	6.831805388	7.653408975	7.258721456	7.187734703
1367706_at	NA	9.234785576	8.911039034	8.978190895	9.157282001	8.993840666	8.978957563	8.905791876	8.973360679	8.889140426	9.099556703	9.044000481	9.075319182	8.991349326	8.718974932	8.756078805	9.411661902	9.193817928	9.211729041	9.458798255	9.486364608	9.492490477	8.476788507	7.940987441	8.08831967	9.319853372	8.970699584	8.90626429	9.062026961	8.987586238	8.912881884
1367707_at	NA	7.823328611	9.743642774	9.753985431	10.34266004	9.887518485	9.995047484	8.359894204	8.210961458	8.124680031	9.677502651	9.000919856	9.140381407	6.60737711	6.47882947	6.391665795	6.358100117	6.039834187	6.078510335	7.159671591	7.31718858	7.317169144	8.154363066	8.186777119	8.150100713	9.037192828	8.442524018	8.419377482	9.542620884	8.855422227	8.706962931
1367708_a_at	NA	9.407620579	11.15017147	11.15803693	11.51150166	11.40161276	11.40784448	10.37754287	10.20645375	10.15316107	11.24776024	11.23771252	11.22019902	8.811510654	8.938304169	8.879202672	8.692794595	8.633139647	8.616162091	9.812561211	9.666299127	9.78121239	9.96670523	10.17026696	10.17083945	10.71021819	10.41028772	10.39958574	10.96100172	10.70414607	10.61551808
1367709_at	NA	8.503851246	8.595343593	8.505058998	7.873688652	8.183801045	8.194131805	8.174203388	8.426054321	8.165274264	8.981736667	9.121472681	9.159239613	8.512699982	8.271808398	8.479778889	8.444041067	8.793616368	8.663991249	9.739219336	9.957199008	9.888669886	9.076286345	8.771718553	8.684319065	8.989202864	8.790099768	8.829881568	8.297862792	8.426192114	8.343808242
1367710_at	NA	8.765496323	9.187385144	9.213994419	9.138091872	8.965777627	9.127173001	8.501331994	8.661002918	8.602823534	8.908516828	8.964861337	9.078179971	8.88553038	8.666846777	8.716029221	9.540666809	9.659662788	9.547102302	9.420199763	9.157923502	9.175277775	8.58221859	8.552821949	8.722481956	9.003329424	9.260108133	9.32558758	9.342792545	9.231802802	9.117066199
1367711_at	NA	9.731228021	10.01795482	9.961357258	9.808244847	9.766227472	9.802705335	9.724989379	9.810796137	9.739611955	10.04794765	10.07172652	10.11057868	10.01191343	9.737542573	9.74019978	10.31775373	10.48823155	10.44115867	10.37299749	10.0518968	10.14747815	9.009218721	8.970689345	9.154314983	9.517222703	9.575299253	9.601791949	9.63742142	9.725219782	9.630596788
1367712_at	NA	4.314932159	4.18954318	4.028895388	4.732854702	4.864779322	4.773911108	5.625587704	5.447291352	5.67690628	5.80524511	5.626895067	5.829051737	7.464121639	7.322809223	7.584603173	6.061982554	6.239542955	6.074637729	6.206005981	6.648050134	6.565536241	8.36690321	8.653392069	8.621429461	5.407181937	4.944883789	4.742629009	4.440520135	4.137525574	4.276338485
1367713_at	NA	7.316916102	8.044036423	8.035528717	7.961776215	8.335678572	8.351158879	8.505572036	8.849781069	8.769158799	8.984108389	9.143774972	9.219103368	8.390771594	8.246472426	8.259271032	8.599701017	8.887540127	8.507423686	8.04115775	8.157753618	8.176070785	7.237313298	7.083538284	7.281110563	7.484259126	7.637751217	7.593588261	7.366823592	7.707676534	7.680580479
1367714_at	NA	6.319968508	6.42974661	6.7066639	6.423617083	6.299086946	6.221421685	6.799580196	6.814584772	6.461556093	6.696089997	6.523755995	6.362742315	6.57525654	6.192029921	6.216694722	7.105782608	7.095453441	6.921593614	6.28032601	6.726590522	6.673601492	6.162251494	5.736396866	5.868578533	6.264649276	6.392917652	6.352590364	6.003322681	5.97946766	6.159579187
1367715_at	NA	9.570994268	9.024493918	9.055747581	9.959945118	9.98271363	9.995626981	10.55395157	10.49861075	10.37784797	10.28243302	9.953571147	10.0570928	10.57426586	10.41917321	10.44954222	9.648979719	9.494019669	9.214397082	9.747684195	10.14238047	9.973929528	10.21006829	9.849508717	9.965110081	9.916813698	9.564498648	9.605434062	9.17368117	9.323288121	9.287119162
1367716_at	NA	7.520626159	7.407608082	7.520194111	7.317658646	7.455880832	7.4156418	6.841933898	7.261491935	7.193188411	6.977304357	7.273622495	7.271100284	7.253356672	7.067987861	7.090340857	6.834450096	7.133381873	7.001400635	7.610334044	7.445382204	7.319479073	7.520139582	7.264706282	7.204017867	7.705742133	7.351794928	7.412322268	6.995342523	7.128476625	7.086539927
1367717_at	NA	10.34001053	10.74230621	10.69416031	10.48715835	10.50053976	10.51591844	10.84598126	11.16531873	11.10041709	11.37564985	11.5518096	11.57363296	10.87403445	10.76554417	10.77473745	11.12477201	10.98049134	10.90179952	10.73239425	10.67485832	10.70710092	10.65735396	10.82451763	10.82259619	10.98885005	10.4046924	10.40507558	10.75407397	10.74554436	10.70130183
1367718_at	NA	8.552203645	8.136951376	8.178613822	8.299722647	8.256250398	8.314197321	8.932858864	8.487455406	8.439662498	8.822641043	8.432608627	8.470888297	8.855211181	9.024330166	9.120700165	8.396423868	8.33332403	8.060517616	8.194420867	8.246241694	8.288251906	8.861979618	9.019272438	9.062246022	8.387309041	8.72477407	8.817500668	9.136045378	8.796890264	8.79816282
1367719_at	NA	9.217941854	9.256735981	9.319245609	9.011409484	9.090920547	9.097398162	9.504853391	9.507315399	9.55141328	9.160422209	8.883794104	9.037932156	9.114428284	9.132195763	9.18583747	8.935473644	8.902821013	8.829769902	9.387080543	9.480456391	9.39497177	9.337009598	9.174858795	9.13709432	9.048688531	9.088975849	9.233656881	9.151585915	9.114626169	9.104031853
1367720_at	NA	9.868984729	10.29860124	10.25300194	9.761984258	9.957987098	10.05689149	8.478188859	8.618753992	8.597391678	8.692614205	8.700179226	8.877068843	9.537351494	9.03911943	9.215232627	9.313191753	9.560829432	9.488728755	9.347469261	9.314329177	9.223463978	9.041766728	9.093860287	9.042083304	9.330099923	9.898167864	9.899734254	9.641296432	9.871986721	9.877692708
1367721_at	NA	10.62744604	10.31794071	10.36653672	12.05664292	11.86788592	11.83884998	11.51217951	11.29050855	11.33536398	10.86705254	10.44200011	10.53887942	10.70246906	10.83610057	10.90834682	9.995301564	9.714328264	9.619902395	10.51636642	10.80948362	10.81608538	10.93781706	10.25102532	10.29863263	10.86162421	10.39621917	10.5599886	10.24592522	10.08261104	10.03567348
1367722_at	NA	5.85719972	6.521580243	6.50910925	5.953781206	5.69158077	5.982455411	5.499554918	5.220427273	5.383939783	6.23725371	5.993118508	5.928232577	5.859133704	6.016654128	6.050257474	6.325117898	6.489269444	6.643950905	6.785244162	6.762893809	6.845452851	7.34072804	7.590759826	7.627459115	7.000661716	7.137072542	7.348966124	7.082678996	6.387989832	6.289299134
1367723_a_at	NA	6.497854546	6.584593166	6.676540807	6.237584386	6.506944955	6.548029061	6.288255291	6.270902306	6.40116297	6.233011732	6.375815734	6.561063436	6.509668083	6.478466178	6.682236101	5.999884033	6.217607674	6.284703587	6.246127286	6.075935307	6.391621264	6.668741196	6.629186047	6.651188545	6.917634768	6.868849141	6.754549335	6.776721871	6.809170359	6.68799184
1367724_a_at	NA	9.178495247	8.982061181	8.905257403	9.231032238	9.157963478	9.294094043	9.39771637	9.439952217	9.203889491	9.314427972	9.349932669	9.435461444	9.429887467	8.962410143	9.04506522	9.010573058	9.166065735	9.119390119	9.047220884	9.010310857	9.043306023	9.094088918	8.297439969	8.248532639	9.223588587	8.965721507	8.929384192	8.841305781	8.815515389	8.706226746
1367725_at	NA	7.101012321	8.211778991	8.145882128	9.331214714	9.23109479	9.289188371	8.750144215	8.540803991	8.494374344	8.175310422	7.982362716	8.00207789	8.099041441	8.140154448	8.284165493	7.968179722	7.919968832	7.921482459	7.934562699	7.952476098	7.967742747	8.117927764	7.904604586	7.832350269	8.203227358	8.304188575	8.35382472	7.972535056	8.082881517	8.082360647
1367726_at	NA	5.536148201	4.908953646	4.90939046	5.219510832	5.088065943	4.876012043	5.280406571	5.053865793	4.983242763	5.226433333	5.045163785	4.855142235	5.127556343	5.125221704	4.997769965	4.99580604	4.887088553	4.990233314	5.285495106	4.977217045	5.094933755	5.241296055	5.224226694	5.158827328	5.240674672	5.039367599	5.094825131	5.142594632	5.029188368	4.902927374
1367727_at	NA	7.514698946	7.333437817	7.176317622	7.277165076	7.211217139	7.245520759	7.536361862	7.50759002	7.559567899	7.542059003	7.467223188	7.569768119	7.724888086	7.50292966	7.67247883	7.693679549	7.713052522	7.624545562	7.78222581	7.735872291	7.761864749	7.452452697	7.55396495	7.44452409	7.437736137	7.68445983	7.740386257	7.369928369	7.547848582	7.399043844
1367728_at	NA	6.735080157	6.511003479	6.621172034	6.299717147	6.897995393	7.087823065	6.685086366	6.850068237	6.79855446	7.115890736	6.899736616	7.140936218	7.208289482	6.576019845	6.3875415	7.406825447	7.608304353	7.378521969	7.267180251	7.679701948	7.561221764	6.425602295	5.920495046	6.133176943	6.114899494	5.954029245	6.071758742	6.52339845	6.760810303	6.642743844
1367729_at	NA	11.21050579	11.82129366	11.88255247	11.25937717	11.17987875	11.27980522	10.72023044	10.66916069	10.6339726	9.86813588	9.664343373	9.785987064	10.20245101	9.852326363	9.885934595	9.418639212	9.36783693	9.380487974	9.736002871	9.916974473	9.996125008	9.610258952	8.546359661	8.415858757	10.14442065	10.71430712	10.74861984	10.68577645	10.62517887	10.48558045
1367730_at	NA	8.906870536	8.95015198	9.032614476	8.934348672	9.1213887	9.149914333	9.296091235	9.307042869	9.311198965	9.167066073	9.216331577	9.302359409	9.708708265	9.303675358	9.419381921	8.964201156	9.158765927	9.135742048	9.452000865	9.321608685	9.301674782	9.271056866	8.97708202	9.19205268	9.223638862	8.923999759	8.889371379	8.732244825	8.826425104	8.761367872
1367731_at	NA	7.030896222	6.845293663	6.947663272	6.941807683	6.823518636	6.846835168	7.038037982	7.539769394	7.523667206	7.021136026	7.143914247	7.296867505	7.035849722	7.487734994	7.608115242	6.909773999	7.07858828	6.818826446	7.728931286	7.438429813	7.629110203	7.15546324	7.937860079	7.713818363	7.536790758	7.200398269	7.327219329	6.792973022	6.713877371	6.59070067
1367732_at	NA	6.835379337	7.184938982	7.20271696	6.906967797	6.952070505	7.07911128	6.788421735	6.75253991	6.66634917	7.580156676	7.462574814	7.51366794	7.19846951	6.781748216	7.064172546	7.801372644	7.568700733	7.55824552	6.922346392	7.370465511	7.253610525	7.643791278	7.601468827	7.641014301	7.014258732	7.154874924	7.238813258	6.949499647	6.757903641	6.794416828
1367733_at	NA	6.192754865	7.220183739	7.349669743	6.872551783	6.776188854	6.732996482	5.801411977	5.418168273	5.792035464	6.37903713	6.648096135	6.60273691	6.099413416	6.030796484	5.789860159	7.527601116	7.66542408	7.693006309	7.859664245	7.864113836	7.807288962	5.807722739	5.794307971	5.934279341	6.167911768	7.027114664	7.268083792	6.760672759	6.904644834	6.667647552
1367734_at	NA	4.963286192	5.886846009	5.782014513	5.154145363	5.198151875	4.978805366	4.928182435	4.665610657	4.469458635	5.141938254	4.425844811	4.743004575	4.965289121	5.043265899	4.833927164	6.086221827	6.05158194	5.843040731	5.04894926	5.306161434	5.240337039	6.379307934	5.920673101	5.972401764	6.461707811	5.201260048	5.347148489	6.059616328	5.41968917	5.437880567
1367735_at	NA	10.34317712	10.88713663	10.80888756	10.84218658	10.82470471	10.86718568	10.42318171	10.55377981	10.52165883	10.14866848	10.19396935	10.20249905	10.44828445	10.11798756	10.14506731	10.61246731	10.57027821	10.49446727	10.88291101	10.80451269	10.75859842	9.969255265	9.789188869	9.732875331	10.22667946	10.48180846	10.5610016	10.52438524	10.57971661	10.47068035
1367736_at	NA	8.365184011	8.644986981	8.647150203	8.723525467	8.784896851	8.812142906	9.187850073	8.954215991	8.875579359	9.160291271	8.973364625	8.980837797	8.511335681	7.88719672	7.886271254	8.226686843	8.165393584	8.122084684	8.023309148	7.995897623	8.16167214	7.829696635	6.566410957	6.994426067	8.079449642	8.00658315	8.067116929	8.130607171	8.168847144	8.046098022
1367737_at	NA	9.789047755	9.471075349	9.398435051	9.483257703	9.217753562	9.164968291	9.001131962	9.006727944	8.934002346	9.00371998	8.846884339	8.990043772	9.41731449	9.244775497	9.204650797	9.093771292	9.086085361	9.08120297	9.629975374	9.505730832	9.599355268	9.914180496	9.915114921	10.01132942	9.676427967	9.643278845	9.64512956	9.541839903	9.3600853	9.269222728
1367738_at	NA	5.729776461	5.962665444	6.091914701	5.536126237	5.138253152	5.395147234	5.606952717	5.09005854	5.389560666	5.508397978	5.474974247	5.088406739	5.461281356	4.961235594	5.04943835	5.627043592	5.458494605	5.61086677	5.741531301	5.452696008	5.530224751	5.954295568	5.760410344	5.700622308	6.02070439	5.517024058	5.805209214	5.572955197	5.770934885	5.524541389
1367739_at	NA	3.184845649	3.095299918	3.300560832	3.404338065	3.337754803	3.460696969	3.257646634	3.421087204	3.438270707	3.465122257	3.402257939	3.255558261	3.141217033	2.991667924	3.026406201	2.970846516	3.316940387	3.063802323	3.23634919	2.99276344	3.184414592	3.288833401	3.296131154	3.237784542	3.15585553	3.548550052	3.015254116	3.151761816	3.287113383	3.156056981
1367740_at	NA	3.152521635	3.652577897	3.314244882	3.756880829	3.36785405	3.477236589	3.409524415	3.286505863	3.272634589	3.59323949	3.500230781	3.382230805	3.409887281	3.522566776	3.4731637	3.631068322	3.87822396	3.927438512	3.505659735	3.865555458	3.849144956	4.4663463	4.419093782	4.120495003	3.902220397	3.524479507	3.660378097	3.840602416	3.749576367	3.698213803
1367741_at	NA	9.468642961	9.610068653	9.698388285	8.731261405	8.867021996	8.861333862	8.907028788	8.850330066	8.770040561	8.646118759	8.561466754	8.7929196	8.982819343	8.850953148	8.980625792	8.62159741	8.71261669	8.62021189	8.314207778	8.363427088	8.44190824	9.724663414	9.282272187	9.356455303	9.465103291	9.709268943	9.626806405	8.908821012	9.502238424	9.403274757
1367742_at	NA	4.72851747	5.07038315	5.158600035	5.446010267	5.972530807	5.923078783	6.852941676	6.680795326	6.499712059	5.866198197	6.000768591	5.84506704	6.177229441	6.296030131	6.368189569	5.227240705	5.426969788	5.640373941	5.162571371	5.071624938	5.373772562	5.909247088	6.113953237	6.115665573	5.41434486	5.755810672	5.701975656	6.110984744	5.996476277	6.068919978
1367743_at	NA	5.529639509	5.315502739	5.564137919	6.141303719	5.311956411	5.370708448	5.132813519	4.517183827	4.51198122	5.585623914	4.86668555	4.77049012	5.299001064	4.61461261	4.573012318	6.171814067	5.11614654	5.214484484	4.589201027	5.838605713	5.857621462	5.32115772	4.375540927	3.992222956	5.20063388	5.450224211	5.295354728	5.403311089	4.900693964	4.703382472
1367744_at	NA	5.110326369	5.574566969	5.345713546	5.461281356	5.610477422	5.159815356	5.001571175	4.81054944	4.724060104	5.097625989	5.159251457	5.328125783	5.954768879	5.746486598	5.987286528	6.357704996	6.106635685	6.185866871	6.625974533	6.372467941	6.17113955	6.157797393	6.206777672	6.165734194	5.516057452	5.81401894	5.869432446	5.598698133	5.219340618	5.1300698
1367745_at	NA	7.94746864	7.869691708	7.843408325	7.731390892	7.478166085	7.449295679	7.083257468	6.776846829	6.557588535	7.44215721	6.979706808	7.038406992	7.71294408	7.442167368	7.567033702	7.731752497	7.324363073	7.428014044	7.381422615	7.869972316	7.888510778	8.078718787	7.442778675	7.470024145	7.845344672	7.843071692	7.92306845	8.144843348	7.611879074	7.626305843
1367746_a_at	NA	7.470966994	7.165767358	6.886601546	7.593841835	7.402920559	7.375902876	8.403169174	8.128138747	8.111391933	8.158356572	7.767204499	7.85295498	7.84951454	7.743370845	7.816732083	7.492521295	7.471426789	7.228215597	7.969267524	8.371761462	8.345986412	8.041694292	7.869653351	7.84845447	7.962660932	7.706937073	7.711184884	7.395517727	7.219271	7.027507421
1367747_at	NA	6.061530375	6.762573186	6.772842236	6.719850838	6.711669243	6.411368837	5.83350711	6.30966173	6.161193459	5.925704649	6.324818393	6.508952206	5.629391731	5.51606473	5.624536829	6.255099419	6.294467336	6.66132385	5.616424274	5.602000083	5.513446849	5.551073883	5.720904727	5.771418345	5.961393392	6.296482318	6.448617268	6.168245715	6.40144539	6.391851796
1367748_at	NA	8.485678799	8.301977318	8.200606084	8.119923016	8.086917746	8.143330922	8.073438423	7.957803735	7.915387574	7.836262577	7.419478588	7.687963417	8.059941667	7.947502789	7.951509663	7.494003108	7.479687973	7.383038249	7.913958523	8.25435717	8.222625446	7.907290225	7.114278073	7.173626231	8.421020011	8.145087282	8.305774019	7.946854425	7.900913077	7.792306807
1367749_at	NA	2.276604345	2.32495472	2.413887691	2.361112952	2.076870383	2.241845659	2.137453429	2.315296224	2.278476642	2.239463467	2.073013833	2.058030712	2.419891513	2.373793641	2.539474979	2.705639536	2.276488057	2.256469816	2.211131068	2.205855032	2.263486629	2.416750156	2.574165415	2.763988368	2.506452519	2.291849905	2.096467667	2.469181211	2.260344949	2.311071891
1367750_at	NA	9.060943134	8.832794243	8.915262828	8.316953624	8.177983663	8.203874792	8.225042707	8.200030937	7.953435659	8.393082958	7.962483677	8.046249585	8.716814381	8.691241475	8.711562556	8.511480446	8.361908072	8.347101698	8.463035575	8.633474656	8.454569142	8.711590612	8.731388913	8.763433696	8.960889346	8.718954355	8.727602	8.98191434	8.940087697	8.7239055
1367751_at	NA	6.88033708	6.585243926	6.856713209	6.581508405	6.389593245	6.396134355	6.654013804	6.474780272	6.388724879	7.005195407	6.63199718	6.843238281	6.91591206	6.512819212	6.498898271	6.764293699	6.882856838	6.852649492	7.181209721	7.032245562	7.127278965	6.699950976	6.533444008	6.643950905	7.104147024	6.70888711	6.714287811	6.811402064	6.629349502	6.42017933
1367752_at	NA	7.679936443	7.657191715	7.829349183	7.702911869	7.486578723	7.40269565	6.724061476	6.65724167	6.570970515	6.797263329	6.920134939	6.93177351	7.459029338	7.241553332	7.472363277	7.528244693	7.359685754	7.290692423	7.322324906	7.447962781	7.429999898	7.491153309	7.670661218	7.68054439	7.918246909	7.813312357	7.865061953	7.924454764	7.797475711	7.894048232
1367753_at	NA	7.328568817	6.267781884	6.387614975	7.229035192	6.30122666	6.262833911	7.425080684	6.91531297	6.803852357	7.758891867	6.36331191	6.649148247	7.56489458	6.591622335	6.768857196	7.097965626	6.419246612	6.303044582	6.68799184	7.507353114	7.754455058	7.583628004	6.417851088	6.634164096	7.142944561	6.938631196	7.016367559	7.458620541	6.497576759	6.445113839
1367754_s_at	NA	9.846929034	10.61926633	10.62046088	10.90936698	10.92345102	10.9732353	10.89063146	10.89209562	10.74362584	11.39245215	11.30644094	11.3438343	10.67343774	10.69912115	10.69792926	11.34980071	11.31175196	11.20208339	11.14920323	11.24292667	11.24554529	9.524903684	9.899907193	9.888340318	9.527227857	10.59547342	10.64281774	10.19373035	10.23987504	10.08018797
1367755_at	NA	12.50992273	12.53337275	12.43828612	12.50807455	12.37771219	12.35274533	12.81802457	12.6563357	12.64559263	11.50533302	11.20743128	11.15106291	11.3795331	11.28802596	11.23733022	11.34354066	11.09692889	11.02708725	11.12444508	11.22415545	11.35142402	11.69479595	11.20196806	11.31929941	12.5860928	12.24405368	12.30146968	12.63505445	12.41250741	12.3924642
1367756_at	NA	8.56645832	9.006772889	9.014189629	8.713180971	8.932986601	8.994536391	8.079377936	8.37486724	8.389727142	8.637607441	8.669101453	8.83447692	8.987156718	8.713218104	8.705776943	8.651735645	8.830286844	8.854742671	9.038337435	8.668612361	8.74960619	7.883821377	7.694031453	7.653731108	8.361858652	8.37944553	8.393685153	8.644819081	8.826381451	8.717061131
1367757_at	NA	10.89009974	11.56332507	11.60970711	11.02658104	11.29209698	11.34566829	10.86556854	10.96622166	10.99327991	11.07956386	11.1530693	11.23681823	10.94959432	10.68150761	10.9034837	11.09347808	10.95851967	10.77635166	11.35970049	11.10510174	11.18895493	10.85921193	10.37393782	10.36884515	10.92482473	11.00219611	11.0275843	10.98440172	11.07536482	11.0453072
1367758_at	NA	6.930501684	6.244141211	6.098883669	6.287364259	6.024221549	6.176987783	4.518329387	5.096489482	5.056602109	4.400708727	3.620217545	4.170407908	6.277316308	5.551259121	5.897981303	6.239596016	6.731732116	6.51382706	6.36513153	6.101241552	6.097241951	5.627149123	5.613715762	5.405552533	6.007605956	6.367960596	6.195251124	5.89495795	5.964290859	5.938687505
1367759_at	NA	6.99147079	7.315082388	7.307936108	6.661711799	6.708824136	6.73434574	6.762349889	6.852138765	6.663688467	6.391002689	6.324800233	6.407636526	7.206914247	7.162405031	7.226219812	7.023548327	6.728178773	6.697917599	6.848991416	6.717491343	6.884660246	6.850197943	6.733442134	6.783658498	7.130278378	6.848310311	6.887291864	6.855428443	6.889118766	6.781881359
1367760_at	NA	7.017674554	7.28847189	7.552336999	6.977218324	7.27897876	7.286262407	6.947030618	7.047057869	6.718246506	7.119405584	7.007549431	7.28060858	6.944732242	6.787503277	7.023581459	7.444424382	7.628067708	7.514961891	6.959111225	7.289109863	7.25969516	6.560232909	6.380869572	6.089875368	6.837089994	6.83046298	6.930045282	6.866637197	6.970478828	7.103653681
1367761_at	NA	6.632849117	6.524665133	6.414069548	6.113100673	6.116953352	6.256871767	6.121259524	6.2673441	6.190278604	6.097335118	6.073274497	6.305099068	6.408964313	6.471868616	6.652731806	5.951233678	6.37491432	6.160773319	6.284171973	6.241598569	6.333505676	6.388073175	6.279041102	6.026585717	6.895950917	6.788138985	6.806419933	6.653868907	6.793361064	6.623215405
1367762_at	NA	4.416794675	4.108887721	3.958741015	4.454431882	3.842220618	3.949715867	4.031710597	3.97613268	4.130986649	3.811662026	3.855518617	3.710245555	3.89609539	3.615235735	3.917923543	4.220026719	4.117669932	4.23272385	3.880972517	3.949828299	3.993266332	3.78681746	3.565427168	3.748536884	3.928279404	3.970998906	3.890311819	3.971658539	3.754909357	3.880972517
1367763_at	NA	9.301128593	10.06030765	9.971696463	10.08112701	10.27742821	10.36131771	9.28916976	9.38141263	9.428762282	9.171917042	8.933957579	9.137473315	9.447174425	8.78711519	8.874218582	9.503951311	9.405192102	9.409687404	8.882981669	8.94624276	9.045413168	9.254152219	8.293189668	8.428681153	9.259692897	9.518076921	9.532068299	9.376035147	9.403096732	9.284098116
1367764_at	NA	6.490421372	7.2158837	7.279346875	7.636537466	7.632553465	7.644501603	8.467893789	8.586415712	8.479799421	7.883997563	8.039904139	8.004161404	8.573690698	8.234096051	8.276280776	9.055482743	8.97880422	9.002832481	8.132746914	8.021995245	8.011727396	6.985257482	6.599924152	6.598021368	7.479102264	7.585143904	7.468913154	6.821262441	6.731998234	6.837271557
1367765_at	NA	8.666461525	8.765003423	8.661278189	8.693859997	8.596708777	8.801667821	8.061573768	8.014222334	7.901992989	8.31088757	8.144248815	8.275461036	8.501998873	7.913801491	7.979341188	7.923800297	7.816935812	7.766596613	7.752728767	8.107536601	8.004524228	8.998978636	8.369763716	8.461411622	9.059794125	8.654040457	8.809842343	8.419196093	8.373775228	8.314025321
1367766_at	NA	8.812559051	9.483005896	9.455020984	9.467422441	9.491072294	9.517559898	9.167302568	9.357173958	9.112023037	10.56979678	10.37841536	10.37457557	10.04299319	9.315335966	9.311861758	10.30623912	10.00604956	9.903088122	9.630704126	9.797612824	9.74810577	9.27335408	8.723071271	8.909104316	9.388461692	9.476217126	9.494368442	9.26732273	9.005303007	9.050227211
1367767_at	NA	8.961502805	9.538622819	9.621118657	9.602610702	9.355705959	9.37392	8.864551272	8.884291889	8.732151179	9.043340876	8.999058462	9.07133854	8.552701653	8.03305269	8.241440017	9.009192536	8.986621301	8.915108486	8.354490424	8.289587441	8.284564081	8.415137441	8.189362122	8.206828123	9.159412862	9.163071107	9.246205322	9.124870263	9.245425705	9.08271004
1367768_at	NA	4.785583245	4.728428852	4.493758203	4.687932796	4.793366056	4.686346217	4.872675994	4.702065863	4.854947338	5.387866041	4.729551888	4.806501232	4.992983164	4.862392609	4.855120194	4.910541423	4.871214205	5.22509289	4.84608455	4.512498807	4.637696955	5.355098016	5.049780648	5.204271689	4.970355544	4.510251916	4.802000727	4.798448761	4.801246841	4.928630883
1367769_at	NA	6.906967797	7.696565607	7.639568036	6.863698369	7.320404079	7.214183308	6.828295971	6.977740659	6.957120608	7.555807619	7.779160853	7.90089905	7.829853624	7.449018144	7.573996736	8.371956701	8.546841145	8.39985728	8.393771106	8.212887906	8.259319287	6.914409247	6.784064707	6.696201959	7.109090526	7.373182928	7.492137588	6.930975891	7.321286006	7.164129803
1367770_at	NA	8.85587466	8.985967519	8.967046033	8.936997423	9.037656083	9.063023679	8.964738608	9.252728872	9.25486798	8.749646976	8.612659094	8.756884785	9.323576829	9.185387082	9.20992771	9.079734519	9.357095137	9.199688717	9.276921495	9.504997207	9.470281964	9.445214124	9.092500196	9.13084183	9.164570981	9.285516924	9.371269409	8.579922163	8.884087328	8.841709846
1367771_at	NA	7.895099579	9.216079499	9.298630195	7.356993822	7.576849483	7.524592532	6.972775093	7.150503993	7.279894733	7.053818341	6.80240348	7.011375904	8.082646271	8.112516845	8.250856526	8.195955944	7.752479343	7.797140998	7.4106122	7.588934967	7.718474974	7.6527504	7.230476109	7.553658286	8.722207951	8.010804871	7.989881675	8.661412175	9.209347154	9.218294393
1367772_at	NA	6.670997432	6.998872365	6.959066864	6.390964372	6.511031096	6.386646151	6.902886877	6.880685346	6.788421735	7.017432804	7.083748895	7.163724125	6.683470202	6.53160195	6.668470422	6.837837967	7.16709085	6.980780453	6.824213849	6.644495015	6.722785497	6.302110571	5.967359232	6.308771068	6.702450247	6.677740891	6.654438636	6.391481684	6.746041193	6.606559284
1367773_at	NA	9.295271895	9.468832801	9.457385412	9.394724402	9.251202346	9.323711333	8.780992339	8.558817058	8.473413445	9.436439454	8.904513501	8.994556288	8.648800066	8.16401354	8.210215538	8.864193649	8.635648761	8.657146527	8.204166954	8.670235112	8.682666055	8.559311366	7.501561863	7.696607768	9.167143415	9.167375515	9.181864377	8.974976098	8.889349176	8.905859035
1367774_at	NA	11.14632929	12.13364941	12.17952785	11.52881028	11.81960652	11.85867247	10.89403949	11.21952505	11.21832652	10.63487329	10.78673386	10.89836681	9.372107067	9.46637468	9.1868526	10.94982962	10.97856767	10.797707	10.499342	10.69410475	10.62916486	10.19395242	10.25582412	10.34184992	10.98611376	11.53910536	11.54220005	11.57954658	11.73208533	11.83177999
1367775_at	NA	11.65100888	11.25339128	11.20702841	10.88661438	10.90737365	10.91772494	12.26711993	12.33498801	12.35211632	10.94319373	10.92516888	10.94042207	11.77556116	11.79789964	11.83061077	10.73198731	10.91365633	10.88805009	10.62585215	10.66822879	10.67725919	11.32283159	11.10440639	11.09704107	11.44829002	11.67206774	11.67295128	11.30477536	11.57125594	11.48552371
1367776_at	NA	4.198192067	7.201596023	7.18593014	6.955761653	6.952968637	7.032910148	4.670961157	5.154985547	5.344436108	4.415552887	4.801877598	3.86215428	9.191379757	8.69412363	8.813292455	9.911052001	9.999173471	9.78151815	9.544623788	9.716626408	9.689221668	7.104095167	6.889181418	6.932750327	5.499294181	6.801644494	6.917306881	4.88719265	4.673412571	4.69270467
1367777_at	NA	9.978712013	10.25963293	10.23423527	10.74458241	10.51208732	10.42021878	9.902425065	10.06068387	9.976604859	10.07385967	9.873300172	9.897855465	9.656077385	9.160011022	9.262478738	9.948221708	9.899622289	9.760606515	9.582118356	9.633899757	9.559104814	9.615477279	8.923132552	9.030613669	9.47043036	9.640247649	9.744945336	10.39057877	10.36254204	10.37853086
1367778_at	NA	8.643203706	8.000636457	7.991789037	7.976121588	7.715337452	7.879622568	7.732284462	7.64099994	7.692725935	7.517628982	6.905127332	7.007741086	7.927371896	7.789677505	7.834263273	7.102305585	6.71182035	6.681230781	7.44756863	8.306318837	8.144011102	8.518690835	7.388095842	7.600678671	8.176785269	8.235646036	8.249570968	7.82268353	7.799320917	7.690099153
1367779_at	NA	5.47821386	5.747856035	5.588017349	5.516371852	5.775024724	5.677796068	5.40643836	5.508809144	5.490067233	5.726935377	5.805672998	5.800899782	5.197422054	5.619043595	5.655135269	5.097813591	5.37429508	5.336304972	5.263077695	5.409462663	5.406962074	5.405046622	5.401635083	5.543815874	5.374060112	5.653431145	5.776092864	5.193707119	5.545816018	5.44447721
1367780_at	NA	6.309509475	7.175460171	7.302112865	7.090709687	7.246327415	7.443918635	5.937055008	6.0108429	5.555146703	5.478536047	5.987874764	5.316397063	8.378396861	8.040082995	8.310303543	9.632691912	9.324234993	9.344718158	9.394076778	9.674006467	9.498948648	7.81167185	7.39718121	7.607584572	6.350101206	7.424561664	7.369892332	6.556631987	5.395327511	5.700111718
1367781_at	NA	2.492598264	2.719889777	2.8057398	2.690715513	2.756557627	2.660903692	2.862494751	2.862667448	2.769255925	2.85671971	3.113423167	2.919681598	2.774563399	2.872829515	2.921824876	2.729688683	3.090743306	3.640893787	2.679731417	2.648125068	2.558375641	2.926382747	2.965082849	3.022436612	2.604968945	2.798240647	2.993197516	2.599711134	3.059523483	3.120857616
1367782_at	NA	3.622119305	3.473892753	3.636547465	4.475398233	3.656601034	3.732137672	4.278812762	4.243247603	3.937111719	4.127455944	4.071974775	3.96732615	3.96548179	3.88387832	3.906085387	3.786206164	4.089641439	4.122584243	3.884415885	3.759127206	3.939807997	4.003066597	4.049637677	3.677195305	4.040944669	3.779352561	3.819890206	3.766719617	3.698312937	3.984080812
1367783_at	NA	9.544456501	9.994573017	10.05317029	9.445391914	9.809017843	9.87494964	8.991728981	9.173237891	9.093885769	8.681979796	8.688495014	8.795202667	8.456950043	8.061090781	8.148644868	8.952502035	8.920429104	9.001977955	8.238731993	8.199992069	8.27028824	8.396862539	7.580922496	7.578017557	9.175104796	9.336239673	9.316044472	9.303949872	9.513978474	9.501418579
1367784_a_at	NA	12.51290628	11.77018097	11.78145946	12.04085449	11.8781226	11.95333203	12.25368919	12.01244055	11.99097991	12.1077001	11.74566437	11.78542305	12.45794677	11.58776248	11.68177108	11.79055604	11.8000824	11.71713376	11.44277546	11.89380358	11.82389057	12.19723915	11.0840234	11.16369774	12.18582407	12.13131358	12.16943643	11.98624666	12.07667183	11.99950696
1367785_at	NA	3.996059587	3.431625725	3.527603669	4.074336067	3.658654475	3.519494688	4.01596807	3.684523007	3.638147882	3.752659015	3.559633954	3.340622097	4.088611653	3.809155716	3.496083129	4.124798927	3.450370582	3.638147882	3.784783187	3.729351974	3.805427882	3.705170626	3.933048981	3.509883117	3.688660257	3.71771861	3.757840823	3.913280502	3.53684302	3.981832955
1367786_at	NA	9.483239031	9.127924918	9.079975618	9.462454273	9.13254142	9.295592368	8.442704509	8.334017008	8.246463835	8.570512587	8.282321352	8.42633889	9.04780707	8.565125661	8.506276233	9.72008419	9.62927033	9.442817803	9.554107989	9.45081144	9.471671545	9.004625344	8.953526049	9.01272272	9.428617269	9.541377415	9.500551039	9.499450063	9.089819399	8.95567432
1367787_at	NA	4.99354855	5.751138351	5.703022451	5.82260235	6.067482124	5.740525733	5.453543593	5.046198874	5.400999074	7.170534531	6.891645943	6.894895632	5.519108444	5.533615384	5.302108419	5.966036854	6.381549195	6.120722568	5.621200849	5.474820815	5.542761682	5.884735899	5.538836634	5.802640493	5.607526373	5.940582609	5.844960831	5.335931268	5.428391294	5.007517827
1367788_at	NA	7.01502194	6.578455293	6.870337431	6.724967319	6.907376953	6.907892879	7.209405862	7.195133734	6.975029319	7.227642597	6.781146299	7.133426081	7.209871084	7.175138368	7.377095831	6.970798365	6.690701453	6.765068906	6.924066231	6.788319907	6.785786565	7.003742789	6.943275938	7.015746902	6.821962284	7.006253513	7.035825015	7.053234182	6.732990119	6.511225581
1367789_at	NA	7.049952816	6.907986227	6.880638484	6.753011997	6.849860931	6.600981805	6.174867462	6.130119455	5.913872755	6.192507305	5.770127089	5.99995619	6.540162888	6.117760985	6.394174604	5.868156654	6.151656261	5.783299143	5.960200713	6.366696565	6.338169636	6.539310248	6.553159218	6.484361206	6.620698839	6.711662619	6.802529399	6.467955983	6.783658455	6.613334472
1367790_at	NA	8.794653323	8.82462552	8.72229821	8.684146593	8.728373205	8.73161215	8.593477346	8.582571187	8.373699816	9.068826854	8.832804858	8.947555564	9.364673377	9.021182888	9.169398301	8.516450379	8.281441662	8.259856588	8.87159353	9.014495243	9.031650813	8.743160093	8.351260873	8.364722902	8.932214638	8.533772248	8.627218639	8.662756617	8.311152147	8.234832596
1367791_at	NA	4.188672244	4.267711473	4.400989156	4.48565481	4.265014856	4.044475528	4.233679266	4.476364789	4.472678404	4.159015541	4.127544052	4.075494259	4.567383031	4.202366206	4.339503802	4.151778991	4.208802783	4.68527109	4.202117987	4.538897036	4.488128334	6.409593736	5.232374615	5.786008225	5.275443895	4.355656831	4.452737401	4.133883481	4.314887728	4.20153292
1367792_at	NA	3.11030015	2.900939829	2.781535748	3.016513791	3.202797913	2.99655512	3.066065408	3.497659948	3.200751969	3.246443477	3.178690777	2.986725331	3.093056975	3.081020623	3.191054294	3.01558563	3.22170734	3.535409082	3.059058714	2.911413853	2.815079457	3.112228132	3.269030365	3.003884327	2.822536616	3.025992398	3.069050623	3.034613981	3.288338848	3.278468995
1367793_at	NA	11.30793341	11.59890621	11.48924834	11.13226231	11.24503872	11.26911554	10.92932607	11.08283605	11.06122198	10.6985586	10.47651645	10.60152173	11.30899652	11.05735223	11.06800624	11.53778981	11.30986977	11.26998064	10.96155058	11.09172919	11.08528007	10.50163276	10.05924102	10.18548223	11.11469113	11.23286969	11.2585747	10.97168751	11.08828324	11.12531959
1367794_at	NA	7.467232126	8.611472266	8.574324594	11.31705031	11.17037314	11.23586364	13.4770718	13.36038229	13.29336696	13.50123349	13.44068843	13.42491314	13.55422152	13.29890781	13.35337495	12.22921854	12.28164216	12.21329543	12.85746388	12.8633734	12.85442723	11.84079589	11.50714102	11.60483376	8.950756927	7.113472375	7.241586647	7.457615442	8.014242308	7.954449344
1367795_at	NA	7.252055556	8.398426524	8.434167065	8.684877032	8.767102179	8.796513733	8.258743343	8.280507495	8.243247749	8.688051648	8.773878346	8.782473279	8.527200394	8.423354518	8.528007122	7.483400594	7.550122363	7.557959525	7.832070621	7.6966204	7.885006164	7.983457956	7.019375716	7.275126637	7.904522481	6.984972842	7.107592205	7.61309474	7.990604536	7.791618759
1367796_at	NA	8.106886605	8.127112648	8.037134547	7.525565329	7.484629734	7.442377469	6.583529591	6.511804273	6.141698682	6.572900654	6.569985548	6.579188623	7.989266768	7.814616944	7.764367327	7.345008008	7.140344946	7.130666388	7.782476711	8.000562774	8.015374909	8.191437386	7.737100058	7.755654639	8.098123336	7.815095778	7.668930485	7.61254726	7.610631741	7.560817196
1367797_at	NA	5.321538512	5.078016683	5.419245397	5.561483356	5.051917215	4.967687728	5.600328347	5.063897812	5.137880513	5.604274317	5.079245221	5.017083614	5.502404518	4.803706029	4.878413341	5.359384377	4.617560278	4.354576432	4.750773327	5.208073866	5.029966946	5.120026237	4.092578226	4.86569437	5.319953263	4.798648008	4.626220259	5.112106112	4.839092131	4.742796244
1367798_at	NA	11.22848959	11.22318707	11.20746529	11.03839252	11.15190784	11.21663096	11.05455404	11.057676	11.02994637	10.41377555	10.26792559	10.32578239	9.823792346	9.396382772	9.547333998	10.05414606	10.11044349	10.00694043	10.05883601	10.21930366	10.35078445	10.27641996	9.929820758	9.843954414	10.88731437	10.54587767	10.56159913	10.76461832	10.90654727	10.86064347
1367799_at	NA	4.735421302	4.75928068	4.615585996	5.044072011	4.731698667	4.856360158	5.049780648	4.893308723	4.743353048	4.657397125	4.609385915	4.33329105	4.147030611	4.23763836	4.454028293	4.604054361	4.688566075	4.908888942	4.36047	4.027720391	4.232681775	4.362597845	4.763132761	4.629708821	4.593293262	4.802591706	4.786186899	4.175017132	4.890221653	5.20384071
1367800_at	NA	4.804303116	4.824383237	4.730829676	4.966088748	4.854298317	4.906588896	5.068044539	4.927443792	5.179847926	5.1099652	4.956508019	4.982354029	5.397654298	5.469608975	5.666813316	5.749206661	6.043139873	6.14008204	5.516310309	6.157410217	5.765855435	5.971826942	5.933752824	6.423186461	5.785094082	5.227873126	5.140362568	5.261527488	5.117881569	4.980253984
1367801_at	NA	8.702788886	8.002291728	7.935215819	8.606562026	8.351272383	8.496358164	8.387459262	8.170985754	8.085727009	8.752132631	8.177322228	8.230131354	8.350458333	8.07536534	8.185065624	7.977909259	7.562953623	7.578299094	8.302592097	8.292747853	8.441656733	8.843051037	8.291077203	8.370150138	8.729464934	8.292197767	8.274059784	8.212360916	7.81318957	7.699327802
1367802_at	NA	8.050632793	7.741069937	7.812660475	8.650289274	8.858480813	8.846400535	10.09336001	9.982861596	9.811665106	6.860042466	6.634563995	7.00679073	6.986863155	6.853069023	6.896927457	6.607429252	6.50789506	6.739487397	5.954728949	6.115183409	6.375312527	9.108508371	8.255093631	8.442769248	8.287203279	7.539931295	7.433861398	8.462421544	8.137760688	8.152486408
1367803_at	NA	5.30124221	5.780096359	5.71204369	5.955596081	6.164919773	6.192562506	5.764912625	5.908845027	5.82207923	6.091330952	6.135212103	6.216721718	6.130425584	6.096016704	6.149132538	5.983793741	5.70931158	6.049442918	5.688160021	5.928476762	5.814944632	5.394905732	5.565311688	5.811969829	5.635473018	5.655527752	5.638471059	5.544677609	5.664174919	5.472737515
1367804_at	NA	11.72507071	11.92874707	11.93626202	11.85691429	12.0727385	12.13417917	11.89472151	12.00905866	11.95292715	11.61564723	11.60516161	11.61796359	11.79821111	11.46092464	11.47922774	11.05100601	11.00973901	10.84462913	11.56241208	11.5206811	11.5453222	11.40162091	10.79895266	10.9129706	11.46788743	11.43430325	11.41356774	11.45046993	11.43003456	11.38968487
1367805_at	NA	3.549708817	3.878182694	4.221377148	4.168369866	3.728053109	3.589398643	4.248244368	4.026234639	3.748264966	3.890200989	3.782375436	3.394387242	3.881333298	3.573501917	3.375110159	3.512307114	3.568421514	3.843824502	3.679893102	3.804921971	3.642697785	4.123843942	3.899814488	3.555620901	3.773111332	3.339394401	3.368115723	3.591866464	3.705956385	3.514911542
1367806_at	NA	4.932517484	4.614104226	4.832335783	4.557457594	4.98934554	4.531345203	4.477722885	4.473054949	4.440804929	4.732871724	4.590007136	4.29118923	4.511365011	4.504961887	4.253211282	4.900239486	4.175940612	4.369636348	4.64141185	4.61101799	4.71526623	4.891689658	4.587842853	4.576570312	4.878570412	4.355397426	4.543715965	4.99449494	4.404435234	4.531345203
1367807_at	NA	8.518555554	8.011737948	8.051420378	7.81061288	7.754152627	7.789906849	7.773365083	7.61179395	7.571210067	7.86601077	7.649568034	7.786461861	8.657115535	8.454575625	8.435852501	8.086654299	8.06140824	7.989975862	8.585200039	8.958015727	9.017844655	8.618825747	8.230743454	8.342106349	8.304825488	8.192818375	8.138199085	8.220668205	8.068803488	7.985336548
1367808_at	NA	8.678108863	8.914912506	8.929314799	8.937611293	8.853371861	8.890245072	8.963070365	9.121587822	9.016400948	9.735203089	9.576715003	9.673729239	8.957208921	8.454350591	8.466097169	9.499818551	9.007555277	8.867889481	8.828408579	8.857732498	8.761147663	8.258547417	7.846780602	7.903176256	8.616940134	8.452225816	8.517896965	8.696362239	8.59621997	8.404434676
1367809_at	NA	4.001905219	4.132676571	4.156302682	4.31297971	4.16937568	4.076503656	4.047169563	4.15405322	4.350512338	4.46354102	4.508090503	4.214418643	3.883529898	4.284371631	4.316099143	4.294770239	4.466604156	4.381762176	4.048364034	4.255811473	4.093029865	4.194716559	4.068419417	4.300320502	4.313099701	4.313099701	4.254450162	4.360166471	4.17463837	4.231469238
1367810_at	NA	5.045293517	5.020671362	4.754168688	4.995060716	4.969431038	4.774242985	4.758371949	4.728677373	4.741972243	5.400101603	5.187125233	5.095820567	4.853097286	4.69022856	4.925163985	4.999567771	5.173182056	5.195188414	5.040832793	5.32235646	5.355241705	5.107721113	4.742984897	4.76024034	4.618709303	4.756616067	4.935190525	4.869946979	4.834337849	4.97775721
1367811_at	NA	3.619553549	4.384907408	4.465594946	4.155117721	3.9948292	3.937503895	4.007873461	3.776318649	3.825940017	4.388299852	4.365466744	4.490229196	4.332699453	4.036046576	4.011024137	4.479384175	4.842090601	4.558231914	4.44401926	4.153492079	4.223242991	4.169272007	4.018980069	3.713213444	3.838545289	4.013386839	3.784783187	3.980719064	3.864072587	3.734657743
1367812_at	NA	7.375209603	7.058014957	7.170024095	6.754677839	6.667073713	6.181922015	5.643400433	5.436507247	5.348034877	6.353245871	6.266372701	6.224806188	7.820468196	7.410641368	7.542201212	6.94101747	6.523593915	6.55717083	7.412530976	7.696058172	7.672722302	7.622173104	7.262619421	7.258944227	6.950012502	6.875777072	6.845658441	6.724374807	6.659732872	6.634554762
1367813_at	NA	5.967716703	6.364901831	6.49410476	5.895811328	5.893600082	5.875628757	3.729331938	4.742581059	5.045608092	5.490959549	5.712485751	5.939811814	5.767286501	5.752245444	6.153992405	6.306396977	6.509733249	6.287342282	6.25404011	6.178478851	6.093516926	5.309910316	5.269582959	5.532716507	5.979475289	6.215752992	6.425836462	6.024194254	5.993897213	5.879573798
1367814_at	NA	8.313685483	8.602022267	8.851441332	9.908465813	9.439616204	9.625330166	9.695779429	9.701702028	9.655898447	10.0126655	9.814234731	9.869063886	8.963592775	9.149634722	8.904101953	9.073254092	8.764204975	8.587813777	8.845623573	8.815140146	8.889497276	9.023341464	8.925358425	9.075504293	9.048603937	8.544303865	8.512760892	8.99799817	8.813251682	8.75278635
1367815_at	NA	7.785282048	7.909241706	7.95209641	7.559285989	7.809430737	7.867930246	7.523443794	7.818319741	7.703784283	7.869143055	7.668930485	7.818090555	7.995596859	7.433012992	7.435762505	7.734401019	7.966502803	7.834264854	7.086360672	7.374301708	7.483112746	7.618386078	7.278892805	7.306760607	7.72485801	8.115922912	8.033968492	7.567963962	7.869796736	7.811696919
1367816_at	NA	3.507751451	4.459169589	4.139342976	4.016424513	4.092104462	4.30005242	4.378383781	4.3841102	4.416794675	3.718385084	4.196794679	3.693373611	3.864607408	3.74862999	3.921777363	4.070654757	4.791852021	4.419934037	3.734440148	3.695327572	3.784783187	4.869160947	5.019909399	4.784366996	4.758618176	3.784783187	3.798479972	4.792078123	3.948812997	3.682786544
1367817_at	NA	7.94003502	7.985517308	7.937880239	7.801523055	8.027366754	7.826436495	7.754308699	7.877485018	7.897240791	8.135908459	7.802100954	7.994664036	7.59733682	7.645965482	7.741313199	8.515634866	8.428107843	8.107635341	8.297280639	8.536704302	8.509551167	7.403984453	7.314024234	7.468498798	7.78847629	7.913945165	7.951154136	7.69123771	7.870754343	7.798320915
1367818_at	NA	7.144032366	7.968511774	7.990364001	7.267838341	7.723192779	7.712505893	6.86521834	7.263935469	7.063377918	7.134149922	7.500144195	7.700021773	7.332717931	6.843059616	6.926518083	7.932236532	8.27216682	8.022040058	7.530616448	7.245376836	7.227192659	6.39598723	6.037441411	6.027837096	6.866906528	7.368141997	7.383759738	7.252422484	7.497560837	7.291515012
1367819_at	NA	10.76370591	10.87344965	10.94019594	10.61287923	10.74191505	10.81533688	10.36186827	10.42052846	10.32712808	10.22030547	10.33840928	10.471614	10.53917952	10.0234003	10.14519644	10.4251141	10.70570066	10.59026077	10.37623308	10.42349395	10.42539682	10.0265787	9.643524386	9.812147986	10.65981097	10.67724053	10.7220442	10.39849633	10.54974418	10.53369401
1367820_at	NA	7.498960458	7.581327473	7.935301119	7.863529587	7.719388839	7.709308015	7.398301877	7.462975432	7.234667571	8.216314962	7.746866067	7.829262116	7.788576747	7.339016368	7.308700811	8.733857628	8.114069656	8.047767627	7.471552704	8.061567779	8.16549608	7.040231413	6.310203592	6.272917447	7.462548185	7.731588886	7.698633496	7.675347488	7.52804838	7.409964931
1367821_a_at	NA	2.724359978	2.598081322	2.697589112	2.861352825	2.733637167	2.83848531	2.75361662	3.016821851	2.803349301	2.696320829	2.693720011	2.68787648	2.570819988	2.948307572	2.678603291	2.671146531	2.849592426	3.023895428	2.807373331	2.85783362	2.76578106	2.766488133	3.02125061	3.023197027	2.754322031	2.801930283	2.824883334	2.912371553	2.794662816	3.020337192
1367822_at	NA	4.966913926	4.552566734	4.474028269	5.089747864	4.617448667	4.405292659	4.803668588	4.510430395	4.557981878	4.692010812	4.518852021	4.31353326	4.569228253	4.37807314	4.260298219	4.601405277	4.44522066	4.558320855	4.443457185	4.445178268	4.479345193	4.478037504	4.482950635	4.513656599	4.335883114	4.311088559	4.406074049	4.67796217	4.38477416	4.318521854
1367823_at	NA	4.089290475	4.143678934	3.91576075	4.333878205	3.925422811	3.667328329	4.272142509	4.061835119	4.02738315	3.759408207	4.113196629	3.784783187	4.115063108	4.044512369	4.040802646	4.155452861	4.379814753	4.244635983	3.840415194	3.913294893	4.075398221	4.359679868	4.320303023	4.187712794	4.234844813	3.992592624	4.106645937	4.252380845	4.01441813	4.086340545
1367824_at	NA	7.33856687	7.734646535	7.837945613	7.614296075	7.734646535	7.680270374	8.030571893	7.911187855	7.801180247	8.701633051	8.508010332	8.65412193	7.68979331	7.53957112	7.64870332	7.696660255	7.886134614	7.841677582	7.930501596	7.691551882	7.758205445	7.259173318	7.108360398	7.195129528	7.38715439	7.523286347	7.460670151	7.485465609	7.372061098	7.400325319
1367825_at	NA	5.476136688	5.297443026	5.257448193	5.687946086	4.985981751	5.267913693	5.678871548	5.221458992	5.268764524	5.91817542	5.534196072	4.978409308	5.708973099	5.222396507	4.773676422	5.465634421	5.326477904	5.434478274	5.38527681	5.487706957	5.395999471	5.613287738	5.410262732	5.692500576	5.95210046	5.317951211	5.269565756	5.95981785	5.369363233	5.250385113
1367826_at	NA	8.90811306	8.663559603	8.811706337	7.913218145	8.103576056	8.032755226	7.746695346	7.967122544	7.826308191	7.951331367	7.849056618	8.077881367	9.737093058	9.373899093	9.379175635	9.772566737	9.769988854	9.818875317	9.749545025	9.796104117	9.811313987	8.561592099	7.967300746	8.058946083	8.44223373	9.19276753	9.198301895	8.829942402	8.937143224	8.907337232
1367827_at	NA	8.146227835	8.566745839	8.577398408	8.477158841	8.473108666	8.462571955	8.56183908	8.626915722	8.681674678	8.783343328	8.789044845	9.008663188	8.391427964	8.379022429	8.453423774	8.873026458	9.170863015	9.132138499	8.554421494	8.54215246	8.635242085	8.005487869	7.602979427	7.801052328	8.161172116	8.512831643	8.49532554	7.998156484	8.480895313	8.474562159
1367828_at	NA	8.552979485	9.064455118	9.152571423	9.098987147	8.762951582	8.755921044	8.769002387	8.676008442	8.652371165	8.465373744	8.008585673	8.035625897	8.286958558	7.990140249	8.091472234	8.355909502	8.273845194	8.040784648	8.14923572	8.062503214	8.086878107	8.143026163	8.187842151	8.210225264	8.421092606	8.706403064	8.78127146	8.51180262	8.570259731	8.54055983
1367829_at	NA	9.710103255	10.58878651	10.5710689	10.14492129	10.20682243	10.26406195	9.582052802	9.537792299	9.521500195	9.208800045	8.918995908	9.079225644	9.052200328	8.595471792	8.63189049	9.229245662	9.113932554	8.889363892	8.47105241	8.560241933	8.578069762	8.753597558	7.665315433	7.875420574	9.641610811	9.938865085	9.989007372	9.791552157	9.954500878	9.91845319
1367830_a_at	NA	6.792009459	6.49706128	6.46939	7.019860554	6.446169841	6.449129261	7.334425271	6.674195421	6.600650824	7.705936622	7.088735291	6.904807603	7.589518227	6.711449324	6.708971066	6.701832183	6.4592695	6.491538637	6.459743128	6.764190538	6.845152485	6.852245576	6.562889327	6.324224272	6.949973719	6.328680818	6.293479455	6.745703931	6.537632279	6.413810621
1367831_at	NA	7.745551834	7.655874746	7.614082955	7.791204179	7.450366994	7.388990635	8.46435293	8.07650872	7.892964469	8.718701891	7.954486563	8.17992758	8.365560525	8.021848451	7.979242806	7.757552507	7.284308278	7.283560193	7.343512431	7.926890671	7.980178277	7.623158221	6.823709459	6.893738902	7.864830713	7.77058277	7.832439663	7.797375134	7.795858062	7.564369264
1367832_at	NA	9.664344338	10.0906095	10.07911404	9.544928628	9.761890415	9.776329872	8.970031241	9.247530129	9.12292475	8.773794254	8.896300688	8.973876032	8.817076429	8.613066408	8.481556278	8.964049756	9.156103774	9.12286755	8.730800219	8.956447465	8.766153269	8.718939409	8.055904041	8.033563888	9.493114624	9.532504616	9.384012679	9.23708691	9.713044985	9.633127986
1367833_at	NA	7.913727125	8.74936776	8.754964594	8.476601856	8.671150935	8.657639118	8.063101238	8.38451724	8.300747269	8.650632668	8.854680639	9.037798471	8.289995753	8.141114553	8.352811116	9.068795521	9.234544658	9.211128156	8.891783051	8.610303353	8.546674394	7.276894725	7.63818138	7.568641826	7.99684472	8.259049935	8.314997606	8.18895062	8.334059202	8.176152227
1367834_at	NA	6.71001577	7.111913916	7.092835779	7.956519429	7.464546709	7.372175506	8.552756496	8.376040488	8.290542023	8.699519419	8.231200168	8.322465249	7.890683914	7.063780975	7.283085809	7.287157031	7.144884728	7.107477287	6.648903574	6.938664503	7.055795564	6.822282703	6.124895901	6.306749718	6.694575192	6.857933117	6.863826074	6.838426239	6.691794603	6.571461902
1367835_at	NA	4.931091938	4.570727938	4.42227898	4.918902451	4.562445707	4.63576384	5.093596255	4.389481496	4.359444398	5.299495371	4.717262773	4.154508012	4.872265167	4.389827697	4.541425455	4.7611805	4.35174901	4.342565712	4.790562515	4.651231828	4.554862877	4.910019518	4.638904055	4.75078571	4.803358753	4.369335528	4.491261489	4.403540017	4.373962824	4.259600655
1367836_at	NA	7.794018875	6.948451584	6.640850188	8.552364102	8.310743022	8.310772264	8.510978285	8.018931631	7.954029603	7.652266338	7.014534763	6.882279571	8.083086591	6.646358798	6.659406074	8.989050809	8.347949536	8.33308706	7.200840101	7.685163868	7.740098162	7.867149097	6.622112803	6.53932037	6.418311115	6.498455166	6.538840452	7.915956194	7.782639998	7.662015505
1367837_at	NA	8.734287669	9.427150642	9.157221769	8.795978281	8.958076262	9.04546885	8.792517928	8.859158505	8.843941203	8.830850649	8.961919312	9.179984329	8.745508893	8.643913474	8.887860393	9.436278368	9.510946061	9.409808368	9.475197149	9.067709081	9.138946321	8.27963072	8.273142928	8.224997313	8.971901491	8.959526314	9.001753393	8.874646296	9.079678677	8.917603147
1367838_at	NA	11.48849661	12.14192823	12.18076436	11.69757743	11.66195962	11.6529746	9.343464969	9.159298074	8.983369824	6.163814218	5.99696995	6.40194996	9.969151494	9.73782152	9.872633461	11.07407625	10.87914532	10.80961253	11.35117344	11.48295928	11.45916848	10.33493625	9.191588413	9.335255797	11.09468326	11.39333224	11.41295745	11.4315157	11.30775927	11.23618076
1367839_at	NA	9.678359999	9.751346594	9.698984425	9.683145399	9.741153406	9.694847351	8.287090789	8.152434395	8.09289214	8.776316404	8.455717664	8.567236197	8.669539947	8.15358455	8.305182858	8.821750485	8.632776363	8.709081859	9.318055049	9.423368935	9.495494214	9.168465725	8.864388052	8.843610821	9.70116498	9.496209133	9.629777101	9.247852527	9.372182339	9.346717446
1367840_at	NA	7.529240728	7.106126722	7.227918344	7.289018305	6.823573076	7.111632946	7.966974988	7.633183919	7.641575917	7.752151685	7.64178155	7.767344173	7.242906332	7.62706178	7.486799072	7.430930897	7.568038669	7.266955893	7.338938917	7.635888135	7.336132136	7.23577832	7.315900001	7.378198229	7.157987449	7.523250396	7.474148403	7.255973594	7.354274012	7.118812357
1367841_a_at	NA	2.508873174	2.1766949	2.478567154	2.64774601	2.322376692	2.31666305	2.375728628	2.451098848	2.265824195	2.342311415	2.273832225	2.28778657	2.250013466	2.198229468	2.258663769	2.274106128	2.141213579	2.478567154	2.298861419	2.353966434	2.193779716	2.387795563	2.244619485	2.414643421	2.310856155	2.290190019	2.269561157	2.490976452	2.305363058	2.25723092
1367842_at	NA	5.163365111	4.90815679	5.08082961	5.123248527	4.796551896	4.970369576	5.249740092	5.008233351	5.366969459	5.193806987	5.223050798	4.730240111	4.902638079	4.982064838	4.831249671	5.496955052	5.165196344	5.142294828	4.963193159	5.160800907	5.111949344	5.138526835	4.835101943	5.033351304	5.104401449	4.942118899	5.086972021	5.19778679	5.062231937	5.061345523
1367843_at	NA	8.763621656	9.198129746	9.220887743	8.682762188	8.629492164	8.77105225	7.166128059	7.395695082	7.303155266	6.905632772	6.86853776	6.990756089	7.569312304	7.204911873	7.430724753	8.104977025	8.25616033	7.939059028	7.595121504	7.801380791	7.713644258	7.237072195	6.994166497	7.1153265	8.204465411	8.702720489	8.643153691	8.285702882	8.674332652	8.550333473
1367844_at	NA	7.314706586	7.079766399	7.312336185	7.681166496	7.266653207	7.2994742	7.326487178	7.195436211	6.969001539	7.45128549	7.225510343	7.244497476	7.809244245	7.624341161	7.656620509	8.168396618	7.952149963	7.811756021	8.009175437	8.660533938	8.680979578	8.524370965	8.373637527	8.390079897	8.017847028	7.727283475	7.788283861	7.967167176	7.570072077	7.501277569
1367845_at	NA	3.029096302	2.955004581	2.750252674	2.905613769	2.589106791	2.627220453	2.742693146	2.879523	3.003832871	2.969568152	2.7040317	2.752706815	2.799600969	2.690491642	2.306504906	2.912073549	2.588391276	2.449239525	2.869326571	2.836292273	2.703530756	2.685009066	2.697578257	2.913548011	2.580031347	2.600459767	2.778830764	3.107832626	2.676429966	2.715969148
1367846_at	NA	4.23490022	4.570595536	4.503493842	4.796151073	4.423799664	4.326979474	4.501202841	4.572644972	4.81351484	4.598825248	4.548754741	4.687548816	5.525827431	5.635461253	5.80178119	5.452930038	5.152657424	4.889057665	5.909501107	5.620868707	5.81090047	6.05048119	6.444946608	6.550418931	5.850589514	4.522340175	4.377837824	4.520511272	4.469957453	4.444318126
1367847_at	NA	7.968500213	8.365038162	8.373453716	8.82062928	9.12411284	9.145017544	8.587948362	8.79918715	8.737954767	8.863008354	8.681143816	9.002044554	6.773067842	6.902177535	7.084740904	6.773102031	6.86137353	6.770553698	6.158359694	5.897545668	5.8842665	8.654859429	9.111803973	9.235982143	9.293721875	9.153932112	9.291712815	8.855921708	8.728605974	8.620720552
1367848_at	NA	6.994405075	6.567508561	6.680816746	6.552706142	6.255728901	6.682755845	6.835569992	6.803684501	6.718807915	6.374516261	6.448811647	6.489488933	7.033278975	7.169941555	7.287940373	6.870774609	7.182292558	7.063419502	7.487345758	7.628260894	7.490941483	7.0419859	7.195638387	7.163011663	7.171826881	7.639489225	7.580596856	6.959511291	6.981668375	6.966087222
1367849_at	NA	9.403104589	9.204782334	9.345358547	9.57259974	9.617112409	9.629086144	9.431670307	9.307448356	9.343199972	9.713472215	9.404799772	9.444829796	10.06990083	9.810602566	9.98190653	9.057155597	8.741300737	8.605070795	10.0162055	10.18198902	10.14232715	9.614312433	9.03306106	9.152726904	9.284657568	9.367131278	9.40214434	9.111630619	8.912451624	8.841597167
1367850_at	NA	3.212112941	6.218829429	6.356688579	5.088529503	5.122984804	5.128071519	4.857778489	5.580382969	5.455800435	5.037814705	5.70052373	5.86291481	5.478385444	6.229820188	6.303547458	5.958265594	6.671029673	6.415743359	6.34205464	5.871765991	5.832824528	7.166363779	8.205420009	8.220984122	7.339319366	5.785501663	5.984616338	7.150403263	6.4143095	6.487552449
1367851_at	NA	2.759110494	2.665919466	2.523038947	2.809368905	2.824106298	2.800848398	3.17222929	2.674843409	2.72727024	2.952234262	2.816911854	2.775561497	2.772278651	2.880635619	2.691576556	2.877240963	2.969568152	2.801536832	2.976084476	2.864069978	2.830733739	2.888435307	3.146030348	3.151899382	3.198933963	2.751988412	2.672369398	3.038426403	2.698138598	2.709861949
1367852_s_at	NA	3.790382512	3.747693632	3.776691181	3.931350932	3.902874403	3.983101972	4.091178777	3.918834349	3.947310878	4.305808268	4.416794675	4.117097915	3.829764492	3.92858888	3.796487372	3.707063821	3.784783187	3.711214801	3.948933185	4.010621312	3.957548382	3.871058576	4.457727809	4.681838613	4.057253658	3.689002366	3.798115882	3.51331878	3.702409238	4.080810342
1367853_at	NA	6.692736509	6.732390386	6.721817286	6.453032632	6.619989988	6.574506901	7.009739462	7.164523862	7.336638229	7.585261165	7.57709464	7.769486979	7.163003822	7.538186377	7.316721331	5.371296001	5.799376289	6.088819103	6.706541267	6.79152618	6.870528425	6.468226065	6.505791137	6.488107839	6.806859304	6.728927776	6.437579373	6.507763292	6.67376289	6.751724195
1367854_at	NA	9.762402505	11.1194641	10.95960677	10.83051937	10.96718235	10.923602	8.361240899	8.574074483	8.430462411	9.394489638	9.281675703	9.433916677	7.835669911	7.884352043	7.812177867	8.257214661	8.293429897	8.237865029	9.155811077	9.214901307	9.234194128	8.965554669	8.500519752	8.716313059	9.85800692	9.878934473	9.96499737	10.4183931	10.1274868	10.06773606
1367855_at	NA	7.511205813	7.530221868	7.577405552	7.820007723	7.701823566	7.802652701	5.889030194	6.193661669	6.062787498	6.944560842	6.470725774	6.658945928	7.71803807	6.620566617	6.688004177	7.669258211	7.424847741	7.361195495	6.896271404	7.514558467	7.461798532	7.045137711	6.16489609	6.211962919	6.962419335	6.99786996	7.150330774	7.640156831	7.145742847	7.116930468
1367856_at	NA	6.632849117	8.002462898	8.03833807	8.231231409	7.723939822	7.865537296	6.744218956	6.668741196	6.536056454	8.279767958	7.822934132	8.173981077	6.87216858	6.605334982	6.6722305	7.382245042	7.454358978	7.412771346	7.047807268	7.038158938	7.149134877	7.134460909	7.522649351	7.580499422	7.469747962	7.297739401	7.062050711	8.598662393	7.598065729	7.416781359
1367857_at	NA	10.79812594	11.60682967	11.5214888	11.15583371	11.0709014	11.16112025	9.546494003	9.742759991	9.630784908	8.247452931	8.227713998	8.468808483	9.024104012	8.944682055	8.959989347	9.864765771	9.785073524	9.831241438	11.55282784	11.44991736	11.40816179	10.93987845	11.06005828	11.18571438	11.28885689	11.48019581	11.5238346	11.01798419	11.10576432	11.05309284
1367858_at	NA	2.845535037	2.812245159	3.05749573	3.274623085	2.933065587	2.854215173	2.549728829	2.663232177	2.832010599	3.063496148	2.893802098	2.875705786	2.846222417	3.057838997	2.831238731	3.200171399	2.763477692	2.808570484	2.987120936	3.243074988	3.197605516	3.073424787	3.242620353	3.012704466	2.789149598	3.040754373	2.886112198	3.166901426	2.872548618	2.805855916
1367859_at	NA	3.738545626	4.149534517	4.147948245	4.314441751	4.08588662	4.246993204	4.074677076	3.819717961	4.132171673	3.94352984	4.001306964	3.912657631	4.029936212	3.836505121	4.07937378	4.034553786	4.128551583	4.128123725	3.994667574	4.077580687	3.952453574	4.162314826	4.24753767	4.29557552	4.350915513	4.137276127	3.982518903	3.698871376	4.051740335	4.234722161
1367860_a_at	NA	9.702967255	10.1247124	10.07359122	10.40344753	10.23642057	10.27597662	10.80880593	10.50249339	10.55161658	11.05910126	10.86645966	10.88847605	10.62221961	10.30143273	10.41881512	9.859134801	9.977174405	9.799668023	10.21568121	10.45273621	10.41601809	10.57977861	10.43397987	10.58556821	10.40723374	9.465564795	9.616808148	9.523356803	9.978906063	9.975421043
1367861_at	NA	3.221724799	3.813997726	3.51861081	3.490062132	3.136781364	3.308793553	3.44503047	3.239442074	3.319448722	3.138295089	3.171688862	3.166723092	3.442736142	3.627089738	3.384169455	3.012453619	3.36654263	3.500635627	3.200725893	3.057889288	3.116216127	3.426027178	4.247203423	3.818627955	3.748821326	3.398368564	3.286060152	3.641847047	3.193664459	3.164623047
1367862_at	NA	3.689301674	3.171081814	3.067225508	3.94236648	3.242263885	3.512709128	3.172143521	3.246888134	3.217052081	3.437170134	3.555583628	3.151076341	3.256986181	2.947880032	3.338866703	3.203030319	2.973574174	3.26375737	3.111399641	3.299534149	3.347728903	3.599029995	3.450584088	3.438411132	3.28612864	2.991516323	3.043887491	3.100503581	3.131979523	3.314708631
1367863_at	NA	6.945910776	7.590123449	7.424071698	7.435206229	7.260675919	7.437231646	7.385773996	7.280474017	7.347013766	7.864885832	7.829201385	7.754880637	7.42012976	7.374718061	7.546847564	7.650881841	7.856037462	7.623520738	7.406549864	7.546172301	7.259473916	6.878829334	7.14980362	7.385113003	6.910487212	7.38308533	7.397800321	7.316264196	7.298161022	7.238129347
1367864_at	NA	4.613603453	4.530005229	4.6489743	4.842215125	4.378639389	4.476364789	4.449806061	4.127682378	4.645432285	4.810512751	4.543610166	4.193118191	4.278691521	4.61730837	4.439795586	4.712317948	5.032162163	4.57534177	4.604263578	4.780560259	4.676213514	4.584547508	4.568540315	4.375365515	4.350109684	4.573189751	4.447745573	4.378639389	4.12073413	4.378639389
1367865_at	NA	7.75731027	6.901236989	7.116930468	6.40041607	6.582437673	6.498261987	6.977414994	7.064112443	6.817035672	6.620763956	6.651698242	6.728787885	7.589692642	7.842727398	7.896577531	6.825914112	6.80446281	6.674961157	7.275646055	7.505884447	7.45332163	7.588431316	7.584905763	7.790336016	7.654769009	7.742104318	7.671851665	7.919231592	7.434955969	7.41114163
1367866_at	NA	4.552924821	4.345122076	4.273190832	4.374341208	4.357794464	4.197004167	4.266294047	4.2300288	4.587853856	4.268665864	4.190919534	3.865617318	4.337632048	4.244147671	3.830986916	4.098324063	4.165351614	4.328438887	4.04390381	4.026669004	4.087689629	4.473592526	4.336001955	4.29557552	4.420853242	4.245751496	4.008865831	4.142278634	4.18011975	4.473868253
1367867_at	NA	7.092891356	7.949490449	7.973877671	7.010087288	7.038989406	7.108327631	7.651219125	7.666616624	7.559906897	7.742211025	7.546266192	7.697914241	7.27668982	6.380881611	6.729763495	7.859051694	7.798835446	7.638319284	6.83128311	6.787149336	6.798393242	6.62319942	6.253323369	6.357243722	7.282237117	7.111724298	7.239518941	7.396472205	7.515563102	7.353655953
1367868_at	NA	5.983620688	5.338118972	5.412899712	6.548922535	5.463462774	5.484463008	6.21073078	5.448992575	5.430565293	7.246859302	5.967642764	6.005014015	6.123276204	5.087151369	5.049780648	6.6356367	5.233186159	5.23922309	5.55808264	6.78896833	6.532254814	6.477081564	4.932233555	5.103842674	5.41816916	5.610520032	5.654375906	6.155168018	5.293100273	5.330583441
1367869_at	NA	9.388992297	9.145814285	9.170942713	9.188477495	9.081204358	9.144095654	9.187888551	9.201575533	9.030060426	8.558736971	8.273105402	8.428844556	8.661764005	8.525023845	8.658239929	8.913108073	8.820599804	8.655112083	9.089245206	8.886978024	8.948656084	9.349587192	9.116832352	9.075884644	9.739923618	9.372443763	9.394159548	9.328628918	9.262096193	9.223727185
1367870_at	NA	8.350584498	9.121091013	9.103433798	8.638217779	8.589133348	8.607336921	8.550252461	8.847649724	8.70521129	9.078892064	9.183843085	9.276421486	9.121744202	9.022175141	8.881796137	9.937348021	9.76578896	9.678439533	9.423858862	9.295690577	9.311261855	8.065615612	8.145857644	8.405429867	8.500760311	8.409289711	8.38803082	8.306809526	8.362684931	8.25809722
1367871_at	NA	12.88232363	12.90090969	12.8373401	12.64429122	12.56691998	12.59069763	12.53686928	12.65633855	12.66924083	11.79566584	11.69863908	11.75684475	11.96218906	11.61929029	11.67644896	12.1046996	12.07840872	11.94998961	12.59017011	12.64568579	12.66820486	11.88689622	11.16271363	11.24685816	12.19800142	12.59366971	12.60545795	12.75592428	12.86226406	12.82632349
1367872_at	NA	7.422795879	7.465831543	7.43648749	7.312353857	7.215028975	7.392586505	7.309041543	7.36151441	7.146490107	7.654582186	7.38464756	7.489177877	7.671805226	7.257974983	7.406020491	7.298961456	7.132948472	7.435813721	7.568891604	7.684522618	7.760936021	7.534896851	7.202336334	7.456475589	7.614310336	7.394029318	7.40926138	7.158435116	7.199834992	6.992152437
1367873_at	NA	8.593891705	7.996390994	8.042424106	8.001522751	8.142445637	8.183079439	8.709680365	8.505881232	8.448326576	8.942388011	8.634168808	8.695815999	9.33074049	9.268392053	9.367621108	8.123950514	8.022724066	7.838019665	9.01687695	9.154876537	9.189154335	8.765538521	8.25705566	8.387922441	8.607207547	8.141724095	8.150550109	8.3882936	7.925630598	7.879879387
1367874_at	NA	4.743228622	5.12281251	5.266960922	3.867966253	4.628597951	4.289347035	4.492997024	4.311924609	4.522071891	4.898458407	4.266059244	4.645063805	4.226931661	3.98794244	4.309789572	4.540186682	4.277482554	4.15397568	3.862366025	4.443418878	4.374609325	4.702119541	4.164314325	4.187712794	4.737224352	4.656111032	4.433655207	4.796603967	4.493851731	4.433350596
1367875_at	NA	7.880593392	7.627821795	7.610746133	7.652764554	7.742305494	7.803951046	7.93145679	7.745995026	7.743531248	7.920884965	7.655894612	7.659411904	7.806719292	7.73398319	7.639085626	7.629909524	7.445509524	7.378147499	7.800139557	7.982870383	8.032540329	7.673046246	7.079530346	7.198917632	7.766858368	7.542980652	7.605638212	7.655099182	7.472934387	7.4476937
1367876_at	NA	6.344372576	6.41247531	6.473700074	6.393334324	6.359381765	6.550435031	7.353018896	7.312959617	7.223345202	7.063890472	6.597519104	6.719054786	6.988656817	6.85851911	7.012638468	6.483935278	6.221363271	5.999895722	6.435463155	6.612295462	6.651649926	6.346926712	6.038049686	6.227593097	6.423597325	6.329529486	6.361619547	6.350885966	6.546401845	6.477274963
1367877_at	NA	7.597035102	7.29438184	7.423944811	7.057007745	7.179428793	7.190050697	7.459895093	7.353418058	7.219076165	6.930498906	7.104769276	7.301097565	8.032714814	7.884404894	8.062505759	6.446007867	6.909102317	6.966426552	7.343975512	7.446308242	7.491508008	7.620773281	7.48552857	7.569115179	8.828399827	7.52843119	7.579258959	7.0053113	6.983066779	6.834364215
1367878_at	NA	7.292805692	7.628887171	7.68508567	7.219317657	7.090548797	7.190070867	8.124127461	8.065152666	8.024544671	7.870026747	7.603292799	7.692786	7.683799602	7.60235556	7.718598187	7.704306737	7.704478491	7.670039187	7.025146065	7.194637949	7.116998459	7.369253311	7.887827656	7.898547455	7.597464682	7.893667378	7.92929915	7.98357726	7.839742649	7.751906877
1367879_at	NA	6.359481649	6.788421735	6.996687232	6.821530707	6.783223293	6.77539632	6.505300367	6.461426689	6.475162115	6.488224312	6.415169487	6.618610492	6.651592902	6.387010528	6.404367916	6.440399219	6.445635555	6.231205665	5.927030501	5.950988954	6.179737069	6.506623636	6.228273941	6.202172618	6.469899396	6.897768215	6.997627861	6.777354872	6.643225885	6.422732821
1367880_at	NA	3.499661434	4.000552061	3.533852495	3.987304369	3.480637444	3.215506973	3.730568946	3.423329566	3.335736437	3.513261622	3.397166284	3.328607356	3.64129407	3.7193137	3.566290974	3.598728262	3.006694835	3.129112159	3.624576427	3.456777958	3.608417139	5.155434025	5.370049028	5.221731532	3.87882003	3.41984864	3.340806566	3.203030319	3.085456431	3.082107902
1367881_at	NA	7.282436353	6.703229762	6.611829621	7.464085014	7.203805464	7.048565625	9.509032822	9.395316547	9.194157047	8.72936264	8.37482422	8.457217714	8.672729288	8.744366478	8.858490331	7.322150845	7.207094237	7.0744919	7.931674797	8.159154851	8.138234946	8.453265275	8.168009698	8.440003624	8.486702525	7.761855387	7.636001972	7.318390609	7.513534968	7.457281945
1367882_at	NA	5.913532413	5.898128299	5.564961031	5.85788451	5.97946766	5.833901018	6.07935612	6.102256651	6.143091896	5.977565219	6.103014301	5.839997069	5.841759837	5.747658045	5.783999719	5.90043393	5.756684301	5.948115359	6.07618433	5.791616324	5.624628393	5.964240331	5.812201482	6.086511822	5.773603195	5.938598182	5.781111694	5.809337159	5.956513715	5.711111692
1367883_at	NA	6.254922981	6.157364264	6.317206534	6.370172536	6.433296814	6.499985521	7.303580549	7.220003004	7.180102142	7.202133207	6.947145189	7.154211287	6.535075714	6.420356534	6.345150014	6.993733336	6.698814713	6.636538605	6.353289792	6.61825122	6.56387163	6.181338099	5.934790464	5.994707089	6.102787948	6.17233735	6.356178695	6.264061187	6.056067357	6.044394723
1367884_at	NA	9.87561202	9.729591413	9.750499432	9.548431812	9.517357364	9.637210161	9.838146369	9.588289418	9.61619605	9.438077321	9.381667778	9.583282922	9.485063559	9.536996182	9.539688255	9.803741116	9.68083491	9.563033727	10.07328531	9.967208763	9.999215972	9.350629831	9.549363394	9.588601748	9.801721543	9.527789576	9.619353764	9.752491879	9.744311093	9.744594308
1367885_at	NA	10.10885367	10.27829732	10.22947268	9.952998459	9.857837899	9.915251482	9.443264677	9.453780775	9.364787764	9.282545062	9.149979784	9.231153814	8.967690908	8.270149825	8.493477354	8.74566617	8.69457613	8.675630314	8.580484799	8.634739684	8.68361864	9.015853303	8.261230006	8.483304316	9.851237734	9.828742774	9.837213625	9.70287379	9.790630467	9.699205806
1367886_at	NA	7.55748953	7.118163909	7.136242686	6.956165744	6.907466802	7.038025562	7.654121436	7.216031957	7.246494997	7.478649366	7.279407365	7.186847489	7.918024325	7.752527327	7.775989315	7.863727069	7.66708589	7.663931891	7.824515722	7.938207144	7.974521138	7.565579269	7.307767766	7.388995105	7.372366035	7.304445252	7.369479766	7.347047853	7.171237247	7.11663459
1367887_at	NA	11.72194213	11.53344364	11.49465029	11.69752471	11.51247462	11.53835722	11.52476109	11.49472445	11.46666068	11.4852236	11.23021728	11.27075166	12.02084207	11.5564264	11.73337095	10.99964735	11.03673012	10.88595542	11.47668313	11.58315845	11.63203795	11.66157206	11.12307594	11.18428013	11.4796697	11.4201483	11.47859736	11.67696279	11.64216882	11.56858236
1367888_at	NA	2.717516653	2.710829968	2.602973328	3.26747388	2.824106298	2.921427477	2.840532579	2.831836827	3.012380505	3.142704829	2.732540285	2.635485081	2.549167476	2.563830179	2.707199457	3.099861961	3.226046077	2.820239704	2.848885348	2.521400083	2.687149991	2.885854946	2.932063418	2.729729433	2.807539932	2.880154126	2.783712675	2.893987043	2.777557443	2.658394666
1367889_at	NA	7.519285055	7.406997407	7.393811842	7.265432383	7.108366376	7.244411696	6.898527887	6.928446371	6.874212737	6.737449943	6.585329683	6.949742971	6.968006841	6.592788731	7.085847419	7.279178599	7.337705564	7.398224982	7.083185349	7.191862835	6.965584068	7.137191286	6.860032088	7.163219339	7.09355994	7.396242556	7.457570366	7.124371795	7.472109239	7.35570853
1367890_at	NA	4.973151616	5.850747911	5.788021749	5.883580788	5.971960555	5.992205878	5.802634548	6.028035066	5.967130086	6.018179183	5.99737174	6.21481866	7.024436567	7.225713557	7.154697198	5.757041301	6.114886265	6.07760676	6.402110398	6.68786981	6.693055111	6.28422696	5.429621172	5.340693388	5.627163197	5.629116014	5.623300172	5.636063062	5.331939366	5.386897541
1367891_a_at	NA	4.094303627	4.112554229	4.277777221	4.395904202	4.24252757	4.112554229	4.287254978	3.721807617	3.89803978	4.602014463	4.113196629	4.268227998	4.402220628	4.123491728	4.323221832	4.807211614	4.468083125	4.18009697	4.120440382	4.097419432	4.56354278	3.730523297	3.6445445	3.468390404	3.752673611	3.349089715	3.269101253	4.361059879	3.756447249	4.072170901
1367892_at	NA	9.233575827	9.361832249	9.230623602	9.252168094	8.939397993	8.97396211	8.152283237	8.039911379	8.002247477	7.728644467	7.234305164	7.502020922	7.110336419	6.604789935	6.611211712	7.475679262	7.366252695	7.116676505	7.394780944	7.760265802	7.828533121	8.419862248	7.864663234	7.932127936	9.49646718	9.232650261	9.296453746	9.350802463	9.238065828	9.168804545
1367893_a_at	NA	6.584191505	6.261628364	6.667767031	5.90756593	6.359420697	5.99284931	6.081675747	6.50703529	6.460100757	5.82846683	6.09069727	6.29761545	6.627455316	6.699165627	6.840294297	5.686733026	5.954928883	5.865339304	6.590088678	6.611070759	6.608583824	6.536913201	6.246203265	6.379220573	6.536118644	6.246203265	6.180602456	5.430998883	5.95425848	5.808107897
1367894_at	NA	11.20132583	12.26419511	12.27937464	12.42450918	12.3789816	12.39265336	10.9549591	10.86220321	10.84947108	10.62658541	10.52696161	10.56731351	10.6836654	10.73505367	10.80155129	10.24746879	10.09435861	10.00590789	10.82261104	10.95881953	10.91488818	11.514334	10.94510708	11.01379239	11.8586668	11.24765252	11.31009254	11.13118452	11.29374253	11.19641069
1367895_at	NA	8.951507981	9.137852557	8.976148629	9.008026377	9.186073995	9.229529497	8.69048941	8.861181536	8.76316717	8.812881753	8.766422481	8.843989253	8.93736449	8.933640214	8.943980849	9.628139934	9.112537941	8.985471518	9.140364821	9.544553524	9.327094567	8.64440984	7.673853031	7.87461869	8.856656624	8.916004796	8.907426496	9.060751671	8.828790773	8.802698648
1367896_at	NA	12.92138967	11.39716111	11.36464877	12.11102771	12.09823507	12.04423473	12.49576504	12.6090574	12.55096955	8.183749924	8.158221307	8.197532914	10.07186995	9.603328024	9.706155538	7.495225174	7.73462058	7.650182292	5.595677938	5.756571664	5.892895798	10.37483644	9.817378992	9.89525354	11.9695845	10.93504357	11.01361762	11.61395412	12.27962113	12.23381944
1367897_at	NA	9.219758824	9.42721142	9.467023652	9.487070957	9.311730086	9.319522124	9.772477162	9.723851036	9.530613934	9.480279688	9.430930212	9.561929077	9.632042762	9.328629935	9.582094481	9.327492862	9.37411886	9.263695388	9.374862942	9.261876597	9.248733469	9.284702001	9.045659488	9.083749078	9.098640907	9.238173074	9.343631159	9.215910252	9.272586745	9.207122449
1367898_at	NA	9.192745066	8.249283904	8.295664198	8.774853668	8.505616828	8.433403307	9.208149567	8.905378895	8.877149517	7.827714605	7.754136281	7.66422226	8.146594126	7.854244003	8.123824829	8.076086442	8.112807927	7.866692671	8.266157077	8.143810198	8.164721695	8.783576532	8.741179284	8.735305868	9.07470061	8.553940595	8.514776623	8.8776617	8.83512119	8.756391061
1367899_at	NA	3.6634054	4.062509376	3.828746136	3.94679485	3.480365697	3.369703747	3.720941895	3.396248023	3.729484732	4.13966523	4.276807672	4.238412681	3.726236306	4.181339189	4.095906382	4.005834546	3.868316215	4.692813925	4.399046702	4.639125584	4.638753624	5.577562516	5.066685184	5.185148913	4.722791572	3.983005279	3.726236306	3.749077385	3.898757154	3.620749597
1367900_at	NA	6.349827105	6.824957957	6.774856327	5.862929628	5.953697939	5.867369023	5.77238769	6.462663467	6.376010782	6.648886295	6.716136366	6.961322201	6.206020702	5.957216703	6.015995026	6.673855821	7.255159008	7.020708536	6.500585766	6.101241552	6.42295829	6.286837545	6.342393162	6.350947808	6.932584581	6.719699675	6.651991727	6.276791547	6.683251843	6.540672857
1367901_at	NA	8.566773222	8.410825083	8.462869297	8.245701976	8.213267094	8.26013194	7.802259769	7.837947615	7.78248288	7.760270386	7.643163609	7.968802724	8.414667973	8.552332015	8.673802702	8.440307162	8.366894176	8.398626739	9.456994548	9.41131513	9.464867391	8.847671518	8.799140481	8.771164226	8.676096683	8.572709539	8.584408274	8.148526214	8.11324114	7.995117039
1367902_at	NA	3.049796089	3.20664095	3.461956558	2.851120653	3.0080848	3.014645074	3.199971198	3.168397013	3.411754013	3.093850925	2.902822614	3.128136505	3.299744544	3.491451824	3.651892425	3.455906216	3.37455888	3.576293087	3.488964767	3.612924651	3.541310714	5.421574735	6.062707631	5.664148083	4.322131936	3.72040115	3.817279814	3.771744698	3.336212824	3.456729377
1367903_at	NA	7.979795299	7.833506335	7.953830306	8.100345656	8.010621804	7.871142191	7.296396462	7.464266893	7.412593532	7.737277909	7.486206613	7.484169194	7.732595586	6.878649483	7.107639307	7.6463049	7.652653112	7.560800664	7.445654621	7.519295846	7.349892899	7.220802699	6.78881929	6.735685546	7.879164922	7.643337592	7.794661804	7.635221981	7.656828249	7.478826789
1367904_at	NA	4.313910499	4.490360831	4.662485146	5.324571979	5.137325252	5.216795764	3.857083499	4.33794581	4.351443993	4.043080388	4.215264422	4.10335503	3.96732615	3.29619092	3.671737911	4.116245197	4.410137039	4.260808591	4.289624659	4.359206954	4.514739512	3.826930066	3.568092564	3.670659304	4.437342495	4.092894415	4.081715231	4.304621218	4.20071026	4.185966871
1367905_at	NA	9.725941177	9.486319066	9.5406535	9.449295072	9.430223931	9.507823281	8.884902373	9.057693131	8.96738743	7.339195592	7.558735195	7.601211227	9.265650588	8.925508746	8.85650274	9.555349351	9.599056921	9.344095428	10.24837008	10.26482099	10.37835161	9.796098513	9.221805821	9.392966082	9.313887906	9.739757044	9.68199819	9.360568579	9.593664654	9.554579384
1367906_at	NA	9.49865122	9.112668324	9.216409373	8.564433434	8.671815108	8.787909348	8.401255861	8.579423468	8.459704677	8.422275227	8.389829893	8.497166287	9.320328736	9.27122374	9.421517062	8.66786607	8.731902365	8.682129014	9.394938877	9.319045809	9.184874217	9.686341203	9.697079421	9.720631482	9.775209383	9.362869789	9.279731034	9.073698861	9.191250002	9.113407953
1367907_a_at	NA	7.736470705	7.558201893	7.548262089	8.274404901	7.939097129	7.978039899	8.205525936	8.064967215	8.10580071	8.384438948	7.979604786	8.101539429	7.875461486	7.438454082	7.520637662	7.885227913	7.736619913	7.65575398	7.33038286	7.559608289	7.576680358	7.329820345	6.812137988	6.740392182	7.309249777	7.619679411	7.641736889	7.547526003	7.506834024	7.420296725
1367908_at	NA	10.1856457	10.58178145	10.66470098	10.15231972	10.19929999	10.20624299	9.829708378	9.743078026	9.75456512	9.465843137	9.353000444	9.402756702	9.411418657	9.057726277	8.9731896	9.996888214	9.983581857	9.914929005	9.616756107	9.562649115	9.542675953	9.147381511	8.799140481	9.089280609	10.0920472	10.08177738	10.16033068	10.06811197	10.16831711	10.09681941
1367909_at	NA	10.30961345	10.40027603	10.36893309	10.41786222	9.988270164	10.02514845	9.622429687	9.568795868	9.572696291	8.25108225	7.848587485	8.035862243	8.540303385	8.0600443	8.128059263	8.548896118	8.248399376	8.168610915	7.832202186	8.086486207	8.324959702	8.954662738	8.468984181	8.540332191	9.632984621	9.975346405	9.992740749	10.09259281	9.917519734	9.881294438
1367910_at	NA	5.871981343	6.353151052	6.235791697	6.09118488	6.151835624	6.134586055	6.018631348	5.850569589	5.958833881	6.101241552	5.931525723	5.94614715	5.972536993	5.9322484	5.526748954	6.152486079	6.170836142	6.217485202	5.745577667	5.973817307	5.963358915	5.614181705	5.160734477	5.135017474	5.27028949	5.793781933	5.574740989	5.739041172	5.878002527	5.993872215
1367911_at	NA	6.458941509	6.162190937	6.274086154	6.736582868	6.219176469	6.244736744	6.563561793	6.520009085	6.417062502	6.931169109	6.692295756	6.501293759	6.267235612	5.590126275	5.614797495	6.4988075	6.381549195	6.153813808	6.040564943	6.274824018	6.315075306	5.565742769	5.447324697	5.239548377	6.143304128	6.322987886	6.318498583	6.323341964	6.021121289	6.030324822
1367912_at	NA	2.325504228	2.246436583	2.123967252	2.261286583	2.310149505	2.256908963	2.255190011	2.222208843	2.213390843	2.239463467	2.249527982	2.031101369	2.374242562	2.590731475	2.726981825	2.056139248	2.182150817	2.348884032	2.355361687	2.501093828	2.269764631	3.437406668	3.630883625	3.150440034	3.054521862	2.462207319	2.387753653	2.353266078	2.22526521	2.277968152
1367913_at	NA	4.018852302	3.873748215	4.039172726	3.99064921	3.783441736	3.571810954	3.841473891	3.853889371	3.909105872	4.486620037	4.059749667	3.742995451	4.223683131	3.961590661	3.584907982	3.875726911	3.562447231	3.524892451	3.933764211	3.983003912	3.950439562	4.886376443	4.658188037	4.843844358	4.41291194	3.882345274	3.812725922	3.667123133	3.864685842	3.437094866
1367914_at	NA	4.676749124	4.838245302	4.728602801	4.676227507	4.826822922	4.967010875	5.250436288	4.957465239	5.044322685	5.190628587	4.86668555	4.751354843	5.156409107	5.180529823	5.26477017	5.141340559	5.083824497	5.086014241	4.935351188	4.654202029	5.157761411	5.595478324	5.413979409	5.629460692	4.981323809	4.698274574	4.668699644	5.006944624	4.684528529	4.623107471
1367915_at	NA	8.656871428	8.443136049	8.5565842	8.643246067	8.527538574	8.603217406	8.779500509	8.486225081	8.534791685	9.18917053	8.544193483	8.762984075	9.167708363	8.81202297	8.973434372	8.418213302	8.131954527	8.336189702	8.965414635	9.226282093	9.220407485	8.815977473	8.542344975	8.573569752	8.546276174	8.435071885	8.346135709	8.325382826	8.099469244	8.130379234
1367916_at	NA	4.702631202	4.258049604	4.554049482	4.74585081	4.398491304	4.468277932	4.749443387	4.310757649	4.68166976	4.578980783	4.571379815	4.128743571	4.640972675	4.558205681	4.065169181	4.658344373	4.495337878	4.311710265	4.553803223	4.635381798	4.694254642	4.968178654	4.912999713	5.066661835	4.677884958	4.572819082	4.756601811	4.248896569	4.432405436	4.038110901
1367917_at	NA	12.68966457	12.59648879	12.58364387	12.62620027	12.50472508	12.50950303	12.48991703	12.41698778	12.4184271	11.97316695	11.79379266	11.79556972	11.82470063	11.76192782	11.69114955	11.76184262	11.76194748	11.67091623	12.02628248	12.2096907	12.2399936	12.33563328	12.23626145	12.32479543	12.6093521	12.70122027	12.69305839	12.78364382	12.8825841	12.83735324
1367918_at	NA	4.203980881	3.852350617	3.66666059	4.362630607	3.852350617	3.789118566	4.421418656	4.318833178	4.256525444	4.056568251	4.067116825	3.777949089	3.987805488	3.729785743	3.493833196	4.259933164	4.196891038	4.233085328	3.974845045	4.129108284	4.063655494	4.023498197	3.842824792	4.187712794	4.398404701	4.179072957	4.134379603	4.54569318	3.918668375	4.193396886
1367919_at	NA	5.627391611	5.560821104	5.457894997	5.676702779	5.528246512	5.659077625	5.782633891	5.559151313	5.737677993	5.610889192	5.512294082	5.804416218	6.75643221	6.932319185	7.199735334	5.933938608	6.049287209	6.003030025	7.052178291	6.915860293	6.763949169	5.758443241	6.23927258	5.991683071	5.921320001	6.064879358	6.266499336	5.193806987	5.590777677	5.809498329
1367920_at	NA	3.753666051	3.263442392	3.067729314	4.003044871	3.865712958	3.473325461	4.335560048	4.178474464	3.911032132	4.356580821	3.870952201	3.385040012	4.23642819	3.390574093	3.338568867	3.660009823	3.227572881	3.757734496	2.915504379	3.22029021	3.322946454	3.517191124	3.225748109	2.936693476	4.285007788	3.326648654	3.137415794	3.408489178	3.411187573	3.598185231
1367921_at	NA	6.566712172	7.272682217	7.205144585	6.894106978	6.519744272	6.618212618	6.66538218	6.676012603	6.605455121	6.495793299	6.394523503	6.740004995	6.965275673	6.817893443	7.149839572	6.54903898	6.791941196	6.601498736	6.661735271	6.668741196	6.834022379	6.713422374	6.187438547	6.479360888	6.576019845	7.031335332	6.980038822	7.017147835	6.991513716	6.866740181
1367922_at	NA	6.704128536	6.756821409	6.660972669	6.21450749	5.994567857	6.005078277	6.455659471	6.657304457	6.439893946	6.391761919	6.567995409	6.686210421	7.346025392	7.406158964	7.430227612	6.649256383	6.774048046	6.644316436	7.249325093	7.387696228	7.33929792	7.618413705	6.896635936	6.998599336	7.31861191	6.604467041	6.786653794	6.731008253	6.514233491	6.612890886
1367923_at	NA	4.633228525	4.673043449	4.636572392	4.829982933	4.352219513	4.275191224	4.685800928	4.189518555	4.401151872	4.672769898	4.734765744	4.486798194	4.441753131	4.295042289	4.320190273	4.681597474	4.606942163	4.852096577	4.441753131	4.146087679	4.241356213	4.653462457	4.677373628	4.768091454	4.945106902	4.406600549	4.238810787	4.132928993	4.341517579	4.141845998
1367924_at	NA	5.148830111	4.883584619	5.198218003	5.461348659	5.287793127	5.287304161	5.157830143	5.203412033	5.333043058	5.625485145	5.333407758	5.07433154	5.206871863	5.34183441	5.150041513	5.207368575	5.244671925	5.375393707	5.161429345	5.41008278	5.286518479	5.116903452	5.200360608	5.380083098	5.298385167	5.542945944	5.41008278	5.444400544	5.425489455	5.723191021
1367925_at	NA	6.76640605	6.81107458	6.987807887	7.179015204	7.187106225	7.282352801	7.582181355	7.580738036	7.644204255	8.308608938	8.285661693	8.457027961	7.515623689	7.252160406	7.727322706	7.377703198	7.376307802	7.296575343	7.542507461	7.344481617	7.301374623	6.952952463	7.587182893	7.715231723	7.68565425	7.531638507	7.581804004	7.330329448	7.341857884	7.135518641
1367926_at	NA	7.442381572	7.159258761	7.227530818	7.689150674	7.374314338	7.286210048	7.266534374	7.492972767	7.365362212	7.366112873	7.290692423	7.53594419	6.680804097	6.372183013	6.556819868	7.02125517	7.16304134	7.116205442	6.824942465	6.90565678	6.868799002	6.571385053	6.649006352	6.792566017	7.383163102	7.040231656	7.036177937	7.065108019	6.846953243	6.811564799
1367927_at	NA	9.250699543	9.345134	9.542012455	9.329458539	9.565749007	9.600911775	9.112495978	9.174311865	9.170567104	10.07468527	9.865820508	10.07228453	9.369822873	8.45041295	8.62345587	9.447650327	9.502151376	9.436172093	9.187830573	9.045913663	9.122722031	8.715722056	7.980747486	8.156089494	8.977987662	9.050265371	9.056723438	9.032080324	9.020566481	8.95924755
1367928_at	NA	3.187993615	2.916324207	3.004594157	3.145438896	2.679373857	2.879958062	3.012820043	2.781613721	2.986432861	3.089512465	3.003832871	3.12262441	2.927094445	2.612118537	2.489463912	2.82976816	2.724434742	3.144167493	2.949709357	3.039352173	2.593657345	2.907868198	2.928620594	2.965892337	3.032084987	2.866173074	2.7301264	2.762419021	2.804443252	2.95744726
1367929_at	NA	9.790301667	9.134693869	9.167908216	8.977767695	9.108682785	9.10333121	9.078231038	9.031187175	8.958397753	7.852489977	7.782881075	7.808084657	8.258655354	7.95462443	8.05225499	8.230396315	8.483374	8.28440369	9.384153835	9.17466173	9.158978621	9.248990415	9.316296057	9.541100473	9.639955196	9.109383218	9.209816878	8.973126725	8.902618336	8.849790034
1367930_at	NA	2.939375369	2.949365362	2.610295345	2.860074547	2.772068341	2.813335455	2.993599459	2.663463669	2.763715424	2.704615356	2.839793939	2.512338759	2.644657409	2.627350653	2.474955288	2.912073549	2.353050383	2.550187535	2.921377481	2.648134517	2.612595456	2.58179807	2.588436449	2.686891321	2.529376769	2.760615883	2.988447611	2.752053975	2.683756077	2.769929561
1367931_a_at	NA	8.226764201	8.152839307	8.188186643	8.493053012	8.26607634	8.333732667	8.848425131	8.570513889	8.568378173	9.131111659	8.517148848	8.664371641	8.791571165	8.409999362	8.422014168	8.464848719	8.352768819	8.216938617	8.313908319	8.832516116	8.955081626	8.379605705	7.509683226	7.461056195	8.231762886	8.379531967	8.296792735	8.292412151	8.179896201	8.147223587
1367932_at	NA	11.3880028	11.39786357	11.5400328	10.83756867	10.94068756	10.94232231	8.517168145	8.8339916	8.583357681	10.83394754	10.87366774	10.86927398	9.623947744	9.664282914	9.484586407	10.41654621	10.3424425	10.18561148	11.50561723	11.48327782	11.48707281	10.34603841	10.27381626	10.40523233	10.97764228	11.08908534	10.99467944	10.48145045	10.81210706	10.79602164
1367933_at	NA	7.001775854	8.386831336	8.320761359	6.979122473	7.626665226	7.800587271	7.85643642	8.00649225	7.83222643	7.680143043	7.940400239	8.017336266	7.967522294	8.17112199	8.168089497	8.208773651	8.431617531	8.422604166	8.756076589	8.577327175	8.507753192	7.632877184	7.729557998	7.634880112	7.549702814	7.931957308	7.852247314	7.524609631	7.827380752	7.793194743
1367934_at	NA	5.238459249	5.795937656	5.80436652	5.617018453	6.101648434	5.98296304	6.172922294	6.3118553	6.360634017	6.296347799	6.382868604	6.581484657	6.215801487	6.639261183	6.562621771	5.551109132	5.485792271	5.468741818	5.933918027	5.943465746	5.7866545	5.88758213	5.931315039	6.18748451	5.867333112	5.557431846	5.547340668	5.703456235	5.625983186	5.746402001
1367935_at	NA	7.295161098	7.735945512	7.546683113	7.346212229	7.595378724	7.508317068	7.203599429	7.440230379	7.298405477	7.384876648	7.548216119	7.823438244	7.286785554	7.003554486	7.149388228	7.43585754	7.598692299	7.58631685	7.411512018	7.243447699	7.168000974	6.974402546	6.496716021	6.4416014	7.202120862	7.310437301	7.259001608	7.125312742	7.377869904	7.247488546
1367936_at	NA	5.478587136	6.439755751	6.553003608	6.553945116	6.689294363	6.718337071	5.491680871	5.810960359	5.711616592	5.894994311	5.959065083	6.330964195	5.683470229	5.819848595	6.158442932	6.300963915	6.39569451	6.362386954	6.301313632	6.00457594	6.39634283	6.862254718	6.576420099	6.683746319	6.923361703	6.542073349	6.682864537	6.588745017	6.371905209	6.358640187
1367937_at	NA	5.782125585	7.903751254	7.882734897	7.858401459	7.86483217	7.962090856	6.680724223	7.01385039	6.89432964	8.384094364	8.286157908	8.355559249	7.234958716	6.671382228	6.509148101	8.09671946	8.062350668	7.897356585	7.271598417	7.305800211	7.403936507	7.067890008	6.423597325	6.852333677	7.056645814	7.351466694	7.397732473	7.227835207	7.347013766	7.200261923
1367938_at	NA	9.007999924	9.265255154	9.139994031	9.061110504	9.050338769	9.093379975	8.179629025	8.080355539	8.057665532	8.929482008	8.788005842	8.814551785	9.248549407	8.994196476	9.042397224	8.978935334	9.371092881	9.194644177	8.830377089	9.010655113	9.052238744	8.498317222	7.294457551	7.515487636	8.8708373	8.828216406	8.797168657	8.64717418	8.785307449	8.763013801
1367939_at	NA	7.727249353	9.46068229	9.503615258	9.204352252	8.908677429	8.941983505	7.311395568	7.351303945	7.218955912	8.031512566	7.705171643	8.006429352	7.266841044	6.670880539	6.990460482	7.540616625	7.361620176	7.386266461	8.171404705	8.080455711	8.088027176	8.279833728	8.028494111	8.172126195	8.95802612	8.592311494	8.66433165	8.77024847	8.559247812	8.492680078
1367940_at	NA	2.657097644	3.834420901	3.693808736	3.240888895	3.558184628	3.761234958	2.993599459	3.334664169	3.367169753	2.663009728	3.240888895	3.202821082	4.62589274	4.742796244	5.049780648	3.081442962	3.63523415	3.575841169	4.147207151	4.287905582	4.006875444	6.508434684	6.076411805	6.083060754	3.363831756	3.042538023	3.349863193	3.065037891	3.185820216	3.171081814
1367941_at	NA	7.101995739	7.745325608	7.855890858	6.882260469	7.305944983	7.45996217	7.010346382	7.219658773	7.081671269	7.299907355	7.15512212	7.3014161	7.138444872	6.818042876	6.860995819	7.373431614	7.464938461	7.178106161	7.024137121	6.73505754	7.051583091	6.488934052	6.073992745	6.110782131	6.722949468	7.186479227	7.236199378	6.858976766	7.16553543	7.14458206
1367942_at	NA	5.958833881	6.054595782	6.221057824	5.652437799	5.756670419	6.055759186	5.620153046	5.782895498	5.501208562	5.569736305	5.847642135	5.902885052	5.650258676	5.484377938	5.407948163	5.789499343	5.982575621	5.904602842	6.296664097	6.067760476	6.222179183	6.835868704	6.400048932	6.35180638	6.262206324	5.061283081	5.35452617	5.509109061	5.606121562	5.703815328
1367943_at	NA	6.639295315	6.785641845	6.604230131	7.345240393	6.98043653	7.010484571	7.135518552	6.824584221	6.764179257	6.966781328	6.450215187	6.711125423	6.695933177	6.073038289	6.216325823	6.680015189	6.548768356	6.290416424	5.976756039	6.176448749	6.319196297	6.281622267	6.047612542	6.125072166	6.855685975	6.773231476	6.812312658	6.818131771	6.74973656	6.566915929
1367944_at	NA	4.845064024	4.988570693	4.880645849	5.609023015	5.086821231	5.106894433	5.186571109	5.102353172	4.760774521	5.006045558	4.945827151	4.686168204	5.088758601	4.987861703	4.891689658	4.935324566	4.908224324	4.858488467	5.132813519	4.952508892	4.818803468	4.821640733	4.859923602	4.861632156	5.139737511	4.862873477	4.840054243	5.34290357	4.918570634	4.900167502
1367945_at	NA	9.228871144	9.031758385	9.012982024	8.822193753	8.836321799	8.818127483	8.686639718	8.960455001	8.837847793	8.584861377	8.186633515	8.374342909	8.218990352	7.55175098	7.749577295	8.252758429	8.144309811	7.683531517	7.445473673	7.940073423	7.968937168	8.084750224	7.723923109	7.781233855	8.73892476	8.9826379	9.026145726	8.638710848	8.902743572	8.613442375
1367946_at	NA	8.039930358	7.990125552	8.017836798	8.276929693	8.257805807	8.270010758	6.900533051	6.753274942	6.948386633	7.480101514	7.129814025	7.403046331	7.176732579	6.987621233	7.259960569	7.936276683	8.073268541	8.036994694	7.726898672	7.726829525	7.652149579	7.529689079	7.105451993	7.111606873	8.038811059	8.479809744	8.599489274	7.845739375	7.919550951	7.968916602
1367947_at	NA	7.361953452	7.5468521	7.4922314	7.378971843	7.364097841	7.423441422	7.502759201	7.387498701	7.372633991	7.695085213	7.594440711	7.743096083	7.832041942	7.678855364	7.874452716	7.783055255	7.622331852	7.582649531	7.607014545	7.791233738	7.673413332	7.399749085	7.542866253	7.242274592	7.678828279	7.44976896	7.632249931	7.154898791	7.477317773	7.234228347
1367948_a_at	NA	4.530333866	6.388498227	6.352041187	3.123867216	3.761555058	3.473135487	3.613755602	4.240207846	3.775413664	2.813098072	3.353751579	3.448086618	5.311605748	5.530455603	5.736546238	4.3740991	5.191894485	5.249581277	5.381680486	5.590605494	5.578167255	7.873600341	7.731126096	7.719481378	7.491993607	5.940929754	5.989237069	5.856630792	5.936549364	5.648214042
1367949_at	NA	4.52393221	4.706540326	4.787603338	4.768436295	5.102406842	5.002702547	4.901470271	4.551953352	4.983242763	5.431724234	4.740196593	4.552424691	4.664674102	4.658308454	4.679026293	4.519884427	4.69762406	5.148670941	4.64141185	4.396557719	4.698304396	4.347938178	4.462632696	4.431294224	4.792612562	4.642008759	4.579650653	5.032841577	4.480968377	4.849434436
1367950_at	NA	5.711795757	6.9529898	6.983764315	5.712109866	6.778709677	6.31305392	6.555426653	7.119115905	7.039419593	7.103932083	7.171203296	7.349928358	7.372485673	7.597612283	7.544930964	7.269056489	7.782698708	7.769498995	7.667906371	7.85057372	7.937759692	7.626366873	7.123872102	7.210610977	6.505394101	7.370162115	7.33835451	6.285746268	6.898068204	6.944168963
1367951_at	NA	3.800804704	3.438645955	3.308200116	3.862220829	3.645937606	3.586708981	3.813774585	3.698219465	3.686192303	3.383233383	3.860409999	3.679285496	3.645688219	3.47562253	3.29289998	3.225518533	3.386922747	3.484526798	3.701928021	3.57096765	3.512347098	3.63579712	3.513757656	3.482616545	3.541127413	3.527909542	3.504610534	3.63579712	3.504739885	3.436589701
1367952_at	NA	6.428916889	5.017169737	5.150462582	5.224608732	5.159253877	5.194364072	5.132411115	5.08466354	5.280415913	5.114094891	5.070958905	4.568943	6.539989494	6.591325206	6.549095642	5.140599087	4.900361689	5.111160974	6.125055013	5.946197123	6.062228045	6.40045029	6.118335969	5.889741906	6.203985895	5.822684146	5.721111256	4.854097478	5.288112111	5.343232523
1367953_at	NA	3.951344877	3.725217764	3.693343451	3.412247799	3.635070883	3.920718447	3.678253426	3.236763385	3.196596438	3.369521155	3.181233494	3.667521187	4.41003309	4.239406811	4.112455865	3.924866004	3.836615682	3.758919248	4.029936212	4.323110179	4.487557614	4.484564094	4.436185664	4.658505997	4.180922666	4.139802828	4.328099308	3.792965047	3.742863088	3.920718447
1367954_at	NA	6.719079174	5.636846338	5.115440232	5.672600564	5.857792139	5.911389176	6.137168032	6.258091847	6.12766792	5.827916447	5.932980385	5.536304008	7.002142256	6.12468559	6.287303205	5.995601105	6.08910693	6.189577033	4.865476526	4.871547578	5.289156218	6.173867998	6.121101409	5.831636563	5.577178748	5.785501663	5.669621616	5.599168967	6.168594515	5.846609862
1367955_at	NA	5.477330336	5.273689752	5.301300466	6.035857772	6.121042595	5.93581661	5.781864279	5.814477734	5.660707352	6.327794164	6.002613225	6.084799213	6.125033779	5.890982878	5.926168425	5.7740405	5.777941424	5.491026714	5.780874947	5.850782675	6.01551073	5.632725861	5.368983188	5.344733763	5.540222499	5.604310074	5.824628205	5.504952808	5.542611903	5.283927882
1367956_at	NA	4.415880927	3.902834937	4.016953488	5.838748747	5.739455379	5.612239434	6.07704728	5.969686448	6.114489498	6.524102905	5.779833023	6.212192081	5.135543679	5.061642927	5.046080297	4.630061138	4.558079175	4.260802618	4.661735664	5.125711838	5.23416651	4.367801562	4.329770331	4.410550096	3.935499944	4.472357186	4.317952677	4.331890519	4.047106127	3.954576102
1367957_at	NA	7.03442441	6.737131015	7.216714066	5.971586309	6.007652071	6.122202851	5.536489102	5.26675768	5.645486958	5.695531004	5.897881065	5.48296389	5.673419342	5.651089572	5.527681523	5.587624818	5.85872762	5.908914298	5.95233925	6.119861967	6.067606313	5.880887373	5.913667845	5.714767359	5.969837757	5.839808114	5.840534871	6.341314147	7.102305585	7.217616078
1367958_at	NA	8.426130432	7.831965389	7.962510084	7.202315077	7.475841343	7.459394015	8.058206902	8.143313049	8.051324093	7.594462571	7.527346153	7.611695943	7.645530332	8.067428302	8.126311249	8.058308985	7.508703483	7.410563995	8.467597958	8.442360172	8.328587063	8.29457402	8.380843061	8.487597896	8.387100174	7.921255593	7.918495514	8.202052343	8.088027176	8.125954582
1367959_a_at	NA	6.071612389	5.118822962	5.32460702	5.753939032	5.243159525	5.37995022	5.740408741	5.461281356	5.059337764	5.78663186	5.538493985	5.789626228	5.782014513	5.618396397	5.64004402	5.942529431	5.507114885	5.620549738	5.071170182	5.974033767	5.945958183	5.868754424	5.730847615	5.723629189	5.668108499	5.559737179	5.845913921	6.05199269	5.522486873	5.616538184
1367960_at	NA	6.779727454	7.447909868	7.510514302	7.010212159	7.242917656	7.28113953	7.482915726	7.966403655	7.836629889	7.437167564	7.78016933	7.813240603	6.978653986	7.072960611	7.062526716	7.327802419	7.651657206	7.499379167	6.804618614	6.457002676	6.633578148	6.654456828	7.076769686	6.95308547	7.156255958	7.137242229	7.272488356	6.851248764	7.320354299	7.210815013
1367961_at	NA	3.57586531	3.247412516	3.29532618	3.564304588	3.532734545	3.649725789	3.5758853	3.635031555	3.439537616	3.722435834	3.764764811	3.718071002	3.577137893	3.434386298	3.663037125	3.488390521	3.732671603	3.673407752	3.341162793	3.49958217	3.576199732	3.21720865	3.880086637	3.588691497	3.676794575	3.384455475	3.243466209	3.401472595	3.710395486	3.65669313
1367962_at	NA	4.376183611	4.215885793	4.238472024	4.577147194	4.051505232	4.228545223	4.20235731	4.032212048	4.166521475	4.059716438	4.124682035	3.887384614	3.903130814	4.005834384	4.07937378	4.12699103	4.372294962	4.173513964	4.038547508	4.073687207	4.123338605	3.98598699	4.009308491	4.12833446	4.014306137	4.138384989	4.2932364	4.312391179	4.113288076	3.987983044
1367963_at	NA	6.518436215	6.810152427	6.853316526	6.778913299	6.534423415	6.607852963	6.773993434	6.719375554	6.705119252	6.780982621	6.773454765	6.766434648	7.090709687	6.709367294	6.695084219	6.54259445	6.619705731	6.723659575	6.576399094	6.89369375	6.798393242	6.645644811	6.513580092	6.459271991	6.741520593	6.935807274	6.991853272	6.976987344	6.804999178	6.788315781
1367964_at	NA	4.28885589	4.466193227	4.466814658	4.692125106	4.570265193	4.352418105	4.413090562	4.391146708	4.223334156	4.486266509	4.666941069	4.573938638	4.680179077	4.257383388	4.401224432	4.459228632	4.496826795	4.704785063	4.446239089	4.089153845	4.099479305	4.263228334	4.574439738	4.502963546	4.465221525	4.427060305	4.420234206	4.500048633	4.513178687	4.361530202
1367965_at	NA	6.321440291	6.112772495	5.87207751	6.497686516	5.946416647	6.274302799	6.548029061	6.279359882	6.006209834	6.76576203	6.052596338	5.995187832	6.690769821	6.258716447	6.346258661	6.217004311	6.127679889	6.251891906	6.026903525	6.45480209	6.420232104	6.942589803	6.17175485	6.198348445	6.354141528	6.369967086	6.396314876	6.635546873	6.133776999	6.242451712
1367966_at	NA	8.998136171	8.787779911	8.862390002	8.66211735	8.262214443	8.448850745	8.182937679	8.098208828	8.130526548	8.592177824	8.423599089	8.391778785	8.817608709	8.700195454	8.690598554	8.531112054	8.544529126	8.35819666	8.721649368	8.842988372	8.735855024	8.48061635	8.555764086	8.501117013	8.864717546	8.773868093	8.768265967	8.781688084	8.437595707	8.378170159
1367967_at	NA	6.56387163	6.41304719	6.301605656	6.542718626	6.419555169	6.414627575	6.680356934	6.558823543	6.419751751	7.160523218	6.939816151	7.070661003	7.571417711	7.546794865	7.569633245	6.585208614	6.521420758	6.515686153	6.602208431	6.697311766	6.892096156	6.936367196	6.667895412	6.730981565	6.627002126	6.698306536	6.868958576	6.52722472	6.419173141	6.138177091
1367968_at	NA	2.65389853	2.680738718	2.610437848	2.736405406	2.498420882	2.712006614	2.524383404	2.633881939	2.624165483	2.618520196	2.693871497	2.620653977	2.611188358	2.554189924	2.580624216	2.846548663	2.5878588	2.612817479	2.900726473	2.489024928	2.908058433	2.65705981	2.443983719	2.674076844	2.586452933	2.641402161	2.642699103	2.583027753	2.514545654	2.539430231
1367969_at	NA	9.397331835	9.224610871	9.168957091	9.652338653	9.167440851	9.212258334	9.038032958	9.043929619	9.033842031	9.658543008	9.210451833	9.341653292	9.497903517	8.831061715	8.944277317	9.572996537	9.396799551	9.259758369	9.510255926	9.561804286	9.573869495	8.809969194	8.637493345	8.704974751	9.495310966	9.067385399	9.186662627	9.392821308	9.326129102	9.210114276
1367970_at	NA	3.319794738	3.268811751	2.740950841	3.285374818	3.215442078	3.203258297	3.375852559	3.162889876	3.098109972	3.289706835	3.339457164	3.033929093	3.171972648	2.977688	2.997818045	3.444814777	3.188285338	3.175209079	3.121067616	3.328509549	3.383451778	3.520696278	3.431713798	3.162346852	3.242200893	3.062597403	3.236096627	3.170792516	2.969796897	3.217832917
1367971_at	NA	8.977413488	9.129265289	9.218555423	8.915774304	8.969369991	8.965324762	8.847183728	9.092317145	8.995136788	8.663085708	8.944344544	9.148064226	8.751002619	9.131386246	9.270028666	9.197601078	9.265708219	9.159020587	9.275706776	9.008913412	9.098856744	9.228222224	9.624345194	9.56062066	9.321902624	9.220921758	9.289264478	9.071923735	9.084293969	9.041633685
1367972_at	NA	8.682504928	8.858282727	8.692191663	7.846123569	8.492729923	8.496067089	8.746043104	8.805979471	8.777934943	8.677423837	8.651712571	8.775743151	9.266866862	9.116316292	9.365395824	8.865526162	8.95483151	8.989416229	9.624868094	9.513641581	9.507534669	8.503766444	8.111778802	7.973548677	8.666561012	8.301841649	8.296535846	8.16970072	8.339093193	8.220044802
1367973_at	NA	3.49132724	3.153144623	3.0586146	3.409867013	3.529974355	3.60699571	3.62193131	3.54399336	3.690517767	3.111408322	3.348831982	3.220812081	3.09926699	3.453059142	3.586527791	3.688298341	4.081816457	4.237035297	3.827599857	3.406628686	3.86902032	4.768580917	5.049780648	5.253589808	3.939951651	3.361004357	3.453110799	2.978731917	3.155401355	3.229876924
1367974_at	NA	5.158035862	7.286654233	7.324192005	5.428846908	5.639725685	5.709319735	5.220772316	4.709918462	4.794143068	5.056105167	5.630865896	5.58738366	5.916121808	6.070104197	5.975652661	7.002151367	7.321105526	7.3343652	5.815379716	6.07170864	6.033029895	7.469193703	6.929630301	7.159299308	7.617785056	6.479147844	6.356951052	8.253960417	7.321324673	7.08045572
1367975_at	NA	3.332663627	4.353750955	4.477782752	3.136927191	3.806689281	3.701940532	3.942442231	3.306882782	3.627033149	3.976003927	3.90964706	4.036707252	3.724729946	3.651996376	3.848759975	3.610134591	3.794205814	4.220213922	3.877595581	3.73014603	3.627687524	4.133924	4.332596692	4.102422773	4.292119326	3.988397186	3.935115683	4.194911552	4.197847168	4.104456777
1367976_at	NA	6.920006311	6.633333617	6.758641721	6.74775724	6.863673054	6.825278306	7.161992787	7.43716722	7.487865414	6.77598653	6.772341682	7.252557982	6.820844253	6.788344885	6.92684224	6.523967765	6.655922764	6.594582195	6.936262422	6.912299491	6.869809084	6.694438642	6.618141149	6.814888666	6.877574081	6.875798492	6.804309244	6.817331672	6.732127389	6.819556467
1367977_at	NA	2.706724302	2.627561173	2.789522916	3.254733175	2.535080611	2.65647355	3.157093424	2.716263171	2.716263171	2.836741136	2.833543334	2.766716991	2.632309563	3.023804535	2.601578294	2.787110437	2.385120367	2.636567275	2.6776075	2.870937546	2.798083294	2.636318797	2.674103376	2.638265214	2.752417979	2.483274926	2.492100245	2.505388243	2.692621879	2.603359698
1367978_at	NA	4.888313089	5.019277696	5.041808179	4.821071004	5.02195661	4.951021849	5.29635664	5.172846414	5.013044309	5.02646854	5.160714524	4.956561704	5.014688694	4.990676295	5.179119218	5.274823136	4.942792612	5.01322954	5.030878625	4.816233967	4.869462342	5.177581582	5.10241832	5.017289042	4.775646972	5.136907945	5.001494362	5.116866325	5.034691966	5.02195661
1367979_s_at	NA	11.43411896	11.68081256	11.7742588	11.45623791	11.52601472	11.50981332	10.5904479	10.65405133	10.58092692	10.80109144	10.98182853	11.0285833	10.91571863	11.19155677	11.23966202	10.82184552	10.9466815	10.76342296	12.4491872	12.05830054	12.1179161	11.64152769	11.95970645	12.03853553	12.00840752	11.5832578	11.72453239	11.3765359	11.43090885	11.30453073
1367980_at	NA	6.872056924	7.65405745	7.564645249	6.397112734	6.843307588	6.78462778	5.668598602	5.812146291	6.023541878	5.816146776	6.428963084	6.588404009	6.147657896	6.679127984	6.409141769	6.075796011	6.224548666	6.287754858	6.476129961	6.195093026	6.207855793	6.624698682	6.665663805	6.666536264	6.728620197	7.216969737	7.234544852	6.453372211	7.292641904	7.107894464
1367981_at	NA	6.564330178	6.388732618	6.525971915	6.458790635	6.043019162	5.917011423	5.62211151	5.00272743	5.00104544	5.589001562	5.412942558	5.608280431	5.993244004	5.36433316	5.700405956	5.542820663	5.394257203	5.172023454	5.768208339	5.893628353	5.786294707	6.059256859	5.653142552	5.541914096	5.999895722	6.154233542	6.018936346	6.108605669	6.052864734	5.974888267
1367982_at	NA	9.799628781	10.14466642	10.15149505	9.967816215	10.01400617	10.10225115	9.921632815	9.96594332	9.834014893	9.45707777	9.223398672	9.412519108	9.566551927	8.939391296	9.074959418	9.721096059	9.73875798	9.591042045	9.473231736	9.491033668	9.531697182	9.036566433	8.58611106	8.867234605	9.587092604	9.40619483	9.500044278	9.684260541	9.860497962	9.815519647
1367983_at	NA	4.93789651	6.606747024	6.545008351	5.507822308	5.904740126	6.096459276	6.429682895	6.899047511	6.841014979	6.604467041	7.02687107	7.184840401	8.076560331	8.273788303	8.258404964	7.885758436	8.459393755	7.921907623	8.360023691	8.021115455	8.002713096	6.412858534	6.373074039	6.416568251	5.756434047	6.184288949	6.168364881	5.645319574	5.106263275	5.489589288
1367984_at	NA	6.591465521	5.55473365	5.910846625	6.385475674	5.5954349	5.690233945	6.627995147	6.259351041	6.138593025	6.524157877	5.914456192	6.137523837	6.256358112	6.509560261	6.267504069	5.784665368	5.351609268	5.067544087	6.025514798	6.423131901	6.47089309	6.391841677	5.968861698	5.93986736	6.161896184	6.601255138	6.286296348	6.267999381	5.872197494	5.993872215
1367985_at	NA	3.639412486	3.810707496	4.062345672	3.674197722	3.503870902	3.543907774	4.035907574	3.876183673	3.913984448	3.900749843	3.827334351	3.96732615	3.798544938	3.870181876	3.769099143	3.617913202	3.655415129	3.59346493	4.079120575	3.993203963	3.975614762	4.154094487	3.80956482	4.138627282	4.193945848	3.428338516	3.300487458	3.672163789	3.392243017	3.51582901
1367986_at	NA	6.013570674	6.021450854	6.037640131	6.100720369	6.171399415	6.181534173	5.219315294	5.562170675	5.467866914	6.596258335	6.233890271	6.535453363	6.359999212	6.077440107	6.290048165	5.674224155	5.81066863	5.350508444	6.438729744	6.752646191	7.05438813	6.456272128	5.66483886	5.805401577	6.498900341	6.130381742	6.158140648	5.972894985	5.719085759	5.80668987
1367987_at	NA	7.48183138	7.746033892	7.831740821	7.526223402	7.658907353	7.666138534	6.831705359	6.942096753	6.832971365	7.092641707	7.084645237	7.21446199	7.171596515	7.214644957	7.180308855	7.520079016	7.749604557	7.572947473	7.441661602	7.528335133	7.583507187	7.488550075	7.28113953	7.528829807	7.876405313	8.056910138	7.982590889	7.901264134	7.928399	7.973077607
1367988_at	NA	12.48729064	12.34974726	12.3778441	12.36001125	12.238423	12.26877876	12.12815515	12.07018635	12.03939291	12.27181803	12.06676409	12.08021829	10.61586248	10.23044876	10.2160864	10.94710584	10.92884764	10.86712262	11.08180597	11.17841987	11.194689	11.61135862	10.91039912	10.95606843	11.97485423	12.0094967	11.97626405	12.40539738	12.50699186	12.54196697
1367989_at	NA	3.57799537	3.527551853	3.232101121	3.548893022	3.560019967	3.517095326	3.215792746	3.45547897	3.309930155	3.598720055	3.530621059	3.448011078	2.958359323	3.564117435	3.481264241	3.611403725	3.178496269	3.239748431	3.591182317	3.333443685	3.391627253	3.621104483	3.710861315	3.468508237	3.497404377	3.194388234	3.483792891	3.284344802	3.281932275	3.489936495
1367990_at	NA	5.691860561	5.283382803	5.229313825	5.534075977	5.476968548	5.422856879	5.547551305	5.683544597	5.638272117	5.645493577	5.618145715	5.456808258	5.491026714	5.423084695	5.298357394	5.722996103	5.255905371	5.729987508	5.289325207	5.653271183	5.317026516	5.505926549	5.502776917	5.740527502	5.637812496	5.481368998	5.489062823	5.820019634	5.532457651	5.596952018
1367991_at	NA	8.294336818	8.426494388	8.577704821	8.212796895	8.021363762	8.042241687	8.720893202	8.59498845	8.520923787	8.896921621	8.574176274	8.68724087	9.220952041	8.992903717	9.239895012	7.642413292	7.910746649	7.802689556	8.546790632	8.859482545	8.69331972	8.518368671	8.312670005	8.618117766	8.452336325	8.291191029	8.291165689	8.166650835	8.093607494	7.909731619
1367992_at	NA	3.532749557	3.917373639	3.630006646	3.707102261	3.74986938	3.644993395	3.606855426	3.853889371	3.719783484	3.376116605	3.400890591	3.54326137	3.772538804	3.957820072	3.697428206	3.508888152	3.595190708	3.973172265	4.068815763	3.847907354	3.59353774	3.686823968	3.946947519	3.886280159	3.805573613	3.551950423	3.613504608	3.744111813	3.67095165	3.71628564
1367993_at	NA	7.000447924	6.684260481	6.494370871	6.803675792	6.54302878	6.824270438	7.210728821	6.985577207	6.947318902	6.662156763	6.572186899	6.909370159	6.612923465	6.916816289	6.985063761	6.938322131	7.031593129	7.05257667	7.395803313	7.28849229	7.221488054	7.106055947	7.660806735	7.712985716	7.152735655	6.63577933	6.77084214	6.822838563	6.904789713	7.029769829
1367994_at	NA	9.357492811	9.309344469	9.343490541	9.530511175	9.279700085	9.318227444	9.029116927	9.173966919	9.110299481	8.430262625	8.490295735	8.662380554	8.681262476	8.07578709	8.225800712	8.087838127	8.283890803	8.255435171	8.361443592	8.384128509	8.392199204	8.835971578	7.961252321	7.9221715	9.464709373	9.316553495	9.354025793	9.237703329	9.472230007	9.440628184
1367995_at	NA	12.27380742	12.12255438	12.2599676	12.1020662	12.09942299	12.13503972	11.8038242	11.91274676	11.90279606	10.41692091	10.4721826	10.52086125	10.88370015	11.08637767	10.97478783	11.30305591	10.99263364	10.91279654	11.66758013	11.73685279	11.65604034	11.57692433	11.38189609	11.40441431	12.06241327	12.1913929	12.1016268	12.16822676	12.20864394	12.28782542
1367996_a_at	NA	7.760485449	7.029818209	7.054990452	7.191075296	6.841992031	6.91483804	6.73744314	6.329805738	6.188745275	7.104403953	6.510419835	6.683039321	7.283974474	7.285244496	7.268566655	6.632163798	6.461272809	6.144388633	6.676481774	7.250832929	7.145532772	7.743923026	7.129806147	6.996167592	7.541371897	7.423893982	7.462162973	7.598720651	7.181352901	7.128617996
1367997_at	NA	7.721511034	7.360537681	7.395758444	7.753537223	7.640841141	7.651197086	7.436740876	7.443395842	7.333337306	7.63325926	7.592619465	7.706713007	7.965945195	7.862312795	7.92285935	7.558724922	7.534158262	7.310358962	7.895119688	7.803180786	7.668362985	7.335505071	7.399003983	7.43518007	7.420731042	7.498214083	7.531235445	7.221098927	7.319278483	7.287226246
1367998_at	NA	5.264073507	5.7607025	5.77923397	6.164698157	6.360956052	6.082996549	7.317259754	6.871461015	6.872550521	6.429898992	6.481627924	6.416704141	8.787145872	8.536173151	8.490176375	7.536016663	7.59422311	7.670565969	7.932904587	7.847561522	7.979051929	8.923598679	8.708438596	8.775176089	6.967017732	5.879222545	5.860987707	6.180131906	5.154138507	5.27067301
1367999_at	NA	11.87642899	11.34223188	11.40660155	11.71638535	11.4260455	11.44189034	11.68992415	11.56139927	11.47912046	11.03257854	10.59655197	10.71995782	11.02120654	10.57180745	10.65131584	10.60259658	10.17355072	10.09747051	10.68096931	10.6957789	10.65521937	10.88945922	10.73627669	10.73416397	11.59119454	11.50617024	11.47570424	11.34365339	11.30603404	11.30446442
1368000_at	NA	13.75445988	13.86900067	13.88070378	13.77835982	13.81397484	13.79950329	13.79892561	13.7092083	13.72750188	13.82256714	13.69877736	13.72510488	13.88879836	13.71173667	13.7804775	13.65072644	13.62008576	13.66856132	13.80940083	13.81249087	13.79219203	13.8635629	13.77589961	13.810112	13.9106049	13.81905028	13.82874013	13.79829542	13.82422852	13.79263169
1368001_at	NA	3.087955483	2.931778053	2.844561141	2.88132503	3.118460116	2.87986269	3.288850924	2.964157052	3.015667959	3.101402609	3.074954734	3.198354375	2.920080849	2.863926463	2.973732694	2.912073549	2.973732694	2.916822349	2.722991275	2.844561141	2.922493159	3.125330594	3.301263293	3.23989259	2.980923538	3.053302506	2.9530988	2.992589454	2.945174071	2.989180547
1368002_at	NA	6.1693865	6.496769788	6.49410476	5.881269656	6.080839511	6.120435999	5.769163202	5.659359215	5.543312235	5.937716121	5.83588662	6.073539969	7.287738409	6.967576856	7.105451993	7.023294663	7.026535455	6.898831449	7.486533486	7.142014172	7.036122152	5.945642949	6.162976425	6.017548077	5.932687484	6.278238222	6.316796554	6.027010192	6.145198308	6.167505808
1368003_at	NA	5.216519778	5.526214181	5.459871657	5.235444096	5.398509848	5.357105852	5.525447055	5.38570831	5.371100776	5.428733401	5.420587664	5.340043892	5.108571089	5.590938796	5.375467273	5.16666443	5.383592202	5.681444949	5.3740108	5.423045831	5.394023331	5.557221633	5.63791528	5.594800404	5.57951416	5.222300391	5.409150076	5.222383838	5.293259255	5.250054092
1368004_at	NA	7.928178086	8.064674673	8.017095533	8.000599599	7.930483679	7.857163389	7.685801591	7.857374855	7.795345598	7.823641062	7.44159167	7.702074387	7.653488229	7.300182477	7.266915539	8.110233906	7.670312452	7.624405533	7.542779818	7.725339414	7.802665538	7.030012829	6.996028771	7.032392027	7.702292037	7.608223992	7.683252628	7.957084107	7.711415854	7.663010701
1368005_at	NA	4.516999303	4.220054508	4.257090836	4.421951357	4.219982683	4.178264435	4.425756546	4.14119684	4.330574869	4.390346168	4.186540903	3.858098093	4.287131284	4.364841147	4.153113668	4.531934959	4.135155839	4.199243747	4.298774903	4.355730975	4.734044614	4.62764533	4.113196629	4.402579915	4.211356089	4.269714467	4.110565234	4.092087956	3.912281579	4.166485269
1368006_at	NA	4.94973449	6.171636425	6.503402607	5.739613962	5.353766778	5.314145972	5.575544779	5.427332173	5.422889861	5.05012772	4.951905475	5.117666783	5.998458427	6.022529648	6.176302242	6.27004373	6.358969721	6.247163325	6.251097243	6.101241552	6.383981124	6.945677985	6.74396077	7.048050662	7.17427146	5.470693294	5.647104168	6.601498736	6.119695598	5.801102275
1368007_at	NA	4.884030936	4.883011438	4.489922259	5.502941533	5.154145363	5.114684035	5.266451646	5.145310953	5.29262441	7.230112715	6.971015646	6.984855628	6.511756598	6.480766184	6.849843216	4.982839828	5.008753748	5.231848945	5.676936137	5.640005476	5.746005172	7.457390679	7.22222288	7.395392508	5.053291364	4.511971144	4.722267541	4.525629822	4.169687159	4.525593493
1368008_at	NA	4.95384152	5.779217386	5.861635072	4.974159328	5.155734021	5.055478786	4.867733535	4.405225999	4.725099543	5.641686746	5.78788478	5.732484526	5.919157243	5.831631304	6.295372935	7.207752568	7.260165273	7.24897399	8.156965383	8.168790024	8.171671963	5.135884136	5.78507932	5.713400454	5.045265621	5.870999835	5.794120405	5.554202013	5.530141772	5.218570877
1368009_at	NA	8.406989344	8.662823268	8.642497844	9.376935166	9.082751057	9.05608906	8.380124127	8.088027176	8.104110776	8.638330617	8.321639594	8.317987458	8.255921912	7.938434385	7.967329704	8.042376326	7.878777074	7.805223948	7.596916249	7.775905772	7.805573184	8.582515323	7.954163588	8.060515038	8.582638059	9.08128135	9.149790768	9.328248986	9.196551382	9.028611282
1368010_at	NA	5.947775248	6.238800459	6.586661592	6.018481143	6.020773465	5.905675192	5.758303407	5.512116274	5.367639332	5.639606406	5.605749182	5.855235882	6.030309711	5.990867463	5.853266813	6.45409668	6.54790324	6.489140887	6.15331268	6.251097749	6.190776538	6.068202184	6.291555611	6.220073662	6.40761883	6.083651812	6.3584114	6.383343854	6.182805239	6.069318521
1368011_at	NA	6.647357559	7.042018701	6.931091742	6.78876397	6.646817838	6.695027589	6.12125461	6.123522344	6.121581678	5.427491758	5.756252576	5.747295475	6.453541937	6.380842253	6.577659507	6.841380414	6.887603534	6.704920457	6.947663272	6.853910961	6.762028218	6.339256118	6.697720266	6.488224312	6.522956113	6.752202258	6.808296224	6.351546759	6.56387163	6.572277174
1368012_at	NA	5.908992717	6.45090491	6.370045071	6.075735769	5.979822156	5.758574541	5.968792862	6.135471311	5.922856673	6.300522542	6.576925786	6.49788395	6.296601872	6.499822491	6.520009085	6.396801427	6.377458493	6.4660038	6.796192249	6.818847433	6.665786931	6.598524311	7.088808452	7.173071494	6.425582648	6.509249085	6.468750244	5.80278134	6.193059173	6.323579754
1368013_at	NA	3.252243494	3.033654184	2.97638123	3.551547007	3.306373892	3.02246628	3.379872205	2.664590091	3.104169007	3.100409943	3.029262688	2.971043951	3.467137573	3.027516481	2.878277471	2.908065086	3.294972256	3.062396588	2.969568152	2.886121966	2.856410239	2.879958062	3.21280935	3.000983608	2.93726068	2.92564408	2.881345961	3.173332897	2.973868685	2.975786224
1368014_at	NA	3.625944318	3.06122806	3.287235777	3.776073398	3.091144087	3.033171671	3.64359201	3.088014137	3.326535547	3.577759544	3.396761202	3.311605168	3.332229355	3.221096201	3.234295319	3.762385754	3.007327947	2.975547164	3.443593482	3.485509615	3.481300653	3.530206943	3.251938296	3.40591261	3.432350134	3.287235777	3.179017635	3.504897084	3.091348993	2.883791365
1368015_at	NA	5.177895631	4.866126918	4.91423015	5.510030373	5.040132142	5.04614043	5.263577911	5.044827571	5.151237554	5.062452119	5.041250668	5.018683513	5.093596255	5.064608379	4.813861321	4.972168977	4.912095508	5.196476667	5.009449149	4.898562058	4.745134759	4.822927985	5.005381378	5.259666715	5.029120029	5.024366043	5.075619015	5.380627898	4.944441896	4.793278026
1368016_at	NA	10.5544316	10.89375632	10.87949822	10.99904308	10.90090067	10.90995629	10.4332289	10.30108009	10.21743298	10.28407827	10.0566808	10.11018352	9.97073451	9.165258136	9.268953459	10.25102708	10.16303679	10.04031907	9.796024307	9.812729552	9.844807357	9.566074912	8.475776539	8.518683849	10.08341089	10.52247163	10.52614037	10.59074721	10.59263579	10.57627122
1368017_at	NA	4.32779067	4.521200014	4.203907899	4.607807026	4.456994025	4.516783849	4.389577546	4.203713236	4.491261489	4.249958852	4.52216508	4.265422272	4.34172672	4.401624528	4.345083399	4.687397471	4.601500175	4.90401261	4.237882105	4.339904926	4.426419286	4.397815979	4.405295978	4.360487249	4.348581242	4.450506066	4.299279038	4.545781194	4.354387183	4.725651156
1368018_at	NA	7.850435351	8.019176915	7.980907436	7.851224138	7.897739639	7.939803529	6.883289051	7.022622955	6.911491951	7.277709973	7.29653626	7.284448954	7.431782925	7.238126236	7.436753431	7.421081261	7.458860802	7.326248917	7.668887996	7.576651852	7.650243601	7.063644067	6.976589929	7.063730441	7.507748096	7.590884552	7.6374217	7.460153329	7.740796218	7.584374214
1368019_at	NA	7.091596493	7.03119958	7.166214275	7.098482596	7.076061252	7.162394792	7.139667304	7.050064396	7.132007823	7.073859382	6.885238305	7.23860319	7.620512715	7.275489177	7.409103031	7.162861255	7.094003898	7.088569281	8.204808062	8.007752576	8.026081742	7.226634577	7.241599292	7.435917949	7.314901231	6.97613831	6.935133304	7.023889634	7.158552393	6.94102539
1368020_at	NA	6.164668204	7.135820643	7.195842835	6.957144899	6.940716619	7.085431085	5.597658673	5.31189928	5.223349834	6.377860763	6.492689175	6.787986624	6.125304877	5.845913921	5.991623903	6.384578662	6.009554917	6.435941863	6.268864302	6.493815565	6.48630311	5.518804841	6.107876235	6.210624513	6.559893633	6.82473024	6.722274601	5.789512285	6.157248112	6.421541923
1368021_at	NA	12.73524741	13.51228819	13.55434916	13.09596325	13.14545655	13.19151524	12.14164471	12.25207899	12.19421993	11.39288723	11.33033836	11.42476221	12.57619881	12.25987701	12.28183277	13.56563998	13.6234695	13.63436699	13.53847357	13.51844643	13.52246609	12.89274519	12.8073659	12.85991976	12.98202123	13.22837843	13.26634388	13.08401586	13.37013033	13.32901992
1368022_at	NA	5.587180016	6.033418911	6.09475725	5.268043776	5.538265612	5.674959381	5.562375854	5.58436036	5.854297107	6.711125423	6.634068464	7.064147107	5.961568306	6.403275832	6.555305368	6.087517881	6.342064335	6.442105314	6.508651162	6.299782338	6.476193627	6.156419495	6.642833112	6.487658163	6.233532064	6.267603635	6.260494196	6.19006282	6.0911419	6.123438789
1368023_at	NA	5.755435073	7.139624103	7.140078366	7.483069889	7.460196993	7.436650755	5.171797068	4.866766741	5.394589836	7.035485264	6.70245185	6.962199648	6.23927258	5.627809013	5.802712921	6.807543891	6.4144687	6.334067179	7.392423824	7.729515771	7.860210585	6.572447589	6.414691918	6.527970621	7.15825372	7.886247941	7.872284623	7.013266884	6.838905601	6.828703294
1368024_at	NA	5.103193289	6.625938883	6.758877145	6.905042818	6.772366717	6.891084952	4.983090355	5.116944508	5.386968287	6.381678325	6.23299488	6.430798762	5.631070307	5.293893851	5.297579867	6.306396977	6.384630051	6.38691676	6.241701653	6.590638245	6.503492884	5.942456781	5.561711633	5.51218945	5.972766956	6.337045483	6.459998646	6.22230402	6.329326275	6.320758105
1368025_at	NA	4.125028627	5.35942824	5.079298125	3.948834255	4.980633741	4.586180753	4.8900172	4.98328941	5.056188547	4.14712375	4.702924239	4.698499009	5.087315818	5.352851352	5.376618397	4.679455879	5.346413148	5.484470245	4.813674648	4.971339357	4.948718167	6.294002104	5.699110608	5.95867024	5.668072481	5.370176705	5.427369443	5.125944243	4.957285603	5.055245046
1368026_at	NA	6.36805127	6.807702791	6.520862827	6.3478506	6.088125441	6.298476101	6.251657256	6.428309255	6.136995738	6.187819473	6.002944341	6.292966923	6.737910502	6.760750291	6.827657967	7.213253833	6.986439173	6.953927749	7.357373924	7.272102799	7.186484537	6.222504334	6.49735887	6.486116545	6.274491218	6.675882214	6.662867123	6.402154389	6.602198207	6.342122096
1368027_at	NA	5.446102415	5.838883548	5.77701165	5.414571956	5.445548533	5.612184003	5.387234348	5.388996685	5.654692042	5.468461534	5.461361673	5.742395036	5.971209092	5.738773399	5.792067563	6.068932526	6.082775559	5.880899612	5.731221992	5.704204042	5.57412865	6.390455671	6.211194853	5.9767512	5.91155828	5.363149745	5.646031399	5.988901275	5.684637886	5.655598105
1368028_at	NA	3.258639853	3.102446345	3.082573513	3.458305119	3.118732158	2.996480718	3.275672459	2.908422648	3.421059501	3.093649844	3.115165666	3.133524797	3.116722862	3.070891473	3.205811357	3.172507235	3.065385641	2.900484379	3.23354817	3.551656313	3.046926516	3.161555989	3.630650387	3.246325442	3.024803843	3.014162787	3.04119499	2.892891942	3.098390311	3.094474995
1368029_at	NA	8.93250655	9.300508716	9.257874941	8.57266885	9.035916428	8.913574922	8.625939538	8.711915469	8.668963699	9.193092525	9.441620469	9.54543251	8.973668756	8.80579579	8.963143266	9.12107713	9.428724242	9.537825224	9.185687594	9.18299818	9.147622306	8.486585027	7.801176713	7.896941591	8.735540904	8.941526698	8.938368575	8.707956398	8.965401746	8.902500586
1368030_at	NA	6.013826434	7.25534436	7.325076241	7.076684387	7.019562844	7.14121023	5.873961732	5.824366411	5.689266299	7.472508041	6.981698837	7.189712671	6.377744332	5.092104615	4.828213789	7.515089023	7.404640279	7.290692423	5.422347637	5.964269	6.106160764	5.211965234	4.218069668	3.995292253	4.829883533	5.401445961	5.442730306	6.583101426	6.406698815	6.463138273
1368031_at	NA	6.479057745	6.713418251	6.761599743	7.397818659	7.236246774	7.296411336	7.768544055	7.730455872	7.6515849	7.586219619	7.395803313	7.445193208	7.307006642	7.184044887	7.024373514	6.943259339	6.735865249	6.707662127	7.095176532	7.066556002	7.125151471	6.234644833	6.957097402	6.895744702	6.61434614	6.347968377	6.246173958	6.541159181	6.372272949	6.200853042
1368032_at	NA	5.640651863	5.843630667	5.922273922	6.627372184	6.821731622	6.880470046	7.117289839	7.184162112	7.132755759	7.344648785	7.166311253	7.424041888	6.814921953	6.764016858	6.768601057	6.446216495	6.407209623	6.133210185	6.740254245	6.748107902	6.783061013	5.736471238	5.406456865	5.06545683	5.39574977	5.751580037	5.53957991	5.40000049	5.428551567	5.573426137
1368033_at	NA	5.367167337	4.983633657	4.696129049	6.002664461	5.491026714	5.617964291	5.935566614	5.872021262	5.437669416	6.15990078	5.814519704	6.176558592	5.279465026	4.98061145	5.628511609	5.860878127	5.759526633	5.762829543	5.60771099	5.392867352	5.409090755	5.059449189	5.370782444	5.219044881	4.786171348	4.429395386	4.39624357	4.873109138	4.664348844	5.034160354
1368034_at	NA	2.816798193	2.672570072	2.643650154	3.075241038	2.808366683	2.717491344	2.714072274	2.687015285	2.81682513	2.835132362	2.691884065	2.67310727	2.725808621	2.622855994	2.635723799	2.529450648	2.64774601	2.688761183	2.573049616	2.609010601	2.757909368	2.634147186	2.760938816	2.675991224	2.655084971	2.606027123	2.725317046	2.936910432	2.775079283	2.755224796
1368035_a_at	NA	10.24960458	9.953817774	9.999208171	9.690413996	9.903891511	9.954465096	9.684310476	9.569994338	9.442689169	8.878094437	8.758447156	8.76994458	9.883938005	9.816327306	9.883314808	9.369598175	9.249523762	9.263321694	9.983512149	10.29954807	10.18977443	10.38294799	10.0827666	10.04153565	10.38294799	10.13717016	10.18463111	10.28987697	9.874850195	9.912228889
1368036_at	NA	9.492473835	9.040911985	9.172748164	9.241743996	8.820518589	8.895797739	8.474245856	8.304783853	8.433838471	7.881783239	7.627355247	7.805318012	9.038105195	8.873802447	8.975208996	7.967598202	7.998126858	7.776436803	8.739996094	9.14744664	9.125444736	9.49032322	8.715574531	8.888180568	9.127135493	8.917463089	8.985481657	8.691735902	8.795150977	8.675460772
1368037_at	NA	5.725471916	6.527695469	6.852245576	5.987269423	6.20675476	6.268864302	5.908247458	5.926735121	5.613284057	6.286669171	6.620538149	6.538851661	6.186164238	5.853462014	5.905556583	7.268209515	7.346127352	7.315465425	6.361803962	6.231684148	6.352256168	5.919366992	5.78502872	5.99304619	5.6626659	6.151212134	6.073131366	6.160473168	6.457414504	5.966783227
1368038_at	NA	6.674866958	7.015221571	7.019907681	5.91821691	6.332674126	6.34010563	5.789371833	6.068541266	6.246099417	5.232010068	5.713288351	5.908610453	5.463586616	5.763346565	5.977401889	5.319348136	5.911453398	5.908314342	5.641318136	5.656479787	5.627109534	6.303963783	6.323534634	6.141664795	6.501405264	6.681422555	6.868465117	6.446461574	6.845370599	6.725880423
1368039_at	NA	3.680027558	3.63683782	3.612404824	3.857070149	3.693597189	3.672230465	3.374726861	3.436458054	3.203562971	3.40388004	3.506001193	3.388743232	3.463321057	3.02321463	3.258065337	3.558186797	3.428127661	3.595305433	3.185263321	3.429541894	3.520672706	3.381707995	3.357535253	3.35476444	3.347260504	3.365928067	3.560666587	3.625278826	3.572540954	3.369108863
1368040_at	NA	6.839150837	6.810538553	7.051223816	6.313800252	6.692322795	6.517116909	6.721147208	6.69615772	6.620806269	6.422151727	6.485580562	6.5969718	6.605564572	6.517183644	6.514127838	6.381157963	6.457985023	6.600784337	6.457356931	6.403348428	6.281137719	6.490423238	6.198214376	6.297907438	6.38770275	6.555930171	6.544179909	6.309753908	6.589063214	6.45572435
1368041_at	NA	8.056330092	8.15251697	8.046360608	8.049193206	7.863364229	7.938502417	7.104403953	7.13587324	7.054628755	7.121295122	7.090499921	7.401150699	7.348680316	6.993721379	7.213347435	7.878189268	7.986665144	7.896633842	7.197286034	7.09295248	7.049738608	7.084850522	6.771670243	6.774529899	7.481143315	7.820189279	7.809906213	7.75910621	7.843752067	7.76378242
1368042_a_at	NA	8.828870056	9.091610859	9.023511701	8.806115005	8.95348199	9.011052205	9.17885586	9.144392977	8.892088793	9.083731246	9.130174722	9.123410805	9.543723868	9.407324286	9.307619352	9.489159621	9.328855931	9.29148878	9.248716331	9.560082881	9.61614879	9.065659537	8.177317018	8.235563447	9.12526318	9.076667824	9.058802974	8.813785436	8.721767777	8.8079122
1368043_at	NA	6.470461007	6.698315918	6.646833225	6.470763202	6.325282001	6.12825913	6.174235941	6.102980062	6.048445346	6.533194744	6.344939125	6.324389064	6.422170434	5.980045898	5.961948474	6.774792373	6.85847539	6.737815087	6.410223243	6.533965761	6.528680392	5.903563563	5.903956113	5.974902228	6.691818386	6.427098948	6.426117121	6.464714376	6.344271763	6.369009173
1368044_at	NA	2.328788295	2.235871479	2.156983838	2.177744714	2.165279071	2.379204365	2.414703736	2.496526088	2.069953445	2.27329759	2.411961715	2.321135359	2.274630079	2.461584618	2.654199666	2.380155889	2.291601391	2.313051943	2.175285129	2.150165047	2.23822381	2.961492154	3.156740661	2.821946289	2.909764348	2.820939028	2.590855986	2.499853244	2.321214273	2.421959932
1368045_at	NA	8.290193954	8.334357055	8.250034476	8.401687024	8.266497877	8.382770348	7.911876776	8.268518145	8.112559843	7.620285812	7.865446996	7.91606689	8.510759579	8.396733744	8.409988146	8.266822101	8.238500071	8.168365612	8.650123513	8.628182376	8.506465376	7.744093621	7.514961891	7.644929328	7.956276215	7.568500928	7.559744821	7.82100517	7.953659144	7.811452553
1368046_at	NA	7.912567546	8.440342166	8.399888044	8.696105278	8.403946816	8.431698079	7.197300735	6.860792019	6.782119237	7.819846081	7.252809216	7.402524165	8.012378919	5.51222455	5.729618916	8.196601159	7.889897866	7.85443604	6.339820201	7.057122689	7.230892919	7.106225153	4.169965995	4.595301447	6.879978675	6.225179352	6.267842185	7.873021145	7.630702795	7.445044321
1368047_at	NA	8.306778139	8.367952347	8.277694694	8.950811395	8.57474398	8.542282888	9.608447283	9.295914199	9.17440824	9.358410535	8.669634066	8.897790259	10.78908625	10.40771461	10.51122188	8.583904591	8.127898019	7.803298616	9.31100597	9.84503425	9.813973179	10.50284387	10.09749016	10.1310298	10.16752788	9.486902393	9.473011725	8.966049235	8.719599515	8.734703902
1368048_at	NA	12.99275459	12.75949663	12.83881611	12.6720866	12.74345988	12.75421549	12.42667005	12.46654667	12.44564595	11.97933966	12.08732144	12.04438518	11.58359512	11.5357169	11.45684599	9.848730744	9.704974633	9.782244325	11.03294879	10.99349281	10.99277053	11.86021837	11.79966415	11.84777878	12.38153627	12.79410351	12.80311502	12.57843911	12.91322731	12.93389616
1368049_at	NA	9.454631835	9.914932032	9.866773685	9.923549914	9.727865366	9.799399711	9.189060904	9.3128219	9.078587167	9.913152489	9.768167369	9.860476219	10.172248	9.654932063	9.673024717	10.53841438	10.42195667	10.32247711	10.48887738	10.33954171	10.37504428	8.549574995	7.866453283	8.091787486	8.924801793	9.204994317	9.221980744	9.28533999	9.526170514	9.408255433
1368050_at	NA	9.030203076	8.593823949	8.443633824	10.63838138	10.57484224	10.63135875	10.02377807	9.807623175	9.602146408	8.970317922	8.767236129	8.958586179	9.028203409	9.271393083	9.344979516	7.723928314	7.684676758	7.569401875	8.860175761	8.815568282	8.78043439	9.247437727	9.268058498	9.337395499	9.159149775	9.163077216	9.131535549	9.38039696	9.189313464	9.120410274
1368051_at	NA	10.37923525	9.771165147	9.810686898	9.623307447	9.690995199	9.796189523	9.892858591	10.03450221	9.977741592	9.578750835	9.703121087	9.817337182	10.46737179	10.45745957	10.46136256	9.332882058	9.369599856	9.299566171	10.40269717	10.32433956	10.46776491	10.20448332	9.961274291	10.00732733	10.37873056	9.151243638	9.263588293	9.118416528	9.629418266	9.62509887
1368052_at	NA	2.759445054	2.754194473	2.76995766	2.684427458	2.737359164	2.874915773	2.931991576	2.542489195	2.712369551	2.440049253	2.410906408	2.639018905	3.309345662	3.434386298	3.19960678	2.684503665	2.935114799	2.668530983	3.001910113	2.760196446	2.759520776	4.219214022	3.87929862	3.820390132	3.164719568	2.892388008	2.79815119	2.592971853	2.847933089	2.604899171
1368053_at	NA	5.827409565	5.515140687	5.495297153	5.675902217	5.59858715	5.662725115	5.289514628	5.474511573	5.31275386	4.517294457	5.088786364	5.105862801	5.490892334	5.093563446	5.600811852	5.373881905	5.38347787	5.346588907	5.619674453	5.764507374	5.664584116	5.7841824	5.498491554	5.502738903	5.90752684	5.687907684	5.893694575	5.675138488	5.899269911	5.667148124
1368054_at	NA	6.221040713	6.285587135	6.195385192	5.914923283	5.59468205	5.758500139	5.763816849	6.049042471	5.935901326	6.110966487	6.094648051	5.952419863	6.255701277	6.255547303	6.490945773	6.543396302	6.36487351	5.968849224	6.653001878	6.746444518	6.923830472	6.244962793	6.211910241	6.479213453	6.251429154	6.435314214	6.537196057	5.821404819	5.577150898	5.582075847
1368055_a_at	NA	6.861944665	7.152278487	7.213752696	6.479348665	6.408822055	6.524795965	6.135650003	6.182586876	6.213045711	7.022808899	6.873809029	7.034368747	7.383676824	6.797111446	7.09788071	7.823414993	7.673500759	7.569038036	7.605661199	8.009628951	8.027388625	6.706381734	5.946390919	6.065123724	6.534085913	6.866740181	6.993617179	6.19508602	6.350249248	6.150237514
1368056_at	NA	6.755734149	6.37812754	6.357368045	6.441967101	6.074863747	6.198385987	6.274870884	6.282903913	6.107524705	6.439159393	6.054600613	6.040329682	6.741908418	6.655445792	6.774665695	6.334423693	5.88354908	5.968849224	6.6346746	6.730103778	6.742693141	6.90648894	6.893840764	7.088330841	6.438644492	6.52295522	6.405943438	6.46534322	6.148410956	6.225606153
1368057_at	NA	9.121759272	9.091420827	9.052627125	8.997301112	8.806969926	8.92959708	9.102450354	9.42046947	9.472787882	7.772679354	8.430037406	8.515721548	8.458887291	9.259051074	9.351498459	8.627790883	9.166811274	9.07026147	9.969582941	9.567553549	9.596192878	9.087877605	9.934570962	9.931877431	9.190782524	9.257782424	9.290415839	9.026067447	9.186546024	9.140334948
1368058_at	NA	5.479493067	5.648011956	5.839206095	5.552106136	5.780609806	5.772758311	5.681994739	6.160759407	6.177782813	5.790467646	5.648533331	5.890117297	5.337329245	5.867939523	6.078367711	5.722015603	5.959932093	5.769892594	5.581427122	5.679232908	5.605094333	5.602989853	5.739140196	5.640707033	5.509365768	6.001580267	6.106139668	5.966745513	5.884766092	5.688699299
1368059_at	NA	7.598472539	6.820417362	6.861195551	6.737226045	6.881640727	6.59560641	6.575682332	7.008038094	6.966315481	4.8910287	4.745627058	4.698499009	4.558261734	4.634772045	4.396387586	5.709633283	5.99208361	6.049482599	4.336689895	4.19881754	4.481917604	5.328566022	5.343623635	5.072483553	6.193214738	6.823426113	6.761294921	6.529153051	6.666443208	6.4725016
1368060_at	NA	11.77329047	12.07748388	12.09229212	11.78746842	11.83358883	11.80961289	11.69447371	11.70284071	11.61172182	11.06329683	11.27342972	11.27555505	10.86056232	10.51678655	10.63988912	11.07562392	11.16613213	11.10003398	10.87759946	10.68057981	10.66005614	10.47889021	10.27961521	10.2986668	11.17651316	11.47711836	11.4632759	11.58272195	11.81505466	11.77586957
1368061_at	NA	5.059207712	4.763179946	4.821272314	5.209340244	4.997075635	5.218700834	4.988498098	4.66731645	5.158038042	5.017706026	5.041250668	4.576726151	4.983242763	5.170318707	5.05366489	5.108997643	4.844509002	5.178893974	4.730620467	4.939683196	4.713455975	5.205893904	5.200360608	5.01251255	4.716178084	5.049266561	4.978193996	4.738144777	4.919863437	4.856392065
1368062_at	NA	7.635771022	7.932090973	7.988312339	7.643864375	7.602684651	7.740887701	7.581594693	7.900094976	7.84869665	8.090936339	8.022095902	8.092695119	8.181352762	7.722185896	7.947577462	8.408317331	8.602504702	8.650045896	8.235389363	8.354172691	8.349910791	7.664786639	7.425935958	7.661607658	7.884576734	7.926752983	7.965852836	7.671275201	7.762805113	7.78381612
1368063_a_at	NA	8.066841304	8.020860276	8.068540464	8.235885396	8.310259326	8.399304	8.828686106	8.695140748	8.666771309	8.241789058	8.127325102	8.203787238	8.365038162	8.475691899	8.564496852	7.866700423	7.785412777	7.758448838	8.237836597	8.446971961	8.378551827	8.410831857	7.317169144	7.690102652	7.99348536	8.203016891	8.233593535	8.070699166	8.093015125	8.056762797
1368064_a_at	NA	8.619865429	9.366336244	9.463458146	8.946100547	9.037351729	9.11388908	7.099605519	7.376542918	7.455379981	5.321281229	5.151002134	5.539657466	7.172113485	7.111135383	7.182762085	7.876145812	8.046952181	8.081672907	8.416534947	8.319153302	8.410809314	7.325114094	6.938545976	6.992088752	7.895881543	7.814602351	7.929921832	8.225960997	8.25966398	8.218285958
1368065_at	NA	5.681591355	6.030049912	5.995379916	5.664227917	5.608470745	6.006123393	5.624093579	5.54340624	5.627986474	6.560586667	6.466675961	6.569020196	5.749524817	5.547065747	5.826206898	6.391473948	6.432581629	6.415913278	5.845697652	6.251763789	6.210239313	5.738730261	5.29635664	5.965298984	5.675812508	5.736640083	5.923795728	5.656301251	5.586452939	5.880387507
1368066_at	NA	4.036540454	4.49984808	4.453920498	4.494746428	3.91306124	4.087875809	4.118876972	3.884261688	3.895519153	4.280409081	3.90964706	3.916932705	4.027381683	3.741292311	3.714201084	4.047091884	4.038046455	3.823816311	3.968392775	4.122512127	3.944736394	4.035295741	3.991308788	4.152180011	4.265327384	4.121204217	4.050589069	4.038940759	4.052137665	3.767971355
1368067_at	NA	8.010896726	7.22419929	7.25104977	7.264527796	6.660955732	6.844337598	7.997403923	8.171297866	7.999187012	8.041345723	7.988425668	8.164156664	8.005208613	8.1131846	8.173866706	7.439366617	7.572433083	7.611126311	8.294996251	8.14656076	8.250831058	7.870773674	8.104022689	8.480004822	7.974999352	6.87125354	6.847957267	7.941459805	8.099938364	8.008712677
1368068_a_at	NA	5.450694197	5.901803023	6.078666148	5.510233723	5.627182406	5.60571554	5.025811142	4.733759776	4.815850283	5.506506813	5.353179489	5.352163474	5.422906436	5.351904135	5.295644938	5.769236108	5.940106959	5.779984915	5.422514527	5.43370756	5.579221031	5.074015216	4.636089681	4.911353981	5.22014856	5.722512854	5.703058289	5.90455861	5.577150898	5.606879977
1368069_at	NA	6.81123954	6.784312204	6.790591813	6.481672281	6.412669573	6.647020627	6.878310798	6.983378447	6.761785656	6.932369566	6.619821012	6.894460757	6.690416252	6.919304675	7.303751614	7.068460837	7.277792815	7.02153371	6.845581372	6.822219345	6.777615153	6.987924902	7.329721935	7.052456672	6.576019845	6.988048242	7.038674044	6.9946605	6.920306239	6.824373137
1368070_at	NA	6.364724681	6.628513861	6.724130435	6.229816279	6.586818773	6.423597325	5.954079902	6.272948083	6.168475717	6.173450962	6.516834735	6.463712573	5.870936867	5.818433362	6.00747816	6.133628022	6.269198299	6.102244801	6.191659234	5.817736848	6.020821638	5.714669709	5.886147103	6.118987645	6.18857348	6.460110399	6.483143888	6.013357307	6.217449532	6.212152782
1368071_at	NA	10.96621438	10.40286876	10.36978507	10.61231341	10.34141696	10.40850615	9.871803129	9.939490888	9.770383616	8.618828525	8.571162956	8.767018633	10.66371749	10.53607414	10.61257729	9.971678332	9.94951998	9.887569456	10.81070986	10.75654619	10.78657516	10.744689	10.3688884	10.52946948	10.8791731	10.81075093	10.82661094	10.65178354	10.58325296	10.55113255
1368072_at	NA	5.491503232	5.904703298	5.620984227	6.788347971	6.598861295	6.585254191	7.01999444	7.054274357	7.13133299	8.005526952	7.905654737	8.103465254	7.277831712	6.976544175	7.23591611	7.325288228	7.547591097	7.43030892	7.447895802	7.115399177	7.382385948	6.585991192	6.669378098	6.838862372	6.400166103	6.535581477	6.565206661	6.386916756	6.443733078	6.489729306
1368073_at	NA	6.873914101	7.024491964	6.995069304	8.195205163	8.043195903	8.033770018	6.90773784	6.918025656	6.839437661	7.306768195	7.215957746	7.267224138	7.829763436	7.554125062	7.570858921	7.557278314	7.59358734	7.499816877	7.610618869	7.673770026	7.754792662	7.615248864	7.111798276	7.233187191	7.458245551	7.84504088	7.885554761	7.557704303	7.466087553	7.226842546
1368074_at	NA	6.054869579	7.057468214	7.092367345	7.018382539	7.01699882	7.043495438	6.580574879	6.550188757	6.381819875	7.738515514	7.777235764	7.759551809	7.142566125	6.907672565	6.896107388	7.277834037	7.361524198	7.59368532	7.137339357	6.944102969	7.155871262	6.541081591	6.349539766	6.352055884	6.178779335	6.533521964	6.684562027	6.54648646	6.560084176	6.636028033
1368075_at	NA	9.503954163	9.735242539	9.743247598	9.049692616	9.271931504	9.26093975	8.110169688	8.558472317	8.576337217	7.675061402	7.90048666	8.017344258	9.852759308	9.932020362	9.967893573	9.388807457	9.573316046	9.485195673	9.877346536	9.769298931	9.747532445	9.787671038	10.12903656	10.14578424	9.737925663	9.656599513	9.668568193	9.589476445	9.643256634	9.631719473
1368076_at	NA	5.558644694	5.608914092	5.655418738	6.636660145	6.752298306	6.795383069	6.416691526	6.479037333	6.43811732	6.522518173	6.306387229	6.350768819	5.601421765	5.284013419	5.450971636	5.777062756	5.553833334	5.851180321	5.74010154	5.670127878	5.739553039	5.783466114	5.413915511	5.244281543	6.078785108	5.827268309	5.814856693	5.789148258	5.680529868	5.694000804
1368077_at	NA	12.18056289	12.58766473	12.41834043	12.47160462	12.30732717	12.37663406	12.30536672	12.22724385	12.2126945	12.21572978	12.14528755	12.16284227	11.80916931	10.95179934	10.89565587	12.04408319	12.14088506	12.1062924	11.65775741	11.63391317	11.69246466	11.41277254	11.03487342	11.10337791	11.78346875	12.1648877	12.18932963	12.10741554	12.15228159	12.12650137
1368078_at	NA	2.594034734	2.36959922	2.220799984	2.223819207	2.321544186	2.375873815	2.482881643	2.48891994	2.300658426	2.264664681	2.349078756	2.168823519	2.314066623	2.330547136	2.384198981	2.758205334	2.749687181	2.691331115	2.458179063	2.583614824	2.650953952	2.34386598	2.370646758	2.650593633	2.451893898	2.407806469	2.360395272	2.278003081	2.209079484	2.228546863
1368079_at	NA	6.946942429	7.636585823	7.863967767	7.991726096	7.671007097	7.734082313	6.782311079	6.924704698	6.739120777	7.067534639	6.657637972	6.98379374	6.020839424	5.153696921	5.588604338	6.708936759	6.344471349	6.601498736	5.838416893	5.769968444	5.790324084	5.854901789	5.398995516	5.690343452	6.72482953	6.67331477	6.750293064	6.944927753	6.978810143	6.708999146
1368080_at	NA	2.615353018	2.519465242	2.474604216	2.623768175	2.493671794	2.701004678	2.521266236	2.532329125	2.682924298	2.573230121	2.456901875	2.49714993	2.573286242	2.583204533	2.474955288	2.559004359	2.866173074	2.9438777	2.613276035	2.499583879	2.320684097	2.784432473	2.356038253	2.587597746	2.610470593	2.476345914	2.565022466	2.79256457	2.559932078	2.492512977
1368081_at	NA	6.870069526	6.922608029	7.151427322	7.063262636	7.101145135	7.12290256	6.701916293	6.85467494	6.673931268	6.928174462	6.812794685	6.715849418	6.436962821	6.583029431	6.484160818	6.722874219	6.390570676	6.511259857	6.627159095	6.754973782	6.674700898	6.869157578	6.64090911	6.739305267	7.128146464	7.070684149	7.226312995	7.486501318	6.945256357	6.884549628
1368082_at	NA	7.739908917	6.668741196	6.809020474	7.25831164	6.715332658	6.615810258	7.149071042	6.841551374	6.811086427	7.116988962	6.49606548	6.729468511	7.850171882	7.204630744	7.279580375	6.142473511	6.247830804	6.227608932	6.996509266	7.572254303	7.695196849	7.686078524	7.076094082	7.119078293	7.422054231	6.667052394	6.658040779	6.832817099	6.723763498	6.67626752
1368083_at	NA	7.477300347	7.99459198	7.809245948	7.384047662	7.712771578	7.753591992	7.498542908	7.977714881	7.994955386	7.52674506	8.071795357	8.063890479	7.670023821	7.175090438	7.314625379	7.512856992	7.905124728	7.589539623	7.386909782	7.37768075	7.390801324	6.931297413	6.476069071	6.565062815	7.464219687	7.19483056	7.243852379	7.076492951	7.59496679	7.487386027
1368084_at	NA	4.416794675	4.694544084	4.773668406	4.759345708	4.689692576	4.564268808	4.451916322	4.870972443	4.818586597	4.770241137	5.123246213	4.561115746	4.792872332	4.963611926	5.114816129	4.932475151	4.862098954	4.690532091	4.622697831	4.709692015	4.746056154	4.329689898	4.707518137	4.561814029	4.681045896	4.887803404	4.700896465	4.61671404	4.721627694	4.792314849
1368085_at	NA	9.437080574	9.474892471	9.53569854	9.312519752	9.093879175	9.035937447	8.57137415	8.56582788	8.570200115	8.094276027	7.846207913	7.964616949	8.08466536	7.76338581	8.003645968	8.444803691	8.262926119	8.211240051	8.197001777	8.276968632	8.290284057	8.239836767	7.789466817	7.806139267	8.944675915	8.842546058	8.962674044	8.76949178	8.847912637	8.799842026
1368086_a_at	NA	6.732424389	7.465093136	7.392177037	8.183396303	7.980690147	8.036503656	7.089840351	6.636403283	6.507089256	7.428142598	6.947662126	6.891527642	6.37507854	6.332394077	6.438644492	6.928382282	6.552324252	6.473456944	7.327443862	7.58913568	7.47886746	6.928851063	6.971568183	6.884617542	7.011543567	6.620635657	6.91280303	6.816905914	6.717993599	6.522103582
1368087_a_at	NA	7.550221011	7.564201665	7.551723598	7.558189416	7.658887882	7.639878311	6.738756456	6.653536327	6.533300404	7.115890736	7.147752376	7.119274468	7.754163215	7.538876066	7.563480632	7.165197155	7.064871953	6.995831541	7.950103327	7.967119303	8.043752669	7.143874003	6.886282468	6.978818554	7.59631789	7.560738001	7.51687739	7.442167368	7.291230076	7.18593014
1368088_at	NA	5.887263017	6.149711107	5.996747617	6.0306958	6.085856505	6.004396109	6.031479563	5.987673743	5.94539312	6.079049993	5.832148856	5.961923184	6.270362884	6.023664141	6.066557977	6.233726041	6.032124644	6.06300294	5.9456366	5.876384752	6.124770036	5.810112356	5.760798692	5.87522563	5.867767038	6.115219125	6.208616248	5.9504691	5.979296099	5.834929635
1368089_at	NA	5.009106264	6.056585635	6.084314992	5.455218974	5.564992784	5.426276156	5.600018504	5.366525668	5.407208849	4.965069694	5.227832945	4.582818992	5.65524526	5.864549109	5.88370657	5.428541858	5.641992861	5.761551481	5.758443241	5.773273565	5.905352515	7.353913414	6.475164942	6.715966234	6.524589977	5.956838454	5.871322685	5.733206392	5.678667636	5.761419794
1368090_at	NA	5.894440104	6.102830287	6.044536967	5.901098995	6.056019461	5.982888324	5.960284076	5.82451492	6.087454215	6.099622262	6.186489194	6.115911626	5.952804849	6.255427599	5.992367761	5.882754917	5.987160167	5.946369054	5.872320647	5.872724318	5.713420872	5.606502068	6.193833427	6.010956322	5.721457688	6.119906332	6.042888706	5.882299266	6.17706461	6.178755548
1368091_at	NA	8.437026799	8.328867461	8.165072953	8.144181097	8.100499552	8.104753732	8.31832554	8.192067253	8.060433483	7.225226996	7.196466959	7.3114282	7.539651229	7.450101321	7.880585518	7.545643499	7.36042727	7.246353495	7.870166567	8.045717435	8.06911852	8.000599599	7.973587528	8.045899877	7.967995396	8.506922302	8.578275207	8.893575977	8.761314622	8.745447903
1368092_at	NA	10.68512367	10.81280802	10.85211538	10.76465157	10.72183536	10.746615	10.32221744	10.40889637	10.40673748	9.312904707	9.432181583	9.559314594	9.733126042	9.794063777	9.88031127	9.870241557	10.11799767	9.824872126	10.00850955	9.945565958	9.958643644	9.824195194	10.05391905	10.19510477	10.56877783	10.85953981	10.92616519	10.7405773	10.81856709	10.78206189
1368093_at	NA	3.307460709	3.286640817	3.208510448	3.278329887	3.219260382	3.202824536	3.623034297	3.481819887	3.34299527	3.469363176	3.310867225	3.244024626	3.274763233	3.140159145	3.151695208	3.397961522	3.049495559	3.142702875	3.286640817	3.394340621	3.049429016	3.399418551	3.614018177	3.318370294	3.274763233	3.255305485	3.447355999	2.894569462	3.289431945	3.423766536
1368094_at	NA	6.744182444	6.958773018	6.794866031	6.719116162	6.792627167	6.778300395	7.416139	7.493371577	7.565041739	7.210070359	7.278894582	7.438269531	6.993723045	7.277528157	7.377654603	6.562908427	7.086668091	6.936315636	7.016863087	6.812221648	6.730025482	6.997610453	7.351781539	7.200389441	6.961042807	7.202676481	7.269342576	7.343573439	7.262152012	7.137061601
1368095_at	NA	9.067452106	8.872462286	8.729079112	8.590627943	8.502492169	8.503352848	8.111013499	8.386982485	8.320737047	7.905444405	7.700316523	7.709757242	7.95808028	7.802473715	7.854214749	7.785326053	7.834406272	7.579097244	8.369214869	8.442130038	8.48469523	8.097372436	7.925302403	8.013495453	8.625605186	7.988812085	8.041677603	8.234689199	8.858243512	8.855440116
1368096_at	NA	8.871380681	8.994593114	8.960013738	8.739952715	8.623763479	8.62850762	8.491878817	8.479671492	8.598488155	8.396414456	8.42628209	8.566115263	8.409842422	8.594075939	8.651334836	8.436776058	8.628941684	8.466592086	8.274872504	8.202426386	8.364197727	8.616738368	8.545821123	8.60971649	8.894028768	8.910355317	9.006566248	9.066082273	9.057164626	9.039741641
1368097_a_at	NA	3.300981518	3.600774501	3.421058096	3.582214242	3.592863015	3.572355282	3.254353653	3.345331073	3.361639876	3.675487767	3.386922747	3.533079734	3.263737605	3.576466121	3.146412741	3.377865793	3.464423797	3.304630962	3.395701935	3.410514048	3.429942862	3.580929484	3.526470683	3.613123757	3.358076766	3.294418391	3.234988609	3.432171811	3.246297034	3.519457846
1368098_a_at	NA	6.418790101	6.271359379	6.477042257	6.437434642	6.391911916	6.290337165	6.514759501	6.440915065	6.348269842	6.902341535	6.836706219	7.106105768	6.224253986	6.382025029	6.512505896	6.978938521	7.058098802	7.055190213	6.474518826	6.336449552	6.361481281	6.217132735	6.675790727	6.551358721	6.146570117	6.496769788	6.534487032	6.388842597	6.381792923	6.601498736
1368099_at	NA	5.750160492	6.517665979	6.709747795	6.104710132	6.504602539	6.472925645	5.866069706	6.414006193	6.356875763	6.276929415	6.613791777	6.702318889	6.455769987	6.706214574	6.53867817	6.256870357	6.356697979	6.582063104	7.051409187	6.927245822	7.10003446	6.442441572	6.218289385	6.253839623	6.287618324	6.408964313	6.31922616	6.485336544	6.072797241	6.222156535
1368100_at	NA	9.647718591	10.17235096	10.20176339	9.688741547	9.778096766	9.822370597	9.84108174	9.597340926	9.468667785	9.530779695	9.250243144	9.422008773	9.690940396	9.802185489	9.920761231	9.692097641	9.617300635	9.487843766	9.443277238	9.545245516	9.513931259	10.04237368	10.22278262	10.28088968	10.05029133	10.11332461	10.1834004	10.43819152	10.21589199	10.12925614
1368101_at	NA	5.384764086	5.641906014	5.719463388	5.446841357	5.471220829	5.46314539	4.906724871	4.861884207	4.758534713	5.602423737	5.456604741	5.541176396	5.522517594	5.100118701	5.423977457	6.895911503	6.54651868	6.229918771	5.74283586	5.693433372	5.711083302	4.644312157	4.891689658	4.99208602	5.133540241	5.394605295	5.272294765	5.315000354	5.41396754	5.274186085
1368102_at	NA	7.426182939	7.172642414	7.319553128	7.048385278	6.874138227	6.87564698	6.661151363	6.693174526	6.739305267	6.426954729	6.383819301	6.224408669	5.95879325	5.828170497	5.701027348	6.114489498	5.799376289	6.033986762	6.147380383	6.260220358	6.075250435	5.901329327	5.94193464	5.754905004	6.014632967	5.881431128	6.227526024	6.647266617	6.583847286	6.746196433
1368103_at	NA	5.221444008	5.828605258	6.116296178	4.771883532	4.50183139	4.280934776	5.988987683	6.135116815	6.30139322	4.879848707	4.803640597	4.985505438	5.550395762	5.975964452	5.63389282	5.719689631	5.863055394	5.717889507	5.77596442	5.901953249	5.912869066	7.122645803	6.50438977	6.639410024	6.673460214	5.760679086	5.850501556	6.539934594	6.026229151	6.089113817
1368104_at	NA	4.635523392	4.77375275	4.781603582	4.648862783	4.772916627	4.980755775	5.173538134	4.79985145	4.868435938	5.072470937	4.901760216	5.006551674	4.733106018	4.653490639	4.521487092	4.683240065	4.947051694	4.992653429	4.863050396	4.58642587	5.016684424	4.866100856	5.071813039	4.683483673	4.762079686	4.596804911	4.599567649	4.377147953	4.536951053	4.815525792
1368105_at	NA	4.604265823	3.499077009	3.470779268	3.908421443	3.671024953	3.704186165	3.932579061	3.572934193	4.070238859	4.027285723	3.994869587	4.004202807	4.415011183	4.276564695	3.893951236	3.896030162	4.005259249	4.052440628	3.957697453	3.770623164	4.035974139	5.353664546	5.007983683	4.889085919	3.926710688	3.861053239	4.081902429	3.992960565	3.700428283	3.789368212
1368106_at	NA	7.064565529	7.307821144	7.400673196	5.487432113	5.927686951	6.268864302	6.298512766	6.556173319	6.658687462	6.564411605	6.63575368	6.820529621	8.216619669	8.151393751	8.319065552	8.272259869	8.09855816	7.946456498	8.092120916	8.045388828	8.082697932	6.979260387	6.310431402	6.326893864	7.009522026	7.448514718	7.275815	6.632959487	6.870539418	6.677763791
1368107_at	NA	2.622646961	2.938614387	3.063251092	3.292962198	2.76216228	2.920407665	3.13352224	2.999631634	2.907155504	2.946549177	2.820117849	2.695912486	2.782116444	3.012453619	3.026668904	2.922990242	3.006886792	2.863685793	2.880508796	2.864942026	3.120536509	2.80971222	2.8483641	3.149333356	3.092433138	2.810089498	2.926039562	3.342549487	3.085456431	3.053927438
1368108_at	NA	4.286608263	4.483792076	4.336740436	4.628706411	4.522754224	4.569969004	4.440927872	4.291603082	4.680639688	4.622198799	4.703574002	4.41771986	4.362630805	4.481219666	4.62978941	4.539964761	4.549104088	4.764295325	4.638608405	4.204787369	4.339844531	4.692967015	4.985017631	4.756310032	4.485164413	4.570591492	4.702783204	4.411407843	4.60024764	4.721712038
1368109_at	NA	4.647324387	5.594554712	5.603978856	5.301210503	5.389387966	5.369788469	5.394757341	5.454120545	5.421522623	6.446926591	6.19039695	6.368607771	6.35165034	6.161985655	6.301753307	5.946461201	6.017543942	5.947786469	6.478133323	6.245653289	6.381384156	6.161519277	6.192070807	6.223241416	5.813658945	4.884634375	5.492982909	5.451438414	5.066544383	4.928155592
1368110_a_at	NA	3.040066158	2.977860496	3.052399476	3.205767412	3.139002547	3.214548277	2.932312586	3.190149631	3.196100048	2.970398811	3.009198046	3.147138555	2.914545719	3.18312957	3.01338124	3.124092605	3.187516156	3.255591083	2.810859485	2.832989419	2.800522672	2.907095084	3.267923965	3.295981608	3.123110219	2.945048244	3.082804756	2.868354451	3.157031192	3.165896649
1368111_at	NA	7.415429372	6.860183976	6.977353423	6.33985387	6.388191171	6.32178128	5.720100491	5.467787907	5.672914106	5.581153948	5.996424234	5.730905196	6.465709055	6.261499342	6.350627963	5.999810727	6.292427987	6.300877577	5.865649921	6.064871391	6.293897799	6.249651126	6.163175001	6.043932294	6.590063318	6.680726031	6.864331575	6.631214093	7.136983217	7.006454922
1368112_at	NA	5.024536321	5.257332412	4.762201022	5.19378415	5.123469461	4.945230482	5.162030895	5.126433942	4.893531297	4.876759688	5.169729882	4.969152934	4.773946551	4.769656488	4.939852596	4.850564917	4.955484014	4.943550605	5.304470948	4.8113662	5.165051103	4.788348592	4.868665242	4.939751013	4.896385702	4.907212917	5.071700448	4.898554903	4.773025658	4.95804827
1368113_at	NA	3.660946932	3.388769931	3.302429578	3.488883863	3.387903897	3.555719096	3.581846285	3.525807427	3.674695037	3.41820961	3.382730098	3.271321994	3.586118947	3.872979819	3.492084817	3.303270499	3.050390928	3.329520901	3.317698481	3.359933014	3.27633235	3.658558453	3.651780801	3.430730538	3.784299331	3.321057191	3.524892451	3.477033192	3.207847439	3.243074988
1368114_at	NA	3.230160446	3.146620145	3.157935641	3.152470472	3.245376416	3.41422271	3.293085533	3.067175633	3.274352261	3.163801012	3.16482377	2.978957521	3.207976624	3.229644457	3.283428431	3.050202155	3.297329561	3.20783792	3.277365406	3.03383012	2.961975585	3.551669225	3.431134956	3.404155994	3.837131621	3.414992079	3.481341038	3.810470098	3.70291704	3.591901061
1368115_at	NA	9.22006198	8.550750379	8.449610439	8.696044378	8.356278771	8.425163921	8.239203409	8.191258496	8.142690934	8.597115364	8.424184178	8.49747701	9.570449768	9.099101646	9.37533078	9.179226998	9.338598228	9.246791942	9.678259306	9.800042343	9.89770509	9.453254389	9.114628742	9.158449934	9.475715187	9.268567041	9.253107744	8.656997998	8.987929665	8.892958296
1368116_a_at	NA	5.845951493	6.174106699	6.24990627	6.305430734	6.055396784	6.109913205	6.166183455	6.033261547	5.958468716	6.383018174	6.289727459	6.401030283	6.03515293	5.884533986	6.139875333	6.227577635	6.314274603	6.25464841	5.88777746	5.883427097	6.030278854	5.590154057	5.424722627	5.841079527	5.705428188	5.657229379	5.675791889	6.226529245	6.053945356	5.955355231
1368117_at	NA	8.856072926	8.113719593	8.093519835	8.140034587	8.331692163	8.320002097	8.532733208	8.634653398	8.36128121	8.052034707	8.001986153	8.106892336	8.137693625	8.001247707	8.050268939	7.763604235	7.721634753	7.825953607	7.795107273	7.794746584	7.946456498	7.852897826	7.50334676	7.830157819	8.450855287	8.133499617	8.123637324	8.21827373	8.257357991	8.269262658
1368118_at	NA	7.044255295	7.681867756	7.775075701	7.733849741	8.371144589	8.300442608	7.249525099	7.223280678	7.29646358	7.424360189	7.631812016	7.802944237	6.927473581	6.655870787	6.855850874	7.176677834	7.582754829	7.586217918	6.501720311	6.832660345	6.839197763	6.857372771	6.010837839	6.014475818	7.27604735	7.693919061	7.725938739	7.34046717	7.618838344	7.566356642
1368119_at	NA	5.333591608	5.294651227	5.368135652	5.449643776	5.222286288	5.160098974	5.590778806	5.107031116	5.582209453	5.469608975	5.187629578	5.087424403	5.172883167	5.292552138	5.125974526	5.519089629	5.224822491	5.136822543	5.193192328	5.093188486	5.078908825	5.238088351	5.261021166	5.135193422	5.100623357	5.341907846	5.215583935	5.19632318	5.122549122	5.203932153
1368120_at	NA	3.381926483	2.859968027	2.545058453	2.969423929	2.707153749	2.722781096	2.802501703	3.014576117	3.2435674	3.497757891	3.231039653	2.989812969	2.995666036	2.786648134	2.615640461	3.254585384	2.525880893	2.712006614	2.869187602	2.891338523	2.780821735	2.959322171	2.772995197	3.2435674	2.882355089	2.626913497	2.737442265	2.903454763	2.908791927	3.038845058
1368121_at	NA	7.907902728	8.223963221	8.319701102	8.238642641	8.243954916	8.284153421	7.049557116	7.054990452	7.068257707	5.365824065	5.12314679	4.857268521	6.418063767	5.685878991	6.184510727	8.823782364	8.811008755	8.525065953	7.234011523	7.542816921	7.398798563	6.316820237	5.966155816	5.701949018	6.37372359	8.213054395	8.088910489	7.401399447	7.411988996	7.208755465
1368122_at	NA	9.438577494	9.127593612	9.043804571	8.838788606	9.12178391	9.133045654	8.942589831	9.088372661	8.866565694	7.976200159	8.209501601	8.29335945	9.128584303	9.10350693	9.273173335	8.892096159	9.020701824	8.929051515	9.731813986	9.506876067	9.570501029	9.24226852	8.691790839	8.974526517	9.211750754	9.078536043	9.115026914	8.770653813	8.814656433	8.85267482
1368123_at	NA	4.705997348	4.783072426	4.489324612	4.968140385	4.54502837	4.563675505	4.512745535	4.510248369	4.342438643	4.536657923	4.603148888	4.29118923	5.29772657	4.079643821	3.987898671	4.737723141	4.112606421	4.656708641	4.452184877	4.61662353	4.339215369	5.108009925	3.844289895	4.275978404	4.564721438	4.625823704	4.520634962	4.543158076	4.284818434	4.304429602
1368124_at	NA	5.534187973	6.181593297	6.113611523	7.506125068	7.972242639	7.994099994	5.635207495	5.478734159	5.670544127	6.965562943	6.692350114	6.978588836	6.291967164	6.040965495	6.134754294	5.888327115	6.097899909	6.091402656	5.561038292	5.671625024	5.730535033	6.008138152	4.773014804	5.005491479	5.396499672	6.459314751	6.383842001	5.830100071	6.35440256	6.242623452
1368125_at	NA	5.819002495	5.474120791	5.28008724	5.857524994	5.776726358	5.823169094	6.01644994	6.179321188	6.136788454	6.319164539	6.31254564	6.24221044	7.113427482	7.067244434	7.174989762	6.332577407	6.55555771	6.300653437	6.731646328	6.756741098	6.79423506	6.217095635	6.370000319	6.498518354	5.952832863	6.195697021	6.257757014	5.877481569	5.746874566	5.799734743
1368126_at	NA	5.139370525	6.62129287	6.708853885	6.416136306	6.832162633	6.896537569	5.294465489	5.395946624	5.248267911	6.364724681	6.269255943	6.027820148	5.166695879	5.14214783	4.92306122	5.426436661	5.47821386	5.502377004	5.747593782	5.675063026	6.034968899	4.867297417	5.356209812	4.896147938	5.378942859	5.885127486	5.926863461	5.898987357	5.953855343	5.642144966
1368127_at	NA	5.310829859	6.030609451	6.095310389	5.439987458	5.588042951	5.644674975	5.16062072	5.265840076	5.503827578	5.319386312	5.123668921	4.434119563	5.127833142	4.981166957	4.189535972	5.27354261	5.501666925	5.503827578	5.34589799	5.085374284	5.154570885	5.971177725	5.721364157	5.887489789	5.78546558	6.164660237	6.08230205	5.797527752	6.154517941	6.071969221
1368128_at	NA	4.921217633	5.256350643	5.344120765	5.375336141	5.176619784	5.373946026	5.399805273	5.386145516	5.350652046	5.404955706	5.157352233	5.036598923	7.466099866	7.629995253	7.676002312	5.03829131	5.220886921	5.466495584	5.668831386	5.816771004	5.777188015	9.545775028	9.656833187	9.849588423	6.715147283	4.975864883	5.212792677	4.952798285	4.965828406	5.075949202
1368129_at	NA	6.575011392	6.515881209	6.429514829	5.867075994	6.121674009	6.029154809	5.618909914	5.788482966	5.311360029	5.760213224	6.100230401	6.058777472	6.77611566	7.063644067	7.031237263	6.61219148	6.656990513	6.575810286	6.77918518	6.773553949	6.670150746	6.18178317	6.277687809	6.63986094	6.34453401	7.054535602	6.971062315	6.173561514	6.817003994	6.507291729
1368130_at	NA	3.581355819	3.228211703	3.293365654	4.194559315	3.387347055	3.357343497	3.409884954	3.562217631	3.47840907	3.483621892	3.480477361	3.474533515	3.548582794	3.253491636	3.212174109	3.601668284	3.386922747	3.02885963	3.365224232	3.4666649	3.571101038	3.395298897	3.235199306	3.479471805	3.47186609	3.432843913	3.194520248	3.41048068	3.278168446	3.250190425
1368131_at	NA	3.843315954	2.948978586	2.97638123	3.620567531	3.118455917	2.870518641	3.934189711	3.125417485	3.053282999	3.416127481	3.203158978	2.733484347	3.317809051	3.225732755	2.706709569	3.508284089	3.18000601	3.024669558	3.264732493	3.572810776	3.359060463	3.123083903	3.316367812	3.59392525	2.82583168	3.13530772	2.954193755	3.329139085	3.153195202	3.161453662
1368132_at	NA	10.1625506	9.763407692	9.967844562	8.318991927	8.436877043	8.527111079	9.201278128	9.360628459	9.324539188	9.228050517	9.135520527	9.185739879	9.965296154	9.842312071	9.619566799	9.425836037	9.087317097	9.408546407	9.356483788	9.733490919	9.811611315	9.864099096	8.857733004	8.838233627	9.884233327	9.590918346	9.480473048	9.78127746	10.17324092	10.18355714
1368133_at	NA	5.046110924	6.958081577	6.755451676	4.949261982	5.647785838	5.549127493	2.720246128	3.266919303	3.518279793	3.707086174	3.960331321	4.22471409	5.94589484	6.373089413	6.427863812	6.006172221	6.259614253	6.120722568	6.747502156	6.489438251	6.419356013	6.132149378	5.915612644	6.122887555	5.808162122	6.089531206	5.80262719	5.809291021	6.136673158	6.114322561
1368134_a_at	NA	7.639480598	7.265898256	7.407191986	7.257626943	7.038852067	7.112902865	7.489387127	7.415489359	7.370791337	6.839996819	6.568432725	6.856522209	7.694924881	7.550796169	7.712685774	6.857644988	6.838683396	6.737503696	7.715893899	7.779214307	7.761039096	7.858020907	7.993450141	8.076212026	7.523367731	7.441780582	7.483330109	7.142852011	7.282075823	7.236852942
1368135_at	NA	5.223668624	5.104095297	5.204271689	5.659525866	5.413513908	5.578870191	5.382944661	4.984106108	5.296044511	5.322293494	5.086565829	5.179850316	5.289136317	5.210009762	5.23407018	5.180555048	4.99520204	5.396647805	5.394098838	5.139642299	5.129343352	5.267732745	5.436289966	5.247448835	5.288838338	5.135582494	5.087235027	5.389980693	5.292587013	5.047523229
1368136_at	NA	6.291076531	7.006582136	7.034799967	6.139033801	6.54076773	6.441787566	6.49170595	6.622561473	6.614757681	6.590063318	6.88477885	6.98500944	8.205386411	8.614344833	8.465493972	8.301686327	8.286019515	8.087523472	8.910646555	8.611082923	8.713142003	7.284018318	7.240872022	7.21607336	7.116164287	7.110445575	7.176743224	6.855821894	6.701569465	6.65199734
1368137_at	NA	4.657169495	4.908953646	4.645281914	5.016015136	4.765732175	4.874682853	4.969684086	4.853868652	4.914619984	4.775597735	4.911196145	4.399370495	4.784968879	5.0395747	4.765699158	4.777191076	4.702376308	4.768856963	4.922417483	4.606814737	4.728677373	4.890194083	5.120110066	5.172283566	4.695214935	4.778625037	4.762277546	4.737787158	4.807221364	4.833122929
1368138_at	NA	4.824405367	4.56504821	4.984104162	5.263979415	4.782375228	4.609109364	5.18468987	4.96151742	4.865198063	5.629908061	5.335800176	4.73838809	5.040205869	5.272463637	4.867976454	5.365580939	5.201462579	5.154574086	5.176331077	4.95030169	5.038919302	5.392526002	5.677976127	5.30702681	5.02166156	4.978466918	4.879585113	5.188765176	4.837951765	4.954323445
1368139_s_at	NA	5.693185295	5.310361624	4.975309969	8.313891058	7.810636229	7.800892099	8.801193417	8.677902182	8.414819267	7.711641498	7.29804613	7.366170079	6.401692439	6.326896357	6.281772438	6.310332378	6.035074358	6.091402656	5.606002912	5.845410729	5.874199927	6.860361875	6.885282104	6.965278875	6.96930928	6.496318616	6.403335591	5.946488114	5.812137749	5.672037947
1368140_at	NA	5.219362148	5.210927265	5.130539946	5.095539299	5.356497824	5.203347467	4.777158618	4.325432708	4.65876154	4.648346463	4.699908439	4.763208985	4.633461727	4.401511434	4.569702841	4.659216459	4.783719805	4.436220924	4.536932859	5.073855407	5.20159105	4.768539244	4.184804836	3.921893732	4.525049479	4.255230889	4.294589049	4.9799888	4.745504163	4.856153248
1368141_at	NA	9.694285832	10.24286424	10.17353767	10.36052618	10.21587576	10.24808062	10.27414018	10.32717783	10.13391933	10.25931928	10.22415323	10.29677065	9.6723621	9.810479914	9.760817262	9.961769292	9.867135952	9.786398327	9.725960345	9.659137651	9.617395111	9.275109512	8.954568773	9.081544882	9.925390248	9.548047326	9.456242689	9.978122898	9.919700701	9.779676624
1368142_at	NA	4.286693347	4.398690178	4.561104371	4.476434046	4.548176542	4.56362197	4.284073363	4.391435021	3.965473582	4.479099388	4.828341772	4.674729721	4.124906489	4.350758087	4.270608761	4.846063231	4.341392151	4.430270964	4.330274465	4.368290936	4.278503489	4.213224	4.352033409	4.62340689	4.201300331	4.636960771	4.847200047	4.31239408	4.391425786	4.191538991
1368143_at	NA	4.231865453	5.357499839	5.246167021	5.305229651	5.516854305	5.490709272	4.047552641	4.719882794	4.188713362	6.115957875	5.983774031	6.150456025	5.033737668	5.035486368	4.944940196	7.111210768	7.090702571	7.128662026	6.020373693	6.198816565	6.01551073	5.543459448	5.143609443	5.256928394	5.482829797	5.909513984	5.968882144	4.658551419	4.699146347	4.87495708
1368144_at	NA	3.63046948	4.787115531	4.780177337	4.038176762	4.439605036	4.553056473	3.889824307	3.741744398	4.066288786	4.016399622	4.058669324	3.56642143	3.772783065	4.298440953	4.659018971	4.129251743	4.747810872	4.37182201	4.093199504	3.823878824	4.157830641	4.859343601	4.976765001	5.204271689	4.753962118	4.091619179	4.334184577	4.336121444	4.385173619	4.464771024
1368145_at	NA	4.0908209	3.712301413	4.031990437	4.239428435	4.115995503	4.045631846	4.524208293	3.834746953	3.723281198	4.190516876	4.113196629	3.797630848	4.081072483	4.147783505	3.628010827	3.557670845	3.759443781	4.063406244	3.592744727	4.075891997	4.088851974	3.912726132	3.997948975	3.709630045	3.686018604	3.787346529	3.771159716	3.743918735	3.958156922	3.772961012
1368146_at	NA	11.5736218	11.35597527	11.24595363	9.500380438	9.852287055	9.967265832	10.70327471	10.58439453	10.48652308	9.405533255	9.114973621	9.197232468	11.33663724	11.33214903	11.46335735	9.899365769	10.07245485	10.00308643	9.21180364	9.510627563	9.470730638	11.08537653	10.48532991	10.62120141	11.43360507	10.88261397	10.85240965	10.99554273	11.49256973	11.57996566
1368147_at	NA	8.516298529	8.536575532	8.527784446	6.814735338	7.010920774	6.983382062	7.31389022	6.672504763	6.742190612	6.152099497	5.572784915	6.042023272	8.752548575	6.78458395	6.913194132	6.762399513	6.818618735	6.624374869	4.908382943	5.820808024	5.602000083	7.320778414	5.147591317	5.413923324	7.388226039	6.097193706	6.168414146	8.002715018	8.457965909	8.287722017
1368148_at	NA	3.531814095	3.434447899	3.079257032	3.962619338	3.228056078	3.373130387	4.088109863	3.407994174	3.61737115	3.635912671	3.396251052	3.232404965	3.270285956	3.236395175	3.205177998	3.696484899	3.269581175	3.162582146	3.597304695	3.308646361	3.544988117	3.698499749	3.332623954	3.416063405	3.633622418	3.271165615	3.372060401	2.996295018	3.234447479	3.253029152
1368149_at	NA	5.440734575	5.084891952	5.152977437	5.00651101	5.172960479	5.254859971	5.013092338	5.045564388	5.236967657	4.797989731	5.03498442	4.983322111	4.943541979	5.026040359	5.01404426	4.929857423	5.302586223	5.238178305	5.198060501	5.106400688	4.937629894	5.021131341	5.19391338	5.17717888	5.004301185	4.964228035	4.871719121	5.374004032	5.249350743	5.211393508
1368150_at	NA	12.16572622	11.74466838	11.86034792	11.87181159	11.83035922	11.84160414	12.12220541	11.98581468	12.03816528	11.59056307	11.33520959	11.45195167	12.78421422	12.8026722	12.87748909	11.77579907	11.73493089	11.68152794	12.50548957	12.5695759	12.58318367	12.7393561	12.49200352	12.49111219	12.37171509	12.2690426	12.24918877	12.45933113	12.35693659	12.30728242
1368151_at	NA	8.95632958	9.341942929	9.366741335	8.643159355	8.866040645	8.970163349	8.779663145	8.975092409	8.871440131	8.804283824	9.087046286	9.149995391	9.140644052	9.390413167	9.351776941	9.033140832	9.198939208	9.182682428	9.426185429	9.337440241	9.417022132	8.953845874	8.753164038	8.817111518	8.938465569	8.785384738	8.839211842	8.859502955	9.030652777	8.985600067
1368152_at	NA	6.536424119	6.720009105	6.741212981	6.515565092	6.764418404	6.828484437	6.987242244	6.913264238	6.8176147	6.983454546	6.974293184	7.113461777	6.75689639	6.556899262	6.707066041	6.434658827	6.715658802	6.8354133	7.003807903	7.059498092	7.072960611	6.890171301	6.726317273	6.489826218	6.765030244	6.859424658	6.665874067	6.322942973	6.522150959	6.359501548
1368153_a_at	NA	6.816197531	7.065187507	7.043360031	7.141430138	7.214857831	7.165365194	6.644716649	6.59233566	6.675523702	6.953615445	6.899618928	6.762551526	7.028601857	7.067775003	7.139281962	7.310016215	7.186858477	7.232209089	7.03684068	7.10965565	6.925034279	6.798863126	7.195764448	6.955318332	6.873378662	7.254323478	7.271009674	7.283603581	7.192918436	7.176023577
1368154_at	NA	3.398574984	3.810662598	3.763323197	3.597706292	3.300390328	3.494142618	3.708925288	3.581846285	3.728275503	3.469167384	3.691100796	3.416854445	3.634460811	4.065866044	4.082533796	3.929017818	3.963299262	3.812529461	3.78927683	3.599926065	3.569668557	5.302807516	4.892220182	5.064543056	4.524976192	3.594432626	3.752118489	4.113196629	3.503433785	3.565114658
1368155_at	NA	8.279340723	12.9505699	13.05002752	12.91771514	12.85886293	12.79596601	5.870910261	6.1971001	6.206365769	12.78335611	12.74546488	12.73063865	10.8318616	10.78407675	10.72409522	13.09839236	13.02563312	13.04489746	13.18579787	13.21242643	13.23944149	10.70064757	10.78048666	10.87307897	8.952942135	12.62201102	12.52524504	13.06870659	12.95657759	12.92333567
1368156_at	NA	3.548978768	3.500375634	3.734036317	3.63681844	3.833813191	3.755139201	3.788713282	3.591956054	3.992134631	3.97094042	3.656770782	3.60391354	3.630103389	3.621611547	3.692639103	3.638700896	3.381427259	3.790143922	3.319965589	3.438103435	3.596651843	3.94938502	3.948307002	4.253568469	3.579328833	3.655456362	3.214478446	3.618905233	3.617896544	3.633340309
1368157_at	NA	5.339327914	5.172394075	5.297191509	5.387133854	5.463462774	5.451202846	5.416068256	5.073914247	4.986516674	4.948352446	5.163902233	4.899273346	4.906987908	5.088955304	4.940107144	5.669026745	5.313117417	5.13673379	5.290960635	5.308773786	5.311561091	5.020437339	5.202007469	5.143937999	4.939069385	5.21818933	5.328591039	5.177171892	4.911076852	5.068455925
1368158_at	NA	7.656338427	8.604688636	8.578168353	8.194527299	8.143048093	8.139681766	8.264298766	8.353426066	8.211198952	8.79183609	8.890114475	8.969261079	8.32999108	7.832448527	7.98701681	8.296736	8.417865716	8.291046735	7.825582114	7.807234787	7.653290042	7.499748688	6.994456015	6.95465875	7.72045919	7.685293667	7.698633496	8.035261422	8.126674122	8.07300027
1368159_at	NA	7.534568875	7.616228425	7.681035139	7.453095491	7.503587963	7.614919398	7.215191693	7.437121873	7.501532857	6.70762102	6.721643459	6.970634739	7.417714646	7.602315473	7.655393169	7.605338019	7.663805162	7.720313854	7.803129337	7.717235383	7.563084749	7.467880783	7.724785656	7.709505503	7.294067012	7.672133307	7.655874746	7.45207496	7.440434737	7.353891232
1368160_at	NA	10.56046208	10.31292491	10.21307623	12.68845675	12.6434102	12.82576187	10.43178771	10.37711425	10.30678453	11.00844403	10.87563481	10.92508319	11.71297293	11.90595311	11.89908712	10.99015117	10.90839182	10.96350749	10.69436891	10.64070038	10.6701519	11.54465764	11.49472548	11.58572502	11.45520557	11.2859407	11.32892925	11.01748047	11.38564326	11.30180759
1368161_a_at	NA	13.29716663	13.57407794	13.60395929	13.4388257	13.41960478	13.43870317	13.09121221	13.02417318	13.12751761	13.0979485	13.0485763	13.15607561	13.09314925	12.97675886	13.02224754	13.27654643	13.23668451	13.21057	13.22358003	13.29821011	13.25388274	13.25617578	13.18151974	13.18611717	13.2207467	13.39020612	13.39766371	13.35439638	13.37479366	13.34946598
1368162_at	NA	4.340650267	3.914243957	3.832207332	4.391124681	4.232396506	4.244635983	4.11274038	4.476364789	3.778794068	4.459951865	4.524576	4.434119563	4.287575231	4.175120771	4.312545576	3.994480766	4.614887312	4.006303145	3.882721731	4.110630871	4.163821714	4.311491071	4.39943538	4.68382097	4.507764212	4.310347525	4.117696768	4.193891292	3.976292598	4.254276705
1368163_at	NA	9.127757868	8.952588547	9.034261118	8.979915031	8.792078383	8.746695449	8.020410922	8.14056266	8.001777845	7.898698397	7.632321021	7.745106259	7.810519433	7.180636074	7.527899166	8.315027641	8.477169781	8.201116707	8.561443326	8.690706826	8.865856201	8.651618845	8.379775001	8.370261727	9.085755953	8.476043351	8.578916391	8.616601661	8.349332686	8.294114116
1368164_at	NA	6.159978765	6.75897243	6.732980653	5.984491973	6.136463978	6.457735312	5.372487306	5.694151063	5.845279598	5.823451334	6.402382067	6.526608169	5.944075291	6.109107821	6.338467594	6.841491335	7.307593197	7.24575199	6.294353635	6.480279274	6.287453336	6.399760796	6.818557886	6.693551703	6.442122478	6.478899664	6.563339586	7.011720327	6.796850711	6.492074028
1368165_at	NA	6.243772286	7.246291101	7.384598597	6.744682187	7.344828672	7.358387445	6.37634875	6.672281486	6.807592038	7.551938008	7.585222329	7.752256315	7.019145407	7.016136939	6.924869608	7.165668495	7.458081992	7.535325293	7.193940689	7.417709433	7.422679442	5.644661347	5.326572475	5.254670775	6.283127095	6.485718878	6.380752439	6.108193901	6.540984709	6.517996702
1368166_at	NA	4.598875896	5.055575732	5.006415123	4.887687054	4.799073934	5.032947282	4.785762252	4.66731645	4.562044614	4.484503359	4.580574518	4.699066264	4.684046026	4.52216508	4.618691597	4.827196169	4.609763434	4.50880597	4.190605859	4.478468358	4.329206536	4.246635263	4.408589504	4.40601979	4.449480151	4.61354414	4.578797803	4.460592584	4.707530963	4.465664984
1368167_at	NA	3.712006162	3.470469028	3.394841953	3.479144807	3.416095889	3.399334911	3.651780801	3.388708101	3.612465681	3.689699829	3.638008865	3.595079246	3.698750381	3.680508971	3.578587265	3.366353743	3.172638141	3.480920356	3.508822613	3.587063271	3.533515294	3.652487065	3.438695161	3.525128999	3.612465681	3.273380727	3.196769017	3.418136929	3.366353743	3.15587249
1368168_at	NA	8.484647377	8.764981316	8.840273605	7.438797474	7.793145379	7.742915616	6.400802684	6.926305951	6.774408375	7.294038427	7.297074475	7.385521007	8.221276854	8.183133352	8.152655124	7.025341181	7.208807564	7.102521661	8.207006654	8.291549382	8.327656312	9.212385901	8.887822735	9.039538165	9.311009567	9.036220857	9.073667637	8.792630916	9.32829732	9.206611354
1368169_at	NA	6.352807984	6.713418251	6.607271439	6.791463844	6.756480266	6.840050975	6.950442961	6.838788423	6.752560803	6.879882819	6.800120404	7.105041525	6.893203409	6.549708822	6.655922764	6.868768235	6.85847539	6.903295197	6.688590956	6.324448673	6.521841936	6.40045029	6.730045877	6.566410957	6.731956374	6.85847539	6.892814464	6.608429522	6.891174095	6.823236865
1368170_at	NA	2.727373013	2.356694376	2.589299621	2.571344881	2.749057931	2.953668276	2.324135245	2.688754396	2.565298559	3.446040899	3.315986715	3.591435097	2.485393311	3.357767475	3.258893893	2.38928639	2.866173074	2.754667443	3.098308707	3.314185985	3.403556217	2.441423749	2.777364262	3.05966541	2.300631256	2.727197169	2.627256408	2.872111387	2.904966526	2.825112827
1368171_at	NA	6.292262005	3.229845216	3.218682042	3.412149466	3.730479242	3.614608964	4.950546211	4.311692591	5.6812797	3.780093079	3.730479242	3.153068845	6.298833474	6.65130803	6.781881359	3.302930935	3.532303387	3.519828888	3.397445478	3.686823968	3.784783187	6.142038935	6.370744451	6.251823874	5.145835275	3.497444125	3.537466687	4.102100034	4.216222831	4.447443967
1368172_a_at	NA	5.851002981	2.557862682	2.931434839	3.025014681	3.457438376	3.290136813	4.786454051	5.137817306	4.42556531	3.24712396	2.851617812	3.037619268	6.113583757	6.413477992	6.234809711	3.402624252	3.485149682	3.269957863	3.777130078	3.586378426	3.455197002	5.410223727	6.713328272	6.714792379	5.464420557	3.456008397	3.459331619	4.025481485	4.158290444	3.960561647
1368173_at	NA	7.58961056	7.6828899	7.816149482	8.691860433	8.634301496	8.66269682	9.539292529	9.926528753	9.781151631	9.57469655	9.604808598	9.659501017	9.127572406	9.307898459	9.343462452	9.20922529	9.435266913	9.379023046	9.249179555	8.976649771	9.069099957	8.141453491	8.711975788	8.682215666	7.793990111	7.903518877	7.801443899	8.240876618	7.867687834	7.826229303
1368174_at	NA	3.001653414	2.424776089	2.527661509	3.07122177	2.745544793	2.840618662	3.355858002	3.260195856	3.303903195	3.636319934	3.240888895	3.618138908	3.040335668	3.24606715	3.044453904	3.090281952	2.837928564	3.006809043	3.023960749	2.982356339	2.974226941	3.096540348	2.867630289	3.003656343	3.053749432	3.064679437	3.298471826	2.651748196	3.107703796	2.984765349
1368175_at	NA	5.685766367	6.27264826	6.272253099	4.579513321	5.618575933	5.79720853	5.760132674	5.935417092	5.823340284	5.05960073	5.585224651	5.704191993	5.104082845	5.336763176	5.422398804	5.065182386	5.248462629	5.085068918	4.624572673	5.20362561	5.197236437	5.164011735	4.740332351	4.249768262	5.495824991	5.542945944	5.691702481	5.253844818	5.87055961	5.816732449
1368176_at	NA	6.581167912	6.59319806	6.433697807	6.723699341	6.287681581	6.332492033	6.467904862	6.235730358	6.26413594	6.723166104	6.440064906	6.201466822	6.205159984	6.088739563	5.887410261	6.416326933	6.438020356	6.450511201	6.190358752	6.062468514	6.409830471	6.433483805	6.459777814	6.460842484	6.437806354	6.679571952	6.775094216	7.069539676	6.646137181	6.684977945
1368177_at	NA	6.479135526	6.791775694	6.912475446	6.269490398	6.713302811	6.652719434	5.338601387	5.722535384	5.479265343	5.158337727	5.569752852	5.4776919	6.008138152	5.948540731	6.13149414	5.677076696	5.869621639	5.822696064	6.679370194	6.932064429	6.897514331	6.872338818	6.2463432	6.178824674	6.636719554	6.391048623	6.452989319	5.901313553	6.079045809	6.279058525
1368178_at	NA	7.447186076	8.215006294	7.988035858	7.579508646	7.945819995	7.833479648	6.375421534	6.777453865	6.574200919	6.273561682	6.428527291	6.70383084	7.649833542	7.731688805	7.799936606	7.855935061	7.988480527	7.825953607	8.099679576	8.324953448	8.266661439	6.871203592	7.15168545	7.088552287	6.973066726	7.240582523	7.207018548	7.341370025	7.56101868	7.425702736
1368179_at	NA	6.404460976	6.356869214	6.354589672	6.675988318	6.601498736	6.51085644	6.624145941	6.316656219	6.110955937	7.349580223	6.971580243	6.845079675	6.37563126	6.144756961	6.254767872	6.498898271	6.647787198	6.214684616	6.71573499	6.878249844	7.053708901	6.83040259	6.705834311	6.84121506	6.58827967	6.845037573	6.798872209	6.724374807	6.484592153	6.451665326
1368180_s_at	NA	11.73717054	12.19224564	12.34987715	12.02336652	11.94450916	12.02283863	11.39857173	11.44529412	11.43385068	9.475069023	9.405794602	9.630050746	9.337822018	8.971536473	8.899560436	10.57055757	10.28386093	10.15107069	10.55429318	10.68552471	10.56515285	10.34148308	9.67938769	9.997116163	10.43788237	11.3671313	11.39399765	11.45628221	11.08736204	11.03792606
1368181_at	NA	9.510644222	9.87430185	9.780867719	10.17376842	10.29810165	10.36039499	9.585600586	9.468190009	9.491110054	9.879446002	9.996387824	10.07427467	9.80057466	9.707455212	9.597320508	10.01603367	10.13377453	10.12026939	10.04777227	10.09272948	10.08920061	8.987420746	8.60073642	8.737345023	9.669875195	9.932027094	9.994881034	10.04116597	9.959480022	9.882778299
1368182_at	NA	3.39162166	3.058043426	3.27772119	3.464505357	3.324942092	3.345736537	3.327231889	3.549870179	3.205332277	3.718440356	3.352879924	3.545292626	3.480453518	3.277226583	3.3083708	3.3083708	3.530259701	3.441890375	3.655114784	3.198112814	3.801580444	3.271237409	3.378075231	3.330461246	3.454073885	3.226611015	3.333995152	3.715220011	3.324925399	3.462067811
1368183_at	NA	6.978116509	7.26376104	7.181011449	7.139204653	6.635773075	6.858628364	6.97429702	6.43375148	6.65518202	7.275090228	7.042418723	7.067235869	7.144740106	7.005739992	6.848586484	7.320850241	7.123412643	7.160519133	7.058907779	7.203981735	7.203002905	7.209180079	7.247749211	7.388996139	7.018622978	7.281395928	7.285781985	7.29027131	7.023846611	7.110158874
1368184_at	NA	7.546865885	8.24314462	8.111726487	8.072145947	7.967283409	7.899642869	7.430350164	7.178977687	7.185497675	7.707403436	7.637611347	7.930600708	7.53719055	7.19870516	7.449785349	8.044619489	8.138880433	8.105237711	7.847160939	7.758376441	7.642083458	6.92290848	6.978197837	6.934356331	7.203670158	7.751517268	7.776369683	7.212039229	7.308920038	7.209574748
1368185_at	NA	4.855543956	4.496460311	4.789631093	4.826922695	4.778045191	4.752344041	5.069352474	4.868949224	5.101032887	5.141770922	5.030066075	4.886661092	4.843264969	4.959949575	5.047156922	4.876356742	4.886661092	5.072042294	4.925772597	4.881358973	4.780802616	4.658393305	5.116744221	4.766234388	4.869524614	4.886661092	4.879773522	5.019998762	4.649349735	5.006856725
1368186_a_at	NA	5.62260244	5.857763218	5.673399293	6.054197435	5.193845786	5.289574262	5.936324431	5.754668521	5.868888035	5.850991607	5.760625296	5.736134465	5.796851196	5.89503289	5.665872541	5.704550843	5.496300407	5.795987621	5.790045734	5.882980786	5.929024911	6.130389448	6.213171418	5.968048133	5.943850344	5.613222844	5.6455449	5.888757799	5.595492478	5.440388132
1368187_at	NA	4.850085154	6.571234621	6.596799055	4.951510223	5.275932236	5.602000083	5.322350967	5.712652506	5.427638292	6.341497553	6.489985789	6.496016812	6.139734891	6.434600708	6.416859001	8.330713625	8.281728004	8.338601674	6.202550427	6.40368867	6.284710262	7.781606222	7.682201614	7.876718308	7.166646009	6.277410412	6.356531721	7.572765822	6.349858998	6.320906786
1368188_at	NA	12.46708694	13.01547425	13.12855806	12.68390095	12.6775581	12.76165397	12.30957896	12.37785724	12.35538957	11.99543788	11.94662218	12.00795853	12.00993581	11.74129692	11.87499021	12.48677758	12.45048265	12.44615687	12.17347119	12.16754276	12.20895896	11.58485783	11.87447237	11.91442995	12.46864783	12.52531206	12.50737152	12.4700227	12.62100063	12.59151671
1368189_at	NA	10.50513694	10.68953283	10.75508294	9.996558675	9.883674786	9.931064284	9.034192409	9.040708751	9.027861777	9.86617232	9.817486196	9.793950443	9.811583425	9.674931985	9.720994364	9.857420915	9.96294055	9.922162157	10.3741783	10.63790465	10.55260246	9.952399535	9.974051095	9.953651331	10.32728644	9.916631781	9.994144042	9.782185126	9.583646963	9.561128133
1368190_at	NA	4.455222695	5.565718753	5.782014513	5.727055347	5.649316988	5.541914096	4.746957959	4.725182184	4.500027648	4.812340257	4.843038581	4.722660857	4.366976846	4.499137936	4.221093902	4.931542176	4.471148252	4.737668176	4.599317184	4.371768873	4.640667685	4.562147609	4.961049769	4.5588932	4.598784512	4.78625461	5.104057689	5.00651236	5.073930837	5.121727699
1368191_a_at	NA	9.196492178	9.338443753	9.217419191	9.451417539	9.169857586	9.246906486	8.691378381	8.519032549	8.359696751	9.00807595	8.53184377	8.72355484	9.959057157	9.634699574	9.705937106	9.111557332	9.05351993	8.971794719	9.472560997	9.823052109	9.781494901	9.140410282	8.150192567	8.148822255	8.735008302	9.216757775	9.313233835	8.635120881	8.563170937	8.468210902
1368192_at	NA	3.333798458	3.028572631	3.137434495	3.241859547	2.969568152	3.139088426	3.157682885	3.154511285	3.293079372	3.139522566	2.545676009	2.845330725	3.026668904	2.994556512	3.187135951	3.300125642	3.318409033	3.053852179	2.96170522	3.105282205	2.988822848	2.985987201	3.369542364	3.202676193	3.091441601	3.003670667	3.01100969	3.667123133	3.176781793	3.066956083
1368193_at	NA	4.012619487	3.914252595	3.983832844	3.826775588	4.024360377	3.888170061	4.124701915	4.22919942	4.349296878	4.259848194	3.944666433	4.072964653	3.770489203	4.146761265	4.033206413	3.929577326	3.926035218	3.896614799	3.949181447	3.886284106	4.086571701	3.853185615	3.945479672	4.073687207	3.916244009	3.933784738	3.79359406	4.243142375	3.803919731	3.852448927
1368194_at	NA	3.40278232	3.292994262	3.342082894	3.463823246	3.250508346	3.404582436	3.217458301	3.183553099	3.294611247	3.174005396	3.205366539	3.298780236	3.496998343	3.546925578	3.420001403	3.584473365	3.536625175	3.566996602	3.359304816	3.47249137	3.665956086	3.508271152	3.383958056	3.563820026	3.687989981	3.311275898	3.29272152	3.369206227	3.321417576	3.384936168
1368195_at	NA	4.994249675	5.340106535	5.381294051	5.400391445	5.30222826	4.998442729	4.904601017	5.298330019	5.11911985	5.731601624	5.762313659	5.718459761	5.226632403	5.175748383	5.297579867	5.435100284	5.441368586	5.364634364	5.600054999	5.61045661	5.305085546	5.256141871	5.14323368	5.240623829	5.308587108	5.799825759	5.719010135	5.683657009	5.263655146	5.250441442
1368196_at	NA	3.588846285	3.451517368	3.471572297	3.43536127	3.614783441	3.627766698	3.651780801	3.313161135	3.707287416	3.601577108	3.719744208	3.65888164	3.613464882	3.404801297	3.457766382	3.466454516	3.391278046	3.824946001	3.404801297	3.355013819	3.450432999	3.161555989	3.530825928	3.528878912	3.506873181	3.318495423	3.480096572	3.579524834	3.565822967	3.757713749
1368197_at	NA	3.786494267	3.760802059	3.553545384	3.9227206	3.436208206	3.489544357	3.532155844	3.697543459	3.641950017	3.724229054	3.631020041	3.61963836	3.45370814	3.832753321	3.670297229	3.733779801	3.675248202	3.865629742	3.509393072	3.819213858	3.499149211	3.481711632	3.454695172	3.603037681	3.595190708	3.799264466	3.598816566	3.57013774	3.439387908	3.585791976
1368198_at	NA	4.462492224	4.505484702	4.046832662	4.683885412	4.454400321	4.465270134	5.132813519	4.395587631	4.483300386	4.414431986	4.578662747	4.313526381	4.509049889	4.473515839	4.231425309	4.551806345	4.526392323	4.500726081	4.3787325	4.141360227	4.41400834	4.428813818	4.161777628	4.38518472	4.944429875	4.286512854	4.509049889	4.518752763	4.632733398	4.572361662
1368199_at	NA	7.160812643	7.238100728	7.35105663	6.831705359	6.640759042	6.791774552	6.921508493	6.995933276	6.935650126	6.741655183	7.042779518	7.229715064	7.719889876	7.450122272	7.673021408	8.193397675	8.236925509	8.194952573	8.194735516	8.006924651	8.260600275	7.04189337	7.102870339	7.246330864	6.972966251	6.890206699	7.013549564	6.988623329	7.049732417	7.094742403
1368200_at	NA	4.682730497	5.024931828	4.801513369	4.714088247	4.95532985	5.223517667	4.836228709	4.491717983	5.004752067	5.017034665	5.040912905	4.609978552	4.780843734	4.901029456	4.912200421	4.804763203	5.025351063	5.090437363	4.871206955	4.764994546	4.779751771	5.165955092	5.049780648	5.120920582	4.657613661	4.876836864	4.895823142	4.823991894	4.997434152	4.939236832
1368201_at	NA	3.716957747	4.470513663	4.742796244	4.443376408	3.963367952	4.149162459	4.116738764	4.138291024	4.395539424	4.445296745	4.577134642	4.505484702	4.438219977	4.682824717	4.602201699	4.636615617	4.621745307	4.743249084	4.910515574	4.621745307	4.728556249	5.699037617	6.012361654	6.022017944	4.963651219	4.338802943	4.16023629	4.500713769	4.284653297	3.957399703
1368202_a_at	NA	4.999738411	6.464953699	6.293611386	6.058942175	6.255728901	6.436933723	7.070971942	6.861673628	6.588127526	6.45342325	6.336500166	6.292115182	6.577479974	6.525781246	6.765729762	6.180878862	6.542880631	6.250991817	6.71402115	6.588066479	6.682172078	7.704040528	7.466548193	7.434057837	6.95078551	6.741967946	6.727637216	6.568548968	6.353693451	6.069429042
1368203_at	NA	4.388136107	4.315527195	4.291567539	4.428120248	4.562510329	4.554505632	4.422770541	4.538584429	4.520649419	4.43258186	4.306146409	4.265139457	4.159382546	4.225767701	4.381441357	4.171760157	4.22204633	4.575248969	4.367444519	4.173844546	4.234047559	4.491657124	4.415727797	4.402579915	4.715967636	4.3799282	4.718731228	4.700168686	4.489370257	4.460634426
1368204_at	NA	5.851387042	6.393109272	6.406698815	5.758189755	5.896127843	6.140274353	5.572761684	5.407613287	5.329255169	5.8507693	5.931525723	6.019130596	8.052034117	7.458362465	8.169974638	7.249750826	7.316306133	7.454517974	7.416361262	7.799656175	7.613628635	5.964951646	6.026901482	6.252597229	5.590644261	5.783400205	5.683562239	5.673518062	5.746428635	5.734292372
1368205_at	NA	12.70527626	12.43397515	12.46013771	12.43010203	12.31486852	12.29018322	12.33023415	12.27421367	12.26327566	12.07523237	12.09734498	12.10078924	12.45006085	12.33818249	12.32789324	11.70653106	11.68241956	11.61440016	12.33445218	12.21583919	12.26852771	12.62949685	12.27706166	12.32744533	12.63298485	12.55482719	12.56814753	12.46964076	12.48628828	12.47971098
1368206_at	NA	7.274010798	7.661100312	7.628390869	7.52790853	7.751165897	7.435515406	7.299225309	7.116942102	7.160150125	7.290176775	7.118011128	7.134743074	6.858565122	6.853077774	6.720109885	6.935837171	7.137752467	6.996453361	6.961001254	6.763484083	6.815261355	6.764528991	6.646386527	7.024538107	7.028833312	7.326586595	7.306334861	6.841026352	6.998118835	6.937106049
1368207_at	NA	4.071865167	4.169160704	4.169098161	4.343704098	3.645826307	3.946530734	4.503043067	4.158802116	4.186307857	4.373052539	4.151645143	3.883355116	4.734133601	4.697518979	4.546105257	5.167267279	4.780755201	4.521333691	4.566160174	4.548290204	4.298106401	5.70178156	5.718354812	5.595231817	5.272463637	4.028116333	4.277839191	4.639325724	4.276106824	4.165046848
1368208_at	NA	4.77806231	4.702239979	4.555972301	4.248257315	4.131954531	4.178264435	4.625010177	4.5921567	4.342086132	4.316763356	4.418939656	4.270308297	4.787872826	4.458336379	4.476597812	4.511661007	4.26642002	4.389672664	4.431984448	4.515953136	4.116229595	4.430007642	4.576974089	4.29557552	4.468911171	4.790538635	4.602612025	4.481474936	4.717164397	4.461251896
1368209_at	NA	4.856831405	4.461621157	4.381764877	4.756094008	4.333593732	4.467916031	4.880771664	4.32344274	4.719835926	4.679191431	4.619294647	4.541352873	4.429735972	4.419018013	4.277175331	4.527985603	4.692893406	4.543043165	4.793217284	4.405705787	4.368024866	4.473445296	4.56370018	4.449953878	4.05762672	4.457117955	4.101929082	4.301697314	4.438208264	4.453760651
1368210_at	NA	4.619776935	4.449549516	4.447702332	4.974159328	4.696687582	4.733193249	4.567431948	4.64262587	4.606555384	4.586295724	4.733117629	4.488583968	4.30944042	4.700326058	4.610832515	4.473442121	4.328073589	4.57108365	4.517119494	4.374609325	4.58902579	4.479708609	5.003403759	4.699783387	4.296607797	4.728106628	4.675907027	4.575886849	4.813154607	4.479355295
1368211_at	NA	9.894449347	10.66605213	10.69178875	10.50099789	10.50981809	10.47777333	10.42306973	10.57869394	10.47754371	11.42790342	11.50010733	11.50963925	10.73124067	10.53263122	10.50492569	11.25784278	11.38799847	11.41317568	10.96997085	10.6936725	10.59058708	10.06689914	10.19001775	10.28511897	10.66775574	10.44596427	10.42117517	10.5231021	10.54648206	10.41395118
1368212_at	NA	8.662041988	8.734296	8.84754911	8.121010553	8.575352537	8.664102453	9.206970327	9.534494005	9.312231426	8.916893842	9.116927794	9.197653973	9.183090407	10.06133485	9.842385018	8.926691242	9.069925854	8.688923375	9.145270398	9.063389418	8.990136927	9.243912786	9.49576794	9.507719421	8.780015618	9.198302031	9.167809496	9.283894935	9.448272002	9.292608294
1368213_at	NA	7.004360667	7.939114394	7.905335989	9.369452202	9.069461259	9.163544565	8.585234863	8.066290239	8.009458703	8.348625215	7.593910856	7.903550948	8.208272011	6.385392989	6.544167023	8.442438705	8.00377638	7.940003099	7.584429998	8.329994278	8.304898988	7.180417697	5.649950304	5.280389881	6.848494773	6.724090556	6.828378453	7.43869518	6.881424629	6.848265023
1368214_at	NA	6.406847553	6.752769919	6.664789965	6.086896424	6.184843168	6.152553247	5.507573545	6.083168679	5.724864382	6.287830043	6.361803962	6.554106511	6.451812697	6.404496262	6.32798746	6.430304338	6.51475609	6.520009085	6.367834903	6.124249153	6.175623298	6.330486225	5.931788158	5.93096674	6.305181207	6.397030562	6.504370486	6.197963206	6.212272307	6.358957972
1368215_at	NA	9.485043154	8.961564734	8.912010336	8.377685781	8.534409841	8.539183702	8.985438881	8.751240091	8.730743066	8.260438359	8.204928521	8.245105977	8.647263104	8.858249601	8.772060772	7.936870493	7.953374658	7.83476627	9.078523783	9.227407902	9.205027343	9.325471582	9.226608825	9.388318178	9.549142223	9.027552863	8.959748506	8.772373486	8.942712476	8.872039419
1368216_at	NA	7.500854938	7.954565018	7.949857499	7.558979965	7.757174769	7.778668254	7.896023408	7.968252194	7.655693292	8.295666143	8.26231287	8.30648673	7.379264725	7.664457415	7.91304542	7.935296685	8.135359432	8.059649562	7.304625425	7.464692625	7.3875424	7.460482969	7.353683778	7.193095702	7.840053736	7.541784056	7.668727924	7.513039849	7.627814719	7.676374819
1368217_at	NA	7.111691388	7.095793976	6.947663272	6.703406908	6.54601626	6.50228516	7.007428145	6.944648961	6.981625464	7.182514209	6.743307145	6.843059616	7.076753906	7.216333093	7.211922657	7.097633044	6.860499488	6.808797869	7.156541802	7.427928969	7.407184361	7.030971989	6.13709896	6.131280135	7.126754665	6.965088769	6.887214168	6.702618282	6.664232539	6.771286082
1368218_at	NA	3.692799231	3.803528767	3.987207477	3.992591713	3.720838016	3.926063106	3.561423023	3.436417248	3.720758824	4.113114307	3.687748656	3.816142113	3.670166732	3.692691896	3.647704336	3.906996958	3.979486455	3.441685413	3.488150127	3.989934005	3.784121003	3.392923014	3.162481826	2.940616951	3.727845097	3.50683064	3.612741156	3.515098059	3.34844359	3.446175906
1368219_at	NA	6.357441698	5.932049414	5.727397632	6.086851255	5.929995067	5.857002895	5.384299538	5.372469355	5.362026543	5.333812226	5.057676523	5.287964176	5.61482501	5.483146651	5.614043769	5.419647081	5.126449988	5.288850736	5.430942351	5.45871529	5.524811009	5.566171588	5.498491554	5.635154919	5.981843265	5.987150827	6.149682973	5.869802329	5.928476762	5.737388237
1368220_at	NA	8.028483747	8.556876801	8.512976644	8.841705149	8.897498128	8.859986378	8.980221994	8.960438026	8.905196677	8.546662035	8.620409427	8.827098402	9.172377532	8.729529268	8.693529923	8.915374833	9.01444107	9.111536198	8.864408881	8.632893105	8.575309784	8.269062432	7.553297154	7.741764906	8.212677569	8.519370124	8.598531505	7.979632044	8.330956937	8.2810999
1368221_at	NA	8.791404771	8.126221351	8.259570601	7.547715238	7.726264718	7.719550593	7.389030183	7.556062133	7.302345973	7.25904821	7.333405021	7.298594657	7.589215864	7.493695055	7.365482495	6.902831469	6.864641445	6.386262676	7.377236416	7.451854883	7.581723323	7.444729776	6.570966593	6.795957048	8.322609017	7.891407536	7.812325483	7.603389261	8.106512702	8.038874686
1368222_at	NA	4.668378157	4.960439316	4.71518708	4.346441387	4.824772716	4.55198263	3.95244459	3.886412959	4.077640085	4.460699816	4.222348756	4.725137583	4.269714467	3.842110662	3.966195561	4.350240478	4.29361547	4.499621236	3.784783187	4.085757363	3.992854039	3.794179449	4.162367969	3.826130282	3.973887748	3.782477913	3.987781808	4.434477648	4.325650085	4.587521406
1368223_at	NA	3.325972412	5.23349139	5.464172995	3.551547007	3.769555007	3.92598271	3.519649802	3.828049676	3.72872785	3.787645653	3.288430493	3.229736412	4.609543548	5.344286881	4.784111757	3.990868003	4.468451175	4.309308598	4.398838743	4.549565022	4.371807775	6.196929018	5.931314713	6.358253618	6.689478897	3.820318998	3.820149257	3.821811576	3.918830578	4.118545547
1368224_at	NA	12.46822209	11.47947701	11.60976872	12.89512289	12.92417604	12.89121896	13.42118547	13.27085358	13.2557499	13.38504353	13.4413024	13.39051081	13.39668591	13.32344111	13.29416985	12.55653011	12.44852264	12.4218945	12.7448604	12.81788977	12.79243476	13.0611659	12.88620027	12.92863711	13.12372061	12.69909666	12.71198495	12.43244587	12.45830356	12.43655707
1368225_at	NA	5.790789082	5.943413736	6.146429362	5.319539432	6.104832064	6.215550907	5.476848606	5.646156682	5.695954082	5.362284683	5.197176578	5.602000083	5.402081613	5.642327559	5.823169094	5.510700989	5.572833027	5.347413438	5.908770869	5.600353446	5.587226741	5.431761804	5.369795519	5.648941547	5.959192678	6.132117027	6.124817702	5.301655357	5.918722189	5.911008228
1368226_at	NA	6.183145498	7.26061253	7.152088954	6.714663149	7.083990736	7.171001962	5.704777919	6.420005453	6.170188493	7.066253008	7.018464685	7.233755798	6.471526052	5.967714005	6.221747027	7.046617519	7.030359157	6.810245992	6.243442422	6.696360467	6.353296213	5.246573548	4.743399251	5.126391867	5.768981966	6.125505784	6.119284793	6.243721487	6.289523113	6.324039651
1368227_at	NA	7.041091018	7.038884608	6.968312693	6.833610219	6.984206741	6.988120038	5.433224002	5.866740106	5.644730894	4.792117874	5.13444283	5.504363552	7.384197537	7.218694785	7.222657563	7.080676195	7.057532403	6.914185232	7.527527193	7.466115333	7.592726116	8.21682122	7.93052413	8.267605592	7.932413456	7.504523039	6.834269284	8.039768944	7.115184886	7.137671504
1368228_at	NA	7.742899279	8.203403021	8.101911664	7.143039384	7.450907818	7.334583672	8.338939715	8.378988914	8.181266997	8.086556667	8.15525726	8.310065216	8.288510257	8.268660942	8.330950516	7.418280665	7.54076743	7.521968757	7.999965003	7.997043811	8.082715458	7.70454139	6.853843857	7.043639008	7.576120465	7.845631258	7.88098332	7.524483749	7.87817214	7.738334446
1368229_at	NA	6.258841345	6.638577523	6.707603734	6.051889274	6.112758815	5.929265624	6.320254127	6.525520005	6.717054954	6.394845683	6.555459913	6.683396601	6.92224027	6.853423517	6.848518496	6.453531158	6.710772904	6.727888395	6.180244591	6.284494758	6.205159984	6.497941775	6.502847508	6.662760593	6.226154946	6.791029649	6.871305022	6.640153488	6.688923947	6.648751577
1368230_a_at	NA	7.539208593	7.890786931	7.932825272	7.899854529	7.922425615	7.876349637	7.070303135	7.210573528	7.170112865	7.783103266	7.853065787	7.990660102	7.456475589	6.989426366	7.177923024	7.837156294	8.09181973	8.008713418	7.599776378	7.615340507	7.55858713	7.035495827	6.710696434	6.758907863	7.195897235	7.634244925	7.721832492	7.364920385	7.546136406	7.430525709
1368231_at	NA	6.049449388	6.452354751	6.393018876	6.082969126	6.048906939	6.085097698	6.115975912	6.062969718	6.163533321	5.91573471	6.1962993	6.109754253	5.806517417	6.09340576	6.156611663	6.211477381	6.31975934	6.623106534	5.964837529	5.978705285	6.013685858	5.730850262	6.150608725	6.14797419	6.340015757	6.277769062	6.51029346	6.152649078	6.340779992	6.480441021
1368232_at	NA	7.698071156	8.094833069	8.160299589	7.956261871	7.758690976	7.778846282	6.387401145	6.25429684	6.077124788	7.261759827	6.885976009	6.876248068	6.998824055	6.741113489	6.676265331	7.175340156	7.091185514	7.034894861	7.262969833	7.484575312	7.391611952	7.336919506	7.096773049	6.836704283	7.802773612	7.974605063	7.91321574	7.425716631	7.517416438	7.418776707
1368233_at	NA	6.234809711	6.659152661	6.737930969	6.69613997	6.556808249	6.497459142	6.502668989	6.732990119	6.572440312	7.046690913	6.900113484	7.384748074	6.101501665	6.142707698	6.118878165	6.617415878	7.090515082	6.767532392	6.553442597	6.486714493	6.361069303	5.798391938	5.581553574	5.608255728	5.918434591	6.089773754	5.922396341	6.243721487	5.928476762	6.040648306
1368234_at	NA	7.414809961	7.767136018	7.670010672	7.597770886	7.451375251	7.417471849	6.993204991	7.169035335	7.18150555	7.22888042	7.033421921	7.321669804	7.281757758	7.090709687	7.132718868	7.275655773	6.917082524	6.975711154	7.385019041	7.42757704	7.494635147	6.560778528	6.371242257	6.402327511	7.0704	7.246722407	7.404051138	6.903232372	6.947600623	6.75149594
1368235_at	NA	7.857136707	7.389794093	7.25668894	7.488626435	7.057635035	7.173845785	8.173726852	7.909943343	7.644771411	7.647187556	7.563796241	7.552334171	7.55731382	7.783708193	7.886323067	7.641016444	7.450720147	7.358863729	7.653949855	7.459757431	7.67212597	7.64981496	8.000230012	8.164906233	7.665833042	7.963425416	8.150841637	8.276954031	8.052398947	7.862599798
1368236_at	NA	3.692799231	2.99240558	2.982608492	3.365166769	3.259489902	3.27379691	3.48988547	3.292727594	3.490195796	3.383302398	3.466442486	2.95744726	3.238095819	3.443952586	3.172713132	3.28488029	3.273054296	3.295168126	3.251906201	3.222024693	3.267904856	3.204314891	3.397220089	3.256856348	3.145220104	3.318025167	3.044736841	3.250394764	3.040941124	3.325392502
1368237_at	NA	4.319794184	4.240423503	4.059058269	4.314560201	4.37436565	4.087929883	4.433499857	4.555826571	4.453374752	4.505484702	4.622905914	4.137330346	4.374058713	4.233389283	4.18061796	4.404317959	4.229477514	4.497033934	4.218405275	4.330625549	4.255548129	4.686934663	4.825433464	4.237603284	4.380125127	4.269714467	4.364265891	4.512029913	4.214192662	4.075071951
1368238_at	NA	3.226658221	3.389635318	3.323168212	3.340292239	3.500772662	3.55014576	4.019040803	4.719920315	4.942512077	5.895610181	5.769428798	5.945762727	7.295048942	6.232718966	6.718127336	3.530689538	3.132767059	3.583618115	3.605287605	3.616786154	4.143320321	3.432021861	4.026234639	3.897857351	3.621266951	3.290274518	3.286737938	3.315498898	3.339065062	3.558335609
1368239_at	NA	8.154309787	7.964490474	7.991071558	8.408068209	8.604861945	8.587060308	8.389251925	8.291513156	8.331781669	6.57380353	6.983123399	7.071987117	7.244187021	7.414589361	7.537126613	6.71892226	6.356288883	6.649698146	7.077139393	7.009119671	7.313372151	8.120703154	8.204302166	8.347122023	8.518614277	7.93355908	7.939299432	7.763144309	7.90815614	7.797465259
1368240_a_at	NA	2.989230664	3.323418712	3.604724034	4.051179117	3.032431064	3.197171475	3.063186995	3.055170344	2.73711395	3.33131452	2.839793939	3.126286182	2.791866374	2.974134726	2.629041485	3.35605887	3.063937261	3.016452169	3.251386247	2.97638123	2.892603805	3.152601336	3.021716486	2.80467983	3.317150481	2.665919466	3.140861306	3.84675093	3.25667111	3.575411362
1368241_a_at	NA	7.297865549	7.423738773	7.277500092	7.43229631	7.39586092	7.369865619	7.539487087	7.594281802	7.353940621	7.106280414	7.014673762	7.253003655	7.167315288	6.866032481	7.166382011	7.273335593	7.340439139	7.339053635	7.284844931	7.451688113	7.429031459	7.651895479	7.630871418	7.518533387	8.029311186	7.78111357	7.832862659	7.59135086	7.728884378	7.519876734
1368242_at	NA	3.673195606	3.448577209	3.660741646	4.2267843	3.381076592	3.73141681	3.881517102	3.279367366	3.690434357	3.797621502	4.027035711	3.793350329	3.930360386	3.452124755	3.30183851	4.143798474	4.024942682	4.079006098	3.782756224	3.627439765	3.66144606	3.532087047	3.813645377	3.915110886	3.862128281	3.684740695	3.767115346	4.292303941	4.162975514	3.948589323
1368243_at	NA	4.361730767	4.415552887	4.42227898	4.425761935	4.205704626	4.364017463	4.530982435	4.571997971	4.339832761	4.461621157	4.441777822	4.489113571	4.450052612	4.327505733	4.50224843	4.379008316	4.515492707	4.487277251	4.187444416	4.201151983	4.237198881	4.46209353	4.566966631	4.580693319	4.231874501	4.334731739	4.389217372	4.082979481	4.16244231	4.3346089
1368244_at	NA	9.500407385	9.372366277	9.478259675	9.251240243	9.370946426	9.377894657	9.471036736	9.405069995	9.438290616	8.238862542	8.232762501	8.336357997	8.340126359	8.349572786	8.315833313	8.902706424	8.95047741	8.847050909	8.519738465	8.529313541	8.478671684	8.998836886	9.007467247	9.164690812	9.222686123	9.223983462	9.278466665	9.692481399	9.48910126	9.48294469
1368245_at	NA	11.37028022	11.32027768	11.3864487	11.18429871	11.2412119	11.27739753	11.0193211	10.92397595	10.87146348	9.914960283	9.726079058	9.848561974	10.40248196	10.01422317	10.17235219	9.524890836	9.463081887	9.451494101	9.810615583	9.629064685	9.623972439	10.5332113	10.17065702	10.14094867	11.19011521	11.20617956	11.19659583	11.22338217	11.18989571	11.23095652
1368246_at	NA	3.868938045	3.855413607	3.663868213	3.667588623	3.453280516	3.709508944	3.533081391	3.618063936	3.329455985	3.666164734	3.456166744	3.595162491	3.512307114	3.667898848	3.655281556	3.90225425	3.474721342	3.582444898	3.508969839	3.727845097	3.946795562	4.324688966	3.734596294	3.265982621	3.834255099	4.12073413	4.237855158	4.089728353	3.46459389	3.359049566
1368247_at	NA	4.518189936	4.735111992	4.70885062	5.474797319	5.649316988	6.24307996	5.512176757	5.797339476	5.549554699	4.843648392	5.258402212	5.598977288	5.726419349	5.761289878	5.965422952	5.446404231	5.728067111	5.713284565	5.256894188	5.561401397	5.292139448	4.835040372	4.484647953	4.508364751	4.578482818	4.801377318	4.927485676	4.203392954	4.833526397	4.362597845
1368248_at	NA	6.212160063	5.330957492	5.259191275	4.644715012	4.802323283	5.028827221	5.364852784	5.446358398	5.360664509	4.626295138	4.787797598	5.032947282	4.653129967	4.334182152	4.453746585	4.760664851	4.795635533	4.815636834	4.637131312	4.490923704	4.946499566	5.411652586	5.59381587	5.640707033	5.175416093	5.217001339	5.051760696	5.348207187	5.447250908	5.336115925
1368249_at	NA	8.997094615	9.720781676	9.558522965	8.278425491	8.368679974	8.427344431	8.274835012	8.162163972	7.978531718	7.333436278	6.779245379	7.022559648	8.768756938	8.439713928	8.580273984	8.003151458	7.754749413	7.711672233	7.766666603	8.012498518	8.041814487	8.73523925	7.938204713	7.943256838	9.402005033	9.022880907	9.011416067	9.145773524	9.054950234	9.040716694
1368250_at	NA	3.294805126	3.133659441	3.086581896	2.929384841	3.062145843	3.401278063	3.207207357	2.944942626	2.922843307	3.142107166	3.18563016	2.951277179	3.1631336	3.258666628	3.083269133	3.155374364	3.173099432	3.098750298	2.960401036	2.890442717	2.879595488	2.95686219	3.148984172	3.290161439	2.960958371	3.012082768	3.088633651	2.881703335	2.960684423	3.107961103
1368251_at	NA	6.920833992	6.050036593	6.254126934	6.721675668	6.945446043	7.06211314	7.168214234	7.052962029	6.749262034	7.412511919	6.910569841	7.172605276	7.241243309	7.274632088	7.473599559	6.843109763	6.465552663	6.591999632	6.871295563	7.024703215	7.082217377	7.57458653	7.375194342	7.576036747	7.935522446	7.5980612	7.793431047	7.230026141	7.187910417	7.169896274
1368252_at	NA	2.508454419	2.63432709	2.48093409	2.569866414	2.561732057	2.341152856	2.540942905	2.6281529	2.490330129	2.529681659	2.594220543	2.620653977	2.657708333	2.543350266	2.712194754	2.520020303	2.620085841	2.571409038	2.476268761	2.599692999	2.46578347	2.345054153	2.684160569	2.557656788	2.449144496	2.475213912	2.37061405	2.606875966	2.431140727	2.509735506
1368253_at	NA	10.57219715	11.00732503	10.90645634	10.61486244	10.58758041	10.58787915	10.03941027	9.962449453	9.943192368	9.35362956	9.001386864	9.02077041	9.021055109	8.628506854	8.730888144	9.503910958	9.365745129	9.225785247	8.906116914	9.163916491	9.220265003	9.627321976	9.106916179	9.07003881	10.22516188	10.55747226	10.69725162	10.58145773	10.75935325	10.60410864
1368254_a_at	NA	4.176226268	4.440242303	4.276684066	4.182414198	4.773676422	4.670165313	4.340854332	4.153677231	4.530349463	4.52337722	4.293090088	4.19490982	4.252070951	4.477994595	4.238047176	4.263043688	4.476733877	4.612397164	4.343371153	4.191453978	4.231611276	4.011513059	4.386329681	4.493428931	4.390484608	4.407126838	4.485305032	3.956363682	4.006794009	4.454749083
1368255_at	NA	2.837443767	2.843120962	2.745294574	3.032084987	2.853691055	2.860005379	3.002539803	3.161080951	2.770066068	2.973189837	2.765534607	2.793370415	2.926450209	2.700090509	2.808220631	2.774377546	2.807755987	3.055412348	2.862198626	2.879958062	2.785608444	2.958581524	3.278652092	3.052522092	2.802539164	2.766520624	2.975659889	3.302703747	2.872978914	2.818636998
1368256_at	NA	2.739652594	2.393057784	2.218287325	2.338983762	2.346600806	2.404291922	2.372126825	2.299793144	2.436195938	2.261441076	2.279860752	2.389810326	2.218208059	2.207597564	2.25014169	2.656333903	2.51129066	2.202042839	2.241373632	2.284920123	2.155271178	2.269052254	2.338896867	2.349611606	2.415845053	2.382362898	2.241373632	2.499853244	2.138524992	2.291831178
1368257_at	NA	3.169224454	3.089512465	3.114001066	3.22684561	3.39600219	3.428670572	3.115062312	3.145727121	3.155589943	3.260145349	3.367453756	3.502979154	3.081927771	3.115062312	3.026640846	3.378852629	3.343308193	3.294930178	2.964291688	3.103817645	3.04681921	3.161555989	3.302856839	3.046453198	3.081996658	3.028349436	2.992450325	3.159913305	3.171054139	3.124100361
1368258_at	NA	4.819357459	4.831335437	4.693868255	5.132254969	4.980811534	4.620028603	5.130712423	4.951802647	5.036313906	4.972303379	4.956508019	4.778264557	4.690707126	5.13602216	4.896536386	4.831976773	5.06201237	5.309916277	5.068971466	4.630279688	4.773148539	4.753307654	5.004031384	5.040589459	4.754667037	4.866639751	4.843146215	4.638725351	4.744915466	5.100920497
1368259_at	NA	5.013774678	6.603753735	6.633333617	5.613421485	5.123246213	5.156857258	5.499511937	5.303694312	5.294117411	4.940724137	4.839697494	5.344371278	5.919602023	6.203717705	6.395541157	6.34329218	6.55970002	6.465364588	6.514221031	6.306035156	6.313626557	7.328882095	7.868406546	7.819204625	7.397024858	5.802825839	5.808995129	7.058604192	6.533050078	6.542822686
1368260_at	NA	4.298926194	5.591108439	5.749766939	5.206871863	5.439771509	5.287987223	3.97564493	4.200308778	4.736611884	4.729643737	3.800665834	4.401578204	7.450231639	7.381419877	7.399106678	8.058365013	8.298582248	8.156332664	7.691818694	7.912835259	7.844641303	5.971826942	5.538836634	5.686833399	4.457286717	5.010343035	5.200026063	4.059895062	4.477416857	3.805759456
1368261_at	NA	4.843986899	5.024959915	4.862870137	5.032947282	5.049553577	5.071047062	5.170521997	4.850913001	5.053902285	4.84079685	4.912681093	4.553152916	4.594590551	5.076580372	4.929187461	5.018774072	4.911652136	5.015753856	4.794419427	4.744220328	4.686841343	4.855335676	5.315011765	4.969889966	4.577002036	4.9524687	4.913188806	4.659627191	4.919863437	4.981520824
1368262_at	NA	5.90485407	5.375849717	5.423507605	5.138392733	5.348721785	5.325242426	4.434617444	5.012120281	4.692010812	4.214527621	3.983913133	4.613241173	5.393262296	4.901029456	5.185465689	4.816329939	4.38588486	4.416794675	4.570375301	5.17598248	5.156393113	5.101488173	4.035659055	4.273971556	4.964563409	5.405109689	5.667410478	4.873597861	5.40246721	5.153469904
1368263_a_at	NA	4.04381186	3.318370294	3.322476826	3.725451329	3.658051499	3.678488429	3.688290176	3.645507261	3.715482134	3.683432724	4.055284248	3.798339822	3.388522705	3.748038731	3.857005654	3.707311842	4.003517169	4.155940438	3.738580153	3.711817298	3.530841544	3.520963508	4.026234639	3.798187883	3.407747447	3.652881368	3.598053992	3.652793207	3.979440628	3.985173389
1368264_at	NA	6.630480351	6.577586712	6.63130893	6.109469787	6.413477992	6.43293699	6.274748836	6.286661286	6.115700796	6.063605084	6.071114744	6.259108581	5.945011985	5.97365892	6.316332362	6.019061717	5.781325196	5.885464021	5.916267797	6.06300505	6.056131471	5.835047052	6.730720909	6.429610846	6.357616853	6.761867318	6.713111943	6.898574592	6.501862704	6.362831163
1368265_at	NA	8.058138056	7.982839745	8.013959513	8.055633468	8.187875267	8.209181845	7.032062333	7.011530044	6.84140954	6.750428072	6.509361443	6.810215943	6.762701117	6.404978147	6.872692928	6.004665216	6.136359031	5.964406972	7.011623486	7.111513824	7.035428984	6.711597654	6.315499684	6.431733817	6.821596731	7.614087647	7.62483571	7.774406582	7.56992386	7.540277529
1368266_at	NA	12.0013163	12.58057769	12.52776794	12.49201751	12.64858373	12.66541137	12.60332778	12.70104525	12.6417522	13.09369973	13.0660836	13.11644194	12.19939903	12.26152495	12.26905573	12.80849941	12.81829855	12.82383269	12.48308224	12.40594581	12.3576297	11.88200329	11.84198412	12.06486331	12.07581527	12.17050499	12.14029812	12.32310742	12.20848405	12.18615345
1368267_at	NA	6.970467389	7.06617638	7.117430006	7.025764339	7.000442074	6.973612577	6.673460214	6.787022467	6.602375346	7.088279249	6.844942942	6.977353423	7.440230379	6.895812708	7.206070226	7.399637067	7.357021907	7.188145839	6.952477181	7.207493152	7.334236802	6.93636005	6.87452396	6.821290581	6.913754657	6.99721745	7.07294397	6.834920022	6.958642451	6.876726771
1368268_at	NA	7.136352963	7.645176069	7.506782725	7.332628836	7.699406984	7.559436212	7.703759077	7.658978352	7.871438424	7.854824996	7.779387753	7.698157225	7.564483696	7.701408715	7.551630897	7.590135371	7.561489703	7.382109714	7.564835212	7.524594534	7.544378258	7.137856173	6.402157119	6.246476243	7.183889545	7.078026304	7.263888577	7.242183203	6.943725747	6.880043581
1368269_at	NA	2.706632447	2.477160323	2.735964063	2.868698572	2.703546254	2.641596876	2.652138826	2.507261311	2.681380281	2.748623105	2.752479571	2.884762175	2.656255672	2.572456959	2.474955288	2.859652545	2.77938835	2.704236396	2.900184886	2.700596046	2.589081434	2.516892525	3.097774074	3.08592921	2.620308041	2.703711502	2.71515299	3.073337904	2.810231249	2.731737219
1368270_at	NA	5.711879841	6.287774779	6.382932894	4.788434364	5.239565791	5.312415774	4.919863437	4.902113961	4.917713321	4.950062835	5.355832308	5.847150696	5.828255945	5.44866373	5.777983666	5.425597319	5.756673748	5.932227457	5.527673503	5.615252941	5.7025911	5.666735075	5.655465224	5.8631459	7.02706713	5.829801878	5.820951179	6.724201099	6.588179185	6.351342007
1368271_a_at	NA	3.067792882	2.933725411	2.860989738	3.412773955	2.949019914	2.876384489	3.347277864	2.961135848	3.003832871	3.640904376	3.286747645	3.34922399	3.43546911	3.6325842	3.791185793	3.51999881	3.55986636	3.903000546	3.300693492	3.258066157	3.235257045	4.689556002	4.547602717	4.474369876	4.538739088	4.742668185	4.522870349	4.33610411	3.367826102	3.265728199
1368272_at	NA	10.59285231	10.32452389	10.31075613	11.82674093	11.68283612	11.70074251	11.76953749	11.38848983	11.45676021	11.94787058	11.68465342	11.80106282	10.72055682	10.44102905	10.57464063	10.11429719	9.896730597	9.88815386	10.01788074	9.823232733	9.736480174	9.862758354	9.634559995	9.854160669	10.16124515	10.31336441	10.34280568	10.40849514	10.14222909	10.06512436
1368273_at	NA	7.859822393	7.920245174	7.935999445	8.08933398	8.201015317	8.283000209	8.983210859	8.98560213	9.028318907	8.813628435	8.79722707	8.887737193	7.685955462	7.671258803	7.720311818	7.405593863	7.573971969	7.611232548	7.729097846	7.884515004	7.839389916	7.539984	7.33771516	7.35994027	8.175915025	7.545838595	7.545814327	7.629843538	7.73268568	7.683429209
1368274_at	NA	7.334119942	7.789499281	7.600674613	7.511278384	7.675078343	7.54892231	7.346834217	7.225098222	7.289425474	7.860032768	7.452288688	7.494418216	7.569619194	7.531790012	7.616558652	8.062699453	8.175057106	8.039559104	7.494483419	7.689607842	7.871763833	7.405284312	7.271815481	7.328636478	7.772459645	7.514730146	7.656031822	7.890902274	7.54820043	7.416551375
1368275_at	NA	9.776445068	10.3327922	10.30311362	9.514989652	9.599190729	9.640149266	6.744489323	6.920275408	6.737285044	9.746566481	9.906223824	9.962389541	9.37637111	9.134009033	9.191552329	8.900671449	9.190859573	9.152940658	10.46902878	10.24635233	10.28272857	9.581831578	9.27819209	9.286802018	9.546875893	9.640091928	9.633269427	8.78291102	9.281404037	9.269901531
1368276_at	NA	7.918818707	7.874916811	7.738953079	7.859276245	7.662973788	7.679925551	7.471412303	7.568611421	7.932567756	8.127656038	8.01414117	7.650912875	7.984008101	7.90705387	7.963180187	8.144639101	7.506845141	7.483156485	7.92541752	7.617522237	7.820858135	7.736429101	7.793887976	7.573420696	7.46788771	7.679365444	7.581198658	7.312712618	7.66021619	7.556541421
1368277_at	NA	8.586948726	8.556897223	8.737010875	8.322060884	8.415707619	8.45919914	7.743038323	8.038488106	7.955524865	7.802805131	8.018214956	8.14070298	7.715465288	8.101350496	8.157563612	8.214554647	8.100189879	8.204337604	8.922529131	8.766376778	8.794390192	8.216698791	8.459330436	8.455060585	8.700770609	8.301667222	8.33704473	8.61218308	8.668677242	8.621859374
1368278_at	NA	4.771523095	5.111764869	5.148851488	4.645184698	4.797160404	4.926957855	3.938599005	4.254249571	4.462897113	4.531266316	4.388152517	4.107089093	4.466578424	4.533010261	4.401026448	4.875461931	5.510008636	4.723469678	4.515818248	4.94371979	4.801118602	5.411407095	5.205859499	4.850564917	4.684172335	6.914939053	6.525698743	5.513756237	5.45167621	5.645093532
1368279_at	NA	3.511356612	3.417634314	3.48524498	2.717416523	3.209669207	3.064041878	2.873800921	3.227414046	3.060715992	3.089512465	3.157563127	3.296302443	3.524527059	3.565152349	3.757919567	3.15305039	3.293085533	3.126759871	3.066032966	3.504790482	3.366180134	3.12521024	3.168550102	3.456729377	3.668103979	3.147469673	2.950652703	3.433865114	3.28279156	3.26584235
1368280_at	NA	10.72670655	10.36697442	10.4044979	10.55911187	10.47786567	10.4556332	9.7816693	9.640746796	9.591359055	9.588233433	9.345781945	9.514460566	10.32159133	9.431831175	9.49844675	9.525826969	9.353382118	9.313804575	9.346839477	9.681227314	9.726504925	10.61855414	9.328243845	9.45966121	10.55037259	10.26295279	10.24368264	10.529738	10.46421193	10.39251729
1368281_at	NA	4.550919068	4.521937716	4.427951972	4.549825884	4.648346463	4.439413702	4.33469322	4.412516078	4.715790516	4.512326475	4.492387442	4.199749325	4.388026179	4.715790516	4.4460121	4.169519948	4.296597902	4.431821275	4.298420486	4.203976076	4.301080606	4.365537807	4.675237987	4.427284792	4.408800155	4.373693137	4.462700785	4.243840422	4.403384978	4.45407697
1368282_at	NA	3.266989382	2.8882716	3.138973069	3.383292574	3.132180148	2.959991468	3.175899433	3.224366084	3.089798004	3.145950139	2.946600272	3.235576783	3.199400265	3.019822445	3.274653759	3.311377441	3.076824335	3.195664201	2.953774207	2.946047624	3.052629048	3.050626119	3.093168404	3.3419906	3.136305633	3.05873686	3.089512465	3.181282945	3.00476337	2.907338841
1368283_at	NA	10.14877754	10.27580344	10.25952889	10.29969001	9.951040484	9.949580296	9.298218665	9.209508849	9.131892915	7.400693195	7.202669438	7.449348306	6.217520174	5.440637921	5.727112075	7.968198856	7.576874413	7.545166923	6.650603621	6.941396733	6.799108487	9.190614329	8.308991263	8.475394699	10.0335275	10.11434328	10.1402214	10.26315751	10.16029133	10.09095893
1368284_at	NA	6.111596426	6.656876235	6.52681171	5.957328642	5.945496615	5.906327447	5.938818132	5.823169094	6.062969718	5.32132101	5.935290269	5.819230351	6.117976689	6.431219103	6.158138529	6.160450426	6.093930165	6.21300245	6.481571062	6.699069541	6.465299082	7.475501037	7.130221614	7.350920166	7.017947268	6.256358112	6.355696477	7.384172173	6.786905199	6.699377366
1368285_at	NA	4.479908927	3.821820697	3.755759107	4.041660525	4.009244835	4.000635055	4.275302167	4.260722732	3.980961799	3.976003927	4.163498289	4.29118923	3.929965771	3.821820697	3.591435097	3.993708877	3.979143689	4.180657352	4.026259444	4.073687207	3.861647945	3.721582151	3.69124415	3.823251848	3.990868003	3.963606337	4.129189148	4.242707002	3.721582151	4.038401111
1368286_at	NA	7.150940578	6.429358455	6.584563357	6.323437011	6.130542635	6.329142554	6.221652694	6.132098962	6.174863068	6.268231134	6.040481444	5.972753438	6.470488577	6.34914504	6.551084525	6.424896489	6.686900576	6.242819141	6.904582141	6.925162657	7.03497978	6.350463431	6.496083838	6.548152319	6.619516365	6.102988118	6.143089418	6.429358455	6.046058148	6.092557064
1368287_at	NA	4.098121077	4.067777298	4.267608884	3.963367952	4.186690084	4.122124546	4.016959044	4.160989417	4.021803974	3.718111647	4.018691461	3.743640306	3.936044637	4.203406336	3.965449522	4.196187057	4.21771518	4.417876042	3.779074026	4.006808572	3.89430064	4.246759747	4.355637101	4.261364229	4.004259106	4.276758084	4.260783425	3.959149471	4.113507922	4.133545281
1368288_at	NA	13.6324584	13.7194055	13.66412718	13.55569606	13.57434489	13.55930334	13.53637155	13.57351502	13.52772734	13.54170631	13.52203846	13.49655919	13.59849493	13.48573371	13.46973793	13.50464309	13.55841257	13.58720424	13.42514242	13.41551817	13.4625598	13.52851268	13.36083862	13.40114083	13.60367403	13.5274953	13.53800704	13.53637155	13.60733437	13.58017386
1368289_at	NA	11.0103461	10.11014883	10.10311979	10.81061696	10.68284745	10.65488103	10.71811021	10.65132313	10.59419591	10.04554092	9.813898341	9.831546851	11.27847033	10.89410083	10.99151278	10.59754646	10.48647499	10.47054209	10.39009401	10.35201677	10.43942832	10.95478259	10.47156052	10.5429446	11.47662142	10.84826601	10.8314179	10.64477839	10.49913807	10.44308833
1368290_at	NA	3.767999729	3.245471747	3.299858011	3.612463531	3.255099424	3.445624095	3.248343294	3.351722578	3.321136619	3.054507569	3.522835738	3.501348515	5.335257352	5.451713673	5.573098741	3.634765278	4.232396506	4.441609361	4.223291691	4.247660302	4.586326739	4.458465899	4.296173856	4.237480179	3.990868003	3.94201225	3.752190421	3.108553685	3.621625405	3.471623755
1368291_at	NA	8.842480604	8.400542728	8.400189175	7.706771702	8.052613239	8.100347914	7.414478853	7.591617125	7.766780485	7.61406431	7.539758027	7.654833364	8.456023767	8.453105215	8.587273153	7.871668645	7.931731449	7.962557203	8.045533418	7.921051364	8.119263528	7.778882656	7.613262595	7.612611573	8.288313499	7.939040933	7.970828642	7.85058806	8.34585399	8.124948737
1368292_at	NA	6.336910554	6.493272405	6.273105087	6.638156974	6.579314107	6.475689585	6.336800298	6.482736932	6.436946408	6.918196505	6.693712594	6.600690759	6.446254842	6.343870488	6.342231059	6.462550256	6.206969038	6.381357907	6.099534441	6.029393298	6.110224776	6.841776539	6.651100825	6.354215046	6.050800374	6.565670234	6.260635102	5.89674705	6.32736542	6.527207732
1368293_at	NA	4.987548147	4.819193465	4.940517773	4.947009643	5.021345434	4.990431149	4.554392022	4.975528571	4.820289938	4.692794378	4.976882159	4.834513152	4.383749797	4.760022326	4.728653144	4.268917149	4.655827278	4.718541313	4.285275934	4.483471132	4.520273312	4.997997469	4.936537079	5.000936077	4.750560036	4.843771081	4.768065113	4.843695864	5.002376764	4.914475319
1368294_at	NA	5.202633576	7.307684599	7.244782718	5.065844244	5.213603561	5.124632199	5.416456319	5.185688499	5.129246249	4.780444107	4.910092353	4.715332633	5.907086362	5.934367684	5.83251263	5.400573237	5.733004057	5.98426801	6.261121947	5.986492057	6.222371174	7.176017327	6.916206175	6.926757006	7.826469912	6.32993508	6.336449552	6.570616272	6.402055353	6.187820514
1368295_at	NA	9.641765801	9.09583193	9.134825741	8.725568707	8.598583611	8.689671051	8.821425899	8.619304116	8.580874833	7.578305918	7.544950287	7.784476735	8.309893267	8.213786342	8.204047029	7.860861551	7.923552251	7.965868917	8.587303551	8.42133239	8.38416755	9.201933352	9.328100269	9.495798356	9.370684716	8.918074112	9.074807598	8.845897827	8.958407327	8.917391231
1368296_at	NA	7.888564351	7.816598117	7.844484529	7.886471553	7.320202147	7.495039558	7.051821059	6.582922095	6.701718639	6.455569402	6.093778225	6.356331051	7.058589932	5.760213224	5.969030095	6.846068326	6.598205509	6.640487972	6.353932417	6.875635603	6.759863077	7.16691559	6.090161537	6.36834118	7.039137308	6.561247705	6.585565158	7.724138743	7.063414504	7.02381153
1368297_at	NA	3.512550509	3.372217867	3.17760018	3.523457293	3.451913243	3.509983317	3.808005514	3.677181199	3.813201898	3.952927759	3.91088923	3.554059058	3.394741651	3.445807086	3.388850879	3.514358795	3.654983232	3.515837172	3.265920255	3.294809521	3.377698794	3.451346063	4.026984326	3.682761651	3.405168504	3.334448783	3.212307832	3.623607026	3.40672515	3.42209858
1368298_at	NA	4.928662619	5.17932208	5.042559619	4.840803976	4.942733894	4.999409706	4.701504162	4.630607304	4.601860271	4.667549441	4.855378912	4.593768742	4.684788397	4.614499029	4.605187527	4.617740566	4.926503557	4.645346998	4.753041071	4.47585067	4.740527382	4.850656164	4.787336149	4.926503557	4.920866036	4.872381678	4.684185562	4.619460584	4.696059929	4.930837146
1368299_at	NA	3.280115057	3.366754134	3.260233552	3.285573239	3.207560988	3.220526379	3.231503819	2.879958062	3.31790681	3.284051173	3.465148068	3.047488037	3.107345944	3.094934383	2.835830812	3.179512522	3.177641972	3.478630181	3.533706879	3.240833586	3.17259053	3.099213338	3.446231731	3.101882849	3.104470066	3.052866266	3.082046894	3.316516553	3.082046894	3.065252802
1368300_at	NA	3.883034898	4.097674644	3.984429037	4.302485945	4.154432991	3.655281414	4.11113227	3.913354447	4.081081645	4.112683096	4.003818691	4.111663365	3.799873419	4.054638627	3.92863373	3.708551031	3.884475051	4.074234528	4.084609159	3.750072561	3.938443072	4.488614046	4.917029337	4.188546951	4.366162528	4.254243035	4.214212192	3.868816815	4.095046808	4.208888292
1368301_at	NA	4.373429436	4.366441258	4.309486846	4.557879863	4.591013329	4.293701696	4.515377597	4.386332231	4.304508176	4.759455806	4.673067008	4.21549338	4.637090976	4.240628745	4.014596439	4.670421936	4.512118342	4.243736551	4.445804788	4.618294301	4.500923673	4.710577878	4.666040889	4.510221947	4.802069731	4.383704972	4.586055114	4.22874475	4.311175975	4.569271708
1368302_at	NA	4.853255319	4.825194242	4.528748461	4.870944402	4.888834959	4.989013484	5.129336591	4.870944402	5.122274411	4.959355497	5.014728021	4.809320912	4.990362411	4.924693792	4.731057376	4.894514193	4.814141222	4.76877539	5.136578723	4.698565105	4.946499566	4.795292755	4.891689658	4.681838613	4.763607199	4.750869729	4.593232137	4.745756833	4.770157348	4.711579014
1368303_at	NA	6.083132295	7.073674783	7.021761494	3.853889371	4.766494292	4.95030169	4.404671269	4.730283199	4.544616279	4.626264395	4.898917336	4.64141185	6.074552612	6.464266341	6.520009085	6.625037786	6.738886677	6.791554588	7.495814749	7.601214611	7.732916834	6.158651711	5.907733138	5.732484526	5.255799083	5.522626346	5.566638561	7.009109346	7.587475931	7.358574388
1368304_at	NA	11.11130571	10.45296089	10.36681376	11.27420721	11.31889896	11.35039466	11.20170727	11.21886392	11.18283132	11.11085704	11.17915388	11.26949016	9.869590874	9.786095825	9.877238043	10.12156955	10.28142745	10.13387596	9.932793066	9.899109431	9.864499574	9.6522683	9.216748708	9.195071748	10.25065396	10.3953132	10.40293854	10.22998179	10.77701396	10.71387247
1368305_at	NA	7.53643402	7.612558564	7.51087705	7.414463907	7.456494652	7.418842766	6.59157115	6.744556693	6.732939459	7.442224099	7.315423741	7.28169598	7.26645744	6.99336633	6.901435882	7.717572019	7.627611319	7.455023148	7.322867425	7.297341432	7.369282105	7.185140936	6.818777986	6.847096558	7.565783136	7.676818032	7.607791118	7.471998274	7.605305165	7.506942378
1368306_at	NA	4.507749486	4.602612025	4.408011679	4.796364233	4.683976217	4.446914246	5.170521997	4.582706258	4.491261489	4.709318954	4.429788045	4.550006657	4.835802972	4.478226808	4.211214455	4.973742534	4.759428547	4.482627071	4.64141185	4.298353303	4.441784338	4.390894953	4.410646214	4.525963686	4.571337923	4.597586503	4.532679102	4.92273079	4.689420983	4.311519484
1368307_at	NA	5.008340975	5.32798787	5.307579619	5.443626704	5.547546872	5.351130342	5.693066447	5.02943959	5.519294756	5.446075233	5.496216512	5.459795374	5.153522888	5.229861899	5.093403683	5.334379709	5.644884949	5.529010872	5.366187387	5.188276475	5.009256947	5.331603926	5.401058789	5.693036542	5.334379709	5.245150567	5.126978385	5.069717788	5.429206352	5.404287912
1368308_at	NA	6.690463937	6.416296049	6.439965113	8.568740575	8.950352828	9.032595105	7.198240329	7.242917971	7.220028377	7.459181815	6.953431858	7.141956949	8.862195821	8.709578724	8.83233	7.109019681	7.237547314	7.029643298	6.497070485	6.745593108	6.796884481	7.365047295	6.547000844	6.739682986	7.154603329	6.621965248	6.618360847	6.324821628	7.153501797	7.178313798
1368309_at	NA	6.5500833	6.731187777	6.602915002	6.959303622	6.587950792	6.649087465	6.433609689	6.219671957	6.201168555	6.16541447	5.84173234	6.153943698	6.441131997	5.868156654	5.794486404	6.600674249	6.355533861	6.494278333	6.108238272	6.12261027	6.015214801	6.397451918	6.164161729	6.475262444	6.66133634	6.876686766	7.056133207	6.738944778	6.788421735	6.670054694
1368310_at	NA	5.294163666	5.450498204	5.105831346	5.600866728	5.602856146	5.363768794	5.903477064	5.103708097	5.423695286	5.482396877	5.50546966	5.149086454	5.709605603	5.420349123	5.011249207	5.264930931	5.358649421	5.529923486	5.730420339	5.205914178	5.351651186	5.510761482	5.441426769	5.318398804	5.413913445	5.431700083	5.346202765	5.890227508	5.368161017	5.290094556
1368311_at	NA	6.586566263	7.30991362	7.249157336	6.959303622	6.889194995	6.894895632	5.304729843	5.823141485	5.802195744	5.441744777	5.3451458	5.255179782	6.897748157	6.880628163	6.895266993	7.718751223	7.582754829	7.412907891	7.485022336	7.32625711	7.307483591	6.496277768	6.736915609	6.620363663	7.208820369	7.748691119	7.661724283	6.459736119	6.338406601	6.212663937
1368312_at	NA	4.493667208	4.50107917	4.166228055	4.674913096	4.367062396	4.507058404	4.494096115	4.40240788	4.518389055	4.660466167	4.536791297	4.356705199	4.355782162	4.357808971	4.389186809	4.613688789	4.25204925	4.638218371	4.386067568	4.363711522	4.46285714	4.630229892	4.66268208	4.491781324	4.642198681	4.364265891	4.551436851	4.725286759	4.370507813	4.61979098
1368313_a_at	NA	3.241866021	3.480803789	3.192615947	3.634853501	3.963367952	3.540030369	3.436719912	3.437073956	3.571888877	3.407287974	3.138139512	3.174827487	3.337034971	3.408597153	3.14069385	3.479653703	3.521430943	3.236784919	3.409012319	3.227407195	3.166867061	3.447993005	3.438177127	3.561538148	3.473894867	3.684120834	3.660059303	3.667123133	3.256596636	3.671969694
1368314_at	NA	8.586771808	8.589123804	8.671981157	8.593866165	8.673211557	8.673288496	8.436256395	8.363301353	8.292917807	8.533929898	8.31644574	8.509883639	9.626852875	9.285780617	9.386766209	8.542703165	8.517038447	8.459633369	8.694877586	8.972213126	8.960509477	9.397294587	8.819579378	8.867216392	8.957081359	8.659993287	8.682568376	8.733749313	8.63043166	8.463444605
1368315_at	NA	5.350618815	5.716417342	5.651578576	5.552106136	5.385073661	5.541914096	5.365632754	5.456343208	5.552517065	5.551847814	5.588315742	5.577379593	6.109237191	5.761216291	5.566596388	5.868156654	5.734292372	5.559898523	5.705880221	6.092481565	6.134075792	5.826879195	5.91817542	5.8317071	5.543528565	5.504058633	5.724165222	5.190029681	5.419732867	5.265648885
1368316_at	NA	9.811213684	9.96330584	9.878224399	8.767034711	8.798602714	8.881790136	7.079425251	7.258683175	7.398580272	8.426393844	8.371151166	8.643450525	9.914599119	10.05190126	10.07389384	9.891501108	9.939571567	9.849743598	10.50163395	10.76939375	10.68374545	9.647930156	9.691912963	9.638784925	9.768951562	9.404562438	9.521406183	9.509624523	9.32781054	9.294877622
1368317_at	NA	4.601487351	6.39996338	6.22070862	6.030435302	6.130047833	6.135464927	4.278812762	4.416685287	4.488482611	4.532334589	5.194005886	4.849947143	4.3794975	4.289462883	4.260224121	6.072638849	6.146409932	6.139974137	5.776388477	5.809805418	5.97179178	6.200618381	5.807131933	5.857420071	5.468136996	7.420040082	7.100969841	5.505593501	5.63316224	5.435100284
1368318_at	NA	7.409268047	7.218336069	7.138110172	7.17986534	7.377609742	7.394046955	6.964303986	7.143790504	6.946953807	7.022808899	7.120721906	7.252052432	7.686690093	7.538944134	7.643824853	7.415655175	7.382010124	7.381332864	7.883535626	7.961567347	8.135466525	7.588317818	7.208265138	7.089769001	7.841427695	7.385823836	7.394435985	7.487489712	7.494984793	7.452996011
1368319_a_at	NA	4.161773418	4.332723372	4.303268806	4.644624696	4.544476143	4.533932112	3.341331419	3.758474241	3.548962905	4.372186065	3.703279407	3.986350513	4.036606024	3.565599486	3.80347329	4.51591256	4.328444257	4.380305312	4.252522136	4.156385605	4.327839297	4.095169401	3.901857219	4.003191602	4.281005705	3.868085604	3.700704932	4.291324356	4.154955624	4.101524763
1368320_at	NA	3.734989118	3.578350883	3.244910319	3.588605651	3.558749541	3.627098766	3.486675307	3.554459623	3.496441807	3.733747331	3.877152065	3.580791459	3.46313394	2.911792073	3.095576089	3.958883091	3.569609224	3.663782926	3.098799769	3.651656867	3.641199998	3.726769695	4.073414131	3.831450827	3.562795493	3.409445951	3.363178548	3.586227517	3.46313394	3.270504652
1368321_at	NA	9.011505805	8.153227055	8.000989963	10.73199674	10.90680232	10.93609051	7.042462026	7.003970538	7.039975044	9.210137813	9.150904502	9.297239962	9.963353236	10.14553589	10.21249292	8.311658071	8.468661073	8.339521797	8.734369301	8.802379907	8.836912195	8.896745809	8.764434933	8.685574463	8.228890647	9.426418001	9.473507466	8.501591951	8.123862231	8.109024056
1368322_at	NA	4.793636709	4.29365911	4.630268308	4.7020653	4.333735581	4.349801089	5.144614888	4.108868113	4.414900004	4.845474323	4.696290424	4.706934251	4.883344028	4.936526432	4.607942524	4.87630405	4.200528209	4.809642406	5.354275799	5.309053744	5.548382574	6.954834818	5.477034939	5.589430021	6.375797358	4.655945344	4.622715738	4.546784133	4.534933199	4.030924977
1368323_at	NA	5.538282728	6.884054221	6.703471021	6.491969187	6.485408989	6.403709173	5.268637326	5.533659425	5.300775689	5.476267169	5.686833399	5.911358307	6.750309103	6.227904801	6.126122799	6.059741926	6.259360241	6.555387162	5.878375486	6.100791392	6.258039784	7.11446191	6.438945975	6.665388169	6.650554071	6.445045604	6.493571163	6.339422001	6.211779927	6.315289825
1368324_at	NA	4.351961137	4.539051815	4.42227898	4.824065397	4.452268636	4.204473336	4.288449743	4.552791513	3.775402111	4.269414543	4.402731257	4.379463726	5.582068376	5.789755365	5.823169094	5.76464826	6.180877041	5.935476055	5.5522684	5.995271701	6.073546988	4.983749868	5.326277717	5.362652914	4.384939865	4.895629803	4.92547998	4.055492914	4.349203539	4.228968945
1368325_at	NA	8.70383501	7.69213715	7.715732098	7.038213483	7.521159709	7.52936652	6.469908264	7.024243021	6.932313704	4.764209307	5.306038519	5.156238046	7.458507126	7.748279924	8.016223125	5.950653235	5.658915856	5.924864584	6.369500489	6.355326735	6.309760994	7.237883619	7.090709687	7.12978386	7.73656231	8.229482304	8.009823982	7.658588948	8.488009737	8.273118732
1368326_at	NA	6.254910632	6.612934793	6.771994681	6.418598404	6.747417841	6.560811629	7.012765732	7.37682953	7.08519791	6.609753051	6.776679871	6.715858995	6.928573618	6.953984725	7.156827025	5.71406246	5.314596133	5.51100911	6.447338755	6.390596587	6.513400437	6.735162691	6.188057633	6.041462913	6.671165014	6.686253007	6.730263326	6.664186009	6.198930671	6.375562184
1368327_at	NA	5.383981769	5.26771395	5.141860808	5.337409528	5.330957492	5.180384837	5.129705773	5.079914689	5.371462754	5.267438976	5.203545476	4.972366324	5.127719032	5.203902723	5.184261358	4.928912007	5.11555548	5.211756126	5.065995315	5.221714796	5.294857359	5.517983735	4.972397198	4.588741195	5.249945797	5.209298663	5.285874935	4.679654311	5.004778119	5.072725548
1368328_at	NA	7.40553458	7.200932071	7.408297462	7.953069744	7.583415395	7.532842941	8.03810549	8.063379692	7.930936217	8.212897857	7.957039894	8.172582134	7.645975178	7.27977264	7.387785445	7.391958127	7.501868607	7.316429573	7.931366418	7.777121487	7.787801824	6.794367525	6.643950905	6.761595636	7.332609571	7.266871689	7.139927823	7.298806666	7.284207337	7.200513873
1368329_at	NA	4.73991029	4.129478209	4.523903993	4.769861758	4.655525918	4.584720506	4.425557261	4.561067477	4.684100442	4.460304797	4.297103263	4.410958	4.033895967	4.533799227	4.522508926	4.573353164	4.603437313	4.852191228	4.500618971	4.174248746	4.387520795	4.297758746	4.771918624	4.860876381	4.161896337	4.48027574	4.570494167	3.965587449	4.391661792	4.481783233
1368330_at	NA	5.073212081	5.915149224	5.879542559	5.731955027	5.512121638	5.776170283	5.686088999	5.986617858	5.943084936	5.666296524	5.812453506	5.999960205	5.371917644	4.874372491	5.15194367	5.481540796	5.63686091	5.355192764	5.316760513	5.441696804	5.381761603	4.085347475	4.148021181	4.706402064	5.014826728	5.08376892	5.080357047	5.077961881	5.155484606	5.147539857
1368331_at	NA	10.31388872	10.23021557	10.32894205	10.11988163	10.31117963	10.33443152	9.906550239	10.03466647	9.882247675	9.896340748	10.04462282	10.1067458	10.49888429	10.26745027	10.30560465	9.794318528	9.824000859	9.801008594	10.15164977	10.1659675	10.15619866	10.21829403	10.00291783	10.13600243	10.27750664	10.16614689	10.14828282	10.07672274	10.20983718	10.23052684
1368332_at	NA	3.858136917	4.573473983	4.644489684	3.997507173	4.235778815	4.288466921	3.587981235	3.812748049	4.136576645	3.693977832	3.826623142	3.784602838	3.733809073	4.270273289	4.360205744	5.357259569	5.443317331	5.573118874	5.02858566	4.649733913	4.80963747	6.420950863	6.701306115	6.790089562	6.284802407	4.996460401	4.778255099	5.358240857	5.074493137	5.14265621
1368333_at	NA	3.565253752	3.581960141	3.632107843	3.474143365	3.457682898	3.430522704	3.561016312	3.411647876	3.385537631	3.745239077	3.438414969	3.13110431	3.127348307	3.638794321	3.495879693	3.595814462	3.30669041	3.62930038	3.737891215	3.144053502	3.422214745	3.415866493	3.277422348	3.37882336	3.596406851	3.401689326	3.249547118	3.521577595	3.364272024	3.346651492
1368334_at	NA	6.39882534	6.241816405	6.057092208	5.082570991	4.900710748	5.268436598	5.644624861	5.427332173	5.340425487	5.158628012	4.917518093	5.024475223	5.965005122	6.11872758	6.095366131	5.741564271	5.650718207	5.819938876	5.50522018	5.701496451	5.621209517	5.974704529	5.466682163	5.560502986	6.143351607	6.521056714	6.802907361	6.261315993	6.214385201	6.45572435
1368335_at	NA	12.18888596	12.33442873	12.31813782	12.60191583	12.55652147	12.5780384	12.27636864	12.33077596	12.17244247	12.57696775	12.46763309	12.52957351	13.04033649	12.96172134	12.99173848	12.88598005	12.85978013	12.8130225	13.1717866	13.00496476	13.03367443	13.00957968	13.02034988	13.11243598	12.15229428	12.37678331	12.43387278	11.99499842	12.0086643	11.93341625
1368336_at	NA	9.618808934	11.237652	11.15235769	10.36359427	10.66571991	10.64526909	8.162087911	8.256167687	8.246850239	8.435576512	8.556323633	8.641138167	9.005675117	8.240136929	8.454107527	9.811305131	9.929725026	9.923356768	9.083378857	9.208596042	9.280164442	8.756916868	8.275497399	8.26876965	9.221199817	10.12408695	10.18405028	10.3778273	10.41157075	10.31359519
1368337_at	NA	4.99354855	4.729766214	5.008769982	4.705340342	4.717897221	4.487461757	4.750781705	4.593443337	4.629269828	4.869284821	4.689201747	4.520119317	4.064452084	4.815920713	4.697620522	4.777158618	4.698308413	4.696785925	4.68373897	4.379514643	4.530487059	4.66129838	5.035197263	4.713542943	4.526990651	4.445800962	4.547814337	4.966714539	4.624488558	4.820860761
1368338_at	NA	3.564600684	3.05466697	2.996475037	3.540112741	2.784452546	2.852950235	3.020566494	2.845143718	2.863735746	3.606290823	3.010234164	2.754166298	3.234286899	3.07338141	3.025705041	3.104880317	3.009067133	3.053852179	2.860020425	2.749285435	2.940215604	2.932025032	3.289630031	2.960655694	3.187763911	2.838809764	2.98677511	3.011316395	2.92090344	3.026668904
1368339_at	NA	4.192899204	4.037512999	3.988816168	4.142029796	4.184796915	4.2062904	3.62899755	3.97241849	3.90056668	3.763623515	4.113196629	4.26849191	3.473571012	3.93538126	3.701196671	3.800637505	3.951645048	4.034250426	3.858682616	3.689187187	3.838443741	3.954989557	3.901297059	4.157074801	4.090404098	4.049084405	3.9707172	4.052212455	3.965452034	4.008660342
1368340_at	NA	7.55354614	7.562746966	7.441121013	6.536160087	6.925581194	6.953648351	6.916349024	7.189528342	7.012994521	6.443321871	6.659209749	6.950662962	6.714792379	6.879674033	6.949994832	6.699566667	6.838738948	6.668555471	7.393943858	7.055956848	7.151773681	6.953769602	6.745904007	6.827792783	7.486813436	7.481397526	7.576217904	7.374559632	7.571349136	7.43682079
1368341_at	NA	6.337044532	6.886684861	6.708443272	6.87922388	6.990641997	7.052584133	6.287024502	6.299754202	6.332448383	6.654614917	6.648341809	6.87762281	6.606442524	6.402157119	6.366280331	7.189482565	6.97828671	6.758087167	6.627189911	6.720386695	6.454813185	6.499454149	6.095702462	6.059031767	6.569665026	6.302746588	6.243546055	6.265292901	6.454813185	6.571235038
1368342_at	NA	3.320418181	3.030239833	3.013420299	3.48797774	3.009258441	3.220549106	3.508348926	3.32358647	3.226803661	3.004495655	3.232581119	3.195080337	3.001141734	3.118180681	3.339720428	3.533769756	3.323721773	3.291208674	3.205580638	2.916648742	3.203119805	3.222676282	3.569955594	3.897447633	3.145850483	3.046745378	3.274850408	3.219247167	3.152236681	3.144996832
1368343_at	NA	4.673217803	4.632911159	4.435289882	4.706589318	4.455457936	4.675206792	4.597089153	4.579601844	4.669882478	4.411163903	4.86757451	4.584522618	4.588033729	4.214444203	4.544320948	4.687372823	4.610946189	4.724404193	4.687759439	4.549075487	4.454266961	4.46079038	4.637131186	4.500738614	4.338387011	4.541288401	4.345019884	4.58931201	4.588550581	4.570325688
1368344_at	NA	2.389710938	2.255782148	2.122293964	2.486337889	2.142632652	2.398321251	2.614043088	2.201148065	2.264712725	2.161409291	2.354273703	2.131065552	2.027200071	2.308723085	2.152534775	2.060458463	2.154218447	2.136047923	2.436007222	2.145797953	2.34328257	2.481749046	2.388605302	2.417875963	2.421695486	2.108174417	2.219233228	2.344911443	2.290428827	2.201127322
1368345_at	NA	4.56733094	4.678990889	4.541825072	5.002701986	4.716614205	4.753138881	4.447281213	4.275552902	4.668191977	4.674778438	4.915649586	4.733168821	4.90834516	4.757334914	4.758849836	4.597281545	4.693663401	4.849715643	4.492246369	4.578522739	4.821640733	4.66200126	5.152381682	4.721472307	4.662411107	4.610311382	4.602612025	4.311519484	4.568568466	4.63210504
1368346_at	NA	5.746614842	5.623813164	5.722947023	4.743063548	4.583420091	4.671034262	4.904947075	4.962437636	4.739324469	5.407656405	5.096481779	4.873444241	5.183574186	4.585544719	4.748945766	5.023507813	4.666018377	4.485829024	4.750598812	4.763841169	4.960240486	5.242879171	5.116319745	4.829497387	5.443420536	5.284082682	5.170671491	4.985981751	5.176261466	4.984054978
1368347_at	NA	5.675975619	4.795785195	4.698632475	5.159952234	4.705905699	4.845632173	5.150253532	4.82842848	5.010604704	5.398022991	4.85850531	4.809317909	5.20589699	4.936526432	4.572648088	5.094719805	5.084715197	5.066674346	5.170951482	5.002296072	4.849475206	5.640819728	5.515647847	5.011633372	5.05790692	4.701449816	4.943580985	5.002743591	4.881004887	4.836602179
1368348_at	NA	3.521062525	3.450471903	3.111616908	3.202640085	3.662052559	3.630778063	3.037775718	3.472656597	3.580538101	3.443188275	3.395882067	3.248314984	3.313323445	3.284509242	3.15149472	3.510035163	3.519582062	3.849213426	3.261021985	3.476728287	3.387213303	3.217088187	4.026234639	3.639143864	3.029266343	3.619573512	3.563413024	3.877809529	3.314876875	3.749802036
1368349_at	NA	4.737977202	4.351945111	4.534306189	5.07219298	4.719213074	4.76627047	4.769238351	4.64689099	4.821017763	4.756714412	4.670163253	4.600451263	4.576537757	4.616511408	4.417897595	4.764640767	4.624137804	4.679016276	4.761171045	4.873633779	4.680571028	4.685177211	4.656132559	4.599570846	4.757575548	4.453334688	4.764105344	4.679963785	4.467854338	4.663860548
1368350_at	NA	2.779635026	2.649418363	2.766901533	2.679702942	2.779757236	2.877758454	2.923916341	2.842579384	2.582863052	5.190848686	4.995343621	5.797149801	3.819543686	4.074765333	3.542895872	3.102479118	3.156484864	3.294930178	2.665919466	2.915061838	2.950592591	3.171851734	2.773489302	3.108367952	3.032084987	2.673594995	2.749477334	2.858461425	2.780381371	2.84829339
1368351_at	NA	5.312175493	5.315721795	5.345946316	5.513609708	5.215972468	5.199267996	5.451613284	5.38969363	5.667168451	5.550877436	5.278708542	5.211088824	4.98697946	5.166129824	4.904776126	5.374730781	5.473925918	5.194759798	5.086773749	5.10545509	5.305327541	5.186086351	5.664792507	5.257706225	5.434721194	5.194562301	5.197124649	5.401228965	5.416769596	5.270691502
1368352_at	NA	3.619408834	3.878182694	3.555935387	3.624420352	3.794287894	3.603300629	4.16725804	3.78210405	4.129121008	3.598803825	3.316433599	3.422872753	3.873548267	3.818176439	3.756117137	3.269881876	3.513047777	3.562522137	3.598803825	3.537051463	3.584866494	3.517654005	3.37250172	3.318370294	3.341248786	3.28848891	3.710425374	3.551547007	3.517729433	3.679652483
1368353_at	NA	2.786229836	3.011959638	2.939588987	3.168301126	3.396814122	3.054909198	3.134223517	3.239135291	3.318370294	3.089512465	3.326212054	2.911556072	3.029887716	3.466536966	3.391246253	3.112467051	3.011764217	3.171081814	2.871183057	2.975107329	3.092782766	4.065606033	3.954553521	4.226218598	3.649291747	3.084063847	3.043983379	3.171254904	3.08835095	2.988373788
1368354_at	NA	9.006193789	8.589358238	8.516997971	8.443121511	8.144586487	8.365089026	8.183971671	8.276056768	8.114488074	7.512066863	7.261866115	7.409681709	8.470678285	8.24969698	8.400323221	8.205952415	8.067463318	7.752033254	8.094831294	8.207229932	8.328088123	8.44082815	8.295512573	8.188119253	8.440537135	8.750278795	8.795582709	8.223887288	8.212883694	8.132851725
1368355_at	NA	4.783199936	4.861974037	4.634470713	4.428113243	4.35268318	4.570839455	4.155424241	5.070134875	4.868273014	5.018682996	5.162377745	5.581584267	4.191628789	4.519721937	4.784494062	4.416794675	4.667235006	4.451209548	5.18868791	5.273497106	5.13232218	4.574150993	4.630232287	4.415144709	4.548963682	4.740447254	4.730455607	3.659827796	4.353186825	4.288261817
1368356_a_at	NA	8.319305231	8.303452347	8.247270649	8.131474801	8.326449334	8.07995812	8.008572386	8.09226099	8.184061397	8.136892043	8.620334104	8.572150542	8.815848002	9.031208733	9.098490006	8.727670726	8.677384106	8.67326275	9.541076043	9.342977833	9.40704303	8.685460504	9.010883771	9.037130579	8.625380203	8.888368684	8.741621486	8.640752879	8.487256529	8.515832757
1368357_at	NA	4.594131432	4.645977454	4.582984331	4.262848058	4.648346463	4.531553681	4.752654441	4.431431028	4.753198124	4.667157086	4.821739445	4.527181635	4.728677373	4.481080226	4.53127031	4.523139056	4.260368757	4.723469678	4.592427558	4.521394432	4.491571433	4.479199763	4.452356594	4.183882447	4.635580673	4.314496419	4.356971726	4.937157729	4.31510707	4.487648449
1368358_a_at	NA	3.325988527	2.710045939	2.91838115	2.659721815	2.786170894	2.855450658	2.824571841	3.028405527	2.848209738	3.006729223	2.655139823	2.795655471	3.083066873	3.321845288	3.284141999	3.184706445	3.33845714	3.959520097	3.667123133	3.495941173	3.645937606	3.31813143	3.238755335	3.267723067	3.604593228	3.368599117	3.282162044	3.003057645	2.824409422	3.092433138
1368359_a_at	NA	3.725702908	3.657793199	3.741859856	3.631898514	3.572284066	3.751803604	3.631886322	3.428443513	3.539849125	3.924942278	3.618842387	3.248052911	3.568536022	3.637253806	3.260200568	3.627086175	3.609374395	3.519880261	3.837154427	3.556195983	3.263054025	3.521191095	3.351091158	3.246007472	3.45201339	3.684521731	3.524892451	4.062311189	3.520108076	3.597551345
1368360_at	NA	13.0557253	12.85237927	12.71006725	12.77793968	12.67732266	12.6521861	12.60376688	12.60213651	12.53931754	12.23427611	12.11853602	12.14215428	12.60412793	12.52504828	12.59361206	11.60153168	11.6195213	11.56118248	12.5351398	12.53494379	12.54909239	12.75927925	12.48275543	12.44781213	12.87652789	12.89579762	12.95251106	12.76380021	12.73534616	12.66995421
1368361_a_at	NA	7.740848246	7.349970233	7.182296154	8.57923938	8.388888718	8.320958644	9.379439951	9.309243631	9.145660835	9.186084842	9.163918028	9.19189497	8.472493071	8.577191995	8.67151299	7.579933278	7.693500944	7.547499054	7.787368528	7.826648236	7.781940252	8.098523158	8.001151413	8.019137351	8.511572668	8.165188805	8.050611756	7.913725687	7.850792271	7.798380517
1368362_a_at	NA	10.0335794	9.492540658	9.398037564	9.908397159	9.587727054	9.609006874	9.351767826	9.160855269	9.077241958	8.724791697	8.200535073	8.327318816	9.491514236	9.059270507	9.148391071	8.388720396	7.963941361	7.962643979	9.175061258	9.31297192	9.318885455	9.735793352	9.038973196	8.869227907	9.696678103	9.251064724	9.345400537	9.562642595	9.159486753	9.14679213
1368363_at	NA	2.979340374	2.827969731	2.78392197	3.142260526	2.723766185	2.801905129	2.607967654	2.70507729	2.740644159	2.968450194	2.690430524	2.740644159	2.853425491	2.64010593	2.945617764	2.9347538	2.869977514	2.756652532	3.188636735	2.774643398	2.692130638	2.836073216	3.018488156	2.998789091	2.814949104	2.774643398	2.557889589	2.818736611	2.879656807	2.801905129
1368364_at	NA	4.029573187	3.948090733	3.890107566	4.301189808	4.165540275	3.859325685	4.219419505	3.990941935	3.858461929	3.896692471	3.869217988	3.774993256	3.990964794	3.832753321	4.007089411	4.07759097	4.010188903	4.161997927	3.917595953	3.715470856	3.895517875	3.941358844	3.903092658	3.895278811	4.23445248	3.922850478	3.991654297	3.71152165	3.888529004	3.73786631
1368365_at	NA	10.70228008	10.96720327	11.00442691	10.85603083	10.57718837	10.67207737	9.677266622	9.499713912	9.327567912	9.50997512	9.291172938	9.353417848	10.28096379	9.686117561	9.873446937	10.61747336	10.59496073	10.56256657	10.74439677	10.68364499	10.73238273	10.29905437	9.696778959	9.760555311	10.42151059	10.6829191	10.79447801	10.86875233	10.89888186	10.79388532
1368366_at	NA	3.03956414	2.752725516	2.93463021	3.207946848	2.936849238	2.885603832	3.382629291	2.794437907	2.763730447	2.760993448	2.761798328	2.74038611	2.892986386	2.719423283	2.692889021	3.280692561	2.929355984	3.122935565	2.900184886	2.690343309	2.838209413	2.835933647	2.824988829	2.633813987	2.818636998	2.883229708	2.909090761	3.44822712	2.821739477	2.925034725
1368367_at	NA	5.219611077	4.704165413	4.620054496	5.026303207	5.046464447	4.939069536	5.536678324	4.959506756	5.071985312	5.41405206	5.078723354	4.850713998	4.917078082	5.080996752	5.088574962	4.947534084	4.893241014	5.030888827	5.230286911	5.095630037	5.246370775	4.900593626	5.462179196	5.252534216	4.907759061	4.9290092	4.802380721	4.938452458	4.838275679	4.84682455
1368368_a_at	NA	9.811936909	9.213160334	9.141782951	9.695935401	9.476050092	9.559396236	8.767918713	8.528069472	8.504953155	9.347626875	8.883160347	8.964864541	9.879731427	9.245905481	9.442406014	9.060904988	8.724548132	8.537502193	9.102043087	9.567552782	9.649150151	9.836481339	8.506371061	8.652753386	9.372080943	9.709344964	9.801536515	9.612481058	9.235415538	9.189296805
1368369_at	NA	4.498518899	4.275448249	4.083167191	5.058412785	4.54263861	4.328759187	4.380907586	4.283224745	4.673181655	4.953957356	4.851962416	4.206933284	4.403793029	4.662069523	4.4960812	4.337146359	4.725181573	4.538221159	4.948988997	4.488359209	4.404296075	3.948287063	4.948202751	4.311052799	4.321759138	4.379775259	4.415217846	4.586550437	4.321759138	4.535744036
1368370_at	NA	3.766159873	3.878182694	3.990832153	4.319794184	3.853283424	3.738847666	4.096329909	3.768203488	3.69166725	3.742716348	3.90964706	3.861266072	4.693295226	4.657425493	4.485123303	3.90225425	4.097165189	4.243745851	4.243370664	4.290232831	4.438355671	5.478274053	6.036488487	6.223945305	4.94770678	3.789091576	4.025339581	4.656263449	3.97651655	3.995613195
1368371_at	NA	4.029935007	3.892653971	3.913465109	3.992315523	3.739356323	3.869097741	4.178414651	3.753306923	3.890461982	4.169788115	3.839621843	3.885018881	3.96732615	4.185877303	3.829675241	3.87860095	3.8109514	3.778298251	4.035859789	3.915185855	4.079966087	3.987306299	3.753666051	4.081177099	3.937755307	3.838965981	3.730668478	4.093854817	4.183480461	3.955117666
1368372_at	NA	8.044228657	6.599829634	6.461661575	7.289391177	7.262781583	7.256261596	7.450538407	7.509220739	7.38613862	7.196086668	6.670780247	6.860770802	8.095167114	7.979395861	8.055134293	5.718843491	5.501949186	5.372558276	5.984029735	6.25004397	6.403829595	8.062228585	8.010529294	8.006617774	7.497800822	7.801959622	7.815417353	7.847063894	7.600687773	7.459534411
1368373_at	NA	3.26926481	3.313329789	3.44530177	3.126795844	3.445075894	3.313917586	2.888505471	3.375679573	3.459427984	3.025962566	3.269720372	3.049816316	3.171543969	3.206155595	3.293169704	3.150896372	3.378726774	3.7361456	3.293613375	3.106006691	3.142385544	3.161555989	3.432694076	3.502791321	3.057932931	3.227701815	3.363178548	3.608230192	3.343785812	3.15207926
1368374_a_at	NA	5.167922995	4.740560687	4.910030446	4.708384979	4.59033319	4.697010464	5.28566152	4.649675318	4.737112674	4.85373409	4.630090788	4.690072279	4.49501327	4.628593153	4.88373301	4.731660383	4.814638756	4.810287632	4.493273144	5.027463361	4.670248085	5.020890187	4.784424232	4.842838145	4.530179979	4.554610151	4.354072586	4.590459014	4.595844736	4.819095315
1368375_a_at	NA	4.643132084	4.993159805	5.116587018	3.769118188	4.546010067	4.627848953	3.958273867	3.958273867	4.03718528	3.674414219	3.914999386	3.893515098	4.483418098	4.734687362	5.062391132	4.63646446	4.842092566	4.945491383	5.409374864	5.481915534	5.313998302	5.292211215	4.973323757	4.987728528	4.470218216	4.853335021	5.332935601	5.105571294	5.194843975	5.262485539
1368376_at	NA	5.6501961	7.477135608	7.32064559	8.028005905	8.143417973	8.192238208	4.954225353	4.839200637	4.920703201	4.700560546	4.681838613	4.582852167	3.741117138	3.668458528	4.002756514	3.90225425	4.249990437	4.168786027	4.178866639	3.725952371	4.230092395	6.363602577	6.101736499	6.34957964	6.811724894	8.187269786	8.247846222	8.072161024	7.308303003	7.133453478
1368377_at	NA	3.388769931	3.510156989	3.504376698	3.655456362	3.3883452	3.523041773	3.833875212	3.711467191	3.630063659	3.399565644	3.430469459	3.51648412	3.453110799	3.564621513	3.268696537	3.800804704	3.868227872	3.868326188	3.525920217	3.510417758	3.507545245	3.469587085	3.809331865	3.645495382	3.588201262	3.410081743	3.399565644	3.627991646	3.53684302	3.546238341
1368378_at	NA	10.75351172	11.50175114	11.26323384	11.14004327	11.27352539	11.30170679	10.22720247	10.05141709	10.05204607	9.125270015	9.037106945	9.135462291	8.379966959	8.040049266	8.230996421	8.994214156	8.866526051	8.641666966	8.904464159	8.932435665	9.04924247	9.134440195	8.673520057	8.965089428	10.18067235	10.87321832	10.92399022	10.65456378	10.49913807	10.47950834
1368379_at	NA	7.659586189	7.420477988	7.425417043	7.808367873	7.901717697	8.092871036	8.31818881	8.296028451	8.267337835	8.620340986	8.670348836	8.896868941	9.044155282	8.952966426	9.090931504	8.348288197	8.573980301	8.52238104	9.408716197	9.223356103	9.211622273	8.695524676	8.533895047	8.604885841	7.858705553	7.708430775	7.707363265	7.152090005	7.269080856	7.149352638
1368380_at	NA	12.88160452	12.8326342	12.79168706	12.65492475	12.71272898	12.73841867	12.7973417	12.81701078	12.79350717	12.78770746	12.77751542	12.81943806	13.10816186	12.98946347	13.00183248	12.23976909	12.26950351	12.107978	12.68879179	12.65753347	12.59053246	12.83338574	12.79813621	12.90402612	12.9466052	12.84814817	12.85013858	12.83338574	12.77209468	12.70640939
1368381_at	NA	4.020775596	3.837531275	3.915813387	4.779792466	4.092828115	4.092008901	3.278122456	3.927749897	3.664974492	4.13222581	4.321907539	4.401807765	3.774060247	3.661685788	3.787645653	3.748527863	3.773859761	3.947982829	3.858697813	3.843923114	3.464843379	3.769556432	4.030346207	4.193283572	4.021600138	3.963419986	3.947686914	4.248367843	4.120843742	4.192032638
1368382_at	NA	4.570505433	4.180148999	4.360224935	4.406881178	4.527868479	4.359114026	4.576213119	4.502106503	4.429791499	4.476651828	4.971651694	4.21549338	4.161221934	4.368097985	4.466352431	4.457414268	4.716418507	4.855509918	4.6086174	4.387240544	4.329428876	4.227064119	4.493887422	4.542240207	4.157379258	4.421118341	4.589418571	4.423944567	4.381171386	4.538918189
1368383_at	NA	5.831130562	5.929430521	5.894129099	6.384663445	6.612655473	6.777445883	6.132896961	6.647779006	6.613682474	6.364724681	6.32911198	6.463666662	5.972726481	6.222035513	6.245957864	5.704466438	6.346137884	6.54029951	6.222054945	5.902427989	5.753103862	6.324010529	7.316955892	6.440758811	6.077576961	6.615134545	6.552030074	6.444577705	6.463925901	6.711060005
1368384_at	NA	3.533458859	3.296942046	3.340635001	3.379544747	3.509417122	3.35871115	3.231192293	3.465202702	3.487820564	3.388995007	3.436783295	3.408896471	3.665348098	3.347332565	3.17176441	3.279149178	2.971132341	3.508274148	3.200353732	3.594155188	3.314083249	3.292076186	3.440814399	3.101836164	3.210793209	3.209421936	3.329845095	3.764454971	3.364312292	3.266720971
1368385_a_at	NA	7.388933586	7.579367774	7.565201055	7.714976424	7.501901665	7.585691151	6.630433925	6.760395433	6.739305267	7.174699726	7.080934869	7.101211028	6.91567207	6.408276617	6.57645903	7.532605369	7.455379981	7.364242265	7.069980291	7.003432845	7.190223082	6.669309622	6.380304789	6.432907118	7.196686282	7.023252476	7.160664764	7.122546935	7.079375462	7.053999443
1368386_at	NA	8.40032218	8.539635218	8.747492916	8.352190964	8.588551314	8.547535572	8.269438766	8.358045838	8.384582117	8.04656616	8.024898179	8.092714678	8.058044846	8.02020091	8.131845044	8.041461999	8.222082094	8.198923408	8.068454517	8.229734321	8.233536275	8.091171243	7.842392296	7.678586654	8.460049195	8.555508475	8.603964064	8.189008637	8.504766773	8.46118651
1368387_at	NA	9.366535163	9.719145978	9.636224989	9.488120813	9.297939279	9.365398415	8.523512529	8.400552477	8.309959985	6.204946766	5.901476912	6.091402656	8.104383622	7.544541585	7.676509692	7.875532826	7.994727676	7.985194111	7.530164644	7.584438083	7.698495416	8.175829816	7.313469759	7.635313703	8.569904857	9.098663128	9.109034138	8.999204416	9.346895646	9.224675203
1368388_at	NA	4.242109871	3.96573596	3.969762758	4.155560624	4.081613444	3.979226361	4.350794939	4.126802848	4.258789155	4.091864907	4.24794314	4.120831055	4.181575039	4.132741995	3.914691915	4.297616939	4.400314771	4.575151639	3.853509659	3.992378458	4.046973689	4.219598402	3.96599971	4.414325945	4.274547811	4.291909416	3.877937886	4.650420328	4.182005935	4.194269396
1368389_at	NA	7.902643466	7.703312903	7.939528843	8.077251177	7.618476738	7.75977404	8.193364487	7.870045757	7.606877492	8.340034426	7.762960229	7.926531627	7.942971743	7.637357322	7.900681431	7.385370724	7.302802011	7.202973247	6.865234415	7.289827257	7.272880327	7.510564999	7.167870479	7.241961394	7.62543969	8.03270379	8.031366043	7.953525105	7.663278867	7.484487942
1368390_at	NA	7.816506321	7.23521531	7.36550374	7.297442429	7.327398562	7.21793914	7.357178899	7.464609772	7.336455236	7.164180207	6.864922344	6.949225733	7.449946235	7.47602899	7.499861777	6.943660928	6.953927088	6.875092662	7.506512362	7.562309311	7.670215017	7.283390783	7.278846109	7.329218532	7.547067266	7.467144429	7.436062641	7.032661162	7.246690585	7.274942633
1368391_at	NA	3.406935117	3.671147746	3.442495678	3.587237462	4.187437357	3.841991717	4.199154721	4.08127227	4.013191142	4.194448171	4.371304138	4.312353474	3.556625738	3.990393563	3.750810906	3.394689149	4.089520963	3.623635862	3.545188359	3.547358023	3.775846403	3.73250086	3.96310532	3.864787912	3.75681964	3.397443785	3.697428206	3.509211514	3.566961545	3.640240688
1368392_at	NA	5.339488597	5.150577717	5.135495653	5.160377634	5.391867105	5.454846332	5.494279783	5.504486414	5.667726937	5.305901546	5.430791145	5.425857255	4.997865609	5.346468652	5.244640917	5.24275706	5.180030373	5.311932743	5.458934542	5.328667281	5.439894361	5.908086907	5.81789728	5.890536413	5.01816552	5.314438401	5.30365061	5.245925224	5.272084334	5.435100284
1368393_at	NA	3.522702501	4.448013367	4.506958935	3.578406259	3.899114149	3.689411842	3.601867249	3.720020894	3.659476515	3.536369693	3.59044945	3.427334987	4.34352134	4.073687207	4.288096871	3.449004061	4.329996804	4.18676421	4.324089997	4.236465398	4.273894503	5.510549147	5.225714952	5.579425834	5.639917526	4.055474623	4.344651037	4.486924877	4.328634514	4.401482324
1368394_at	NA	5.089023999	4.984732823	5.105657453	5.307161259	5.033933472	5.080267623	4.856909021	4.916690944	5.11688444	4.986020703	5.163991182	4.919958072	5.007509056	5.078725984	5.102656491	5.033637392	4.967543462	5.079061598	5.105740556	4.980380319	4.961626067	4.856782892	5.117212562	4.74585227	4.995975162	4.857923226	4.895831814	5.231427038	4.970920454	4.920861967
1368395_at	NA	3.902820044	4.07741935	3.786364823	3.577778504	3.817714781	3.689815862	3.952453865	4.126326181	4.020846115	3.86218532	3.730050635	3.83855664	3.600710115	3.533354533	3.587354767	3.567513345	3.545326022	3.573048114	3.63604153	3.963613769	3.436866678	4.139044585	4.039682756	3.908119541	3.795180354	4.227144997	4.111081035	4.015955782	3.790004683	3.860890887
1368396_at	NA	4.413917453	4.383581792	4.222916723	4.337038934	4.173698599	4.178538375	4.689576059	4.412612671	4.537352597	4.626990449	4.442930135	3.78084157	4.267529675	4.073687207	4.057716717	4.635182073	4.145071699	4.109222489	4.526191798	4.073687207	4.260102595	4.223077959	3.873428841	4.392497826	4.136362542	4.214618927	4.339427546	4.585929703	4.185736349	4.34050202
1368397_at	NA	12.02748727	12.01516172	12.01285961	11.85682451	11.90865814	11.92051653	11.5679926	11.60421827	11.49911081	11.2220558	11.30240913	11.2253159	11.43164043	11.34414351	11.23189501	11.26952491	11.23577876	11.31200746	11.51377329	11.53550524	11.60689707	11.8811954	11.45894274	11.52056975	11.68855654	11.81903559	11.80646367	11.96465142	11.84525079	11.9181561
1368398_at	NA	3.96732615	3.67364068	3.588188395	3.760982779	3.709579219	3.475550221	4.00223	3.618315145	3.720758824	3.638852419	3.610417507	3.481244546	3.70433	3.51054859	3.389257776	4.129226915	3.770895158	3.561599868	3.678985077	3.552121508	3.455197002	3.629104662	3.934180112	3.619466327	3.787645653	3.686438761	3.654894964	4.053382096	3.338574601	3.832827826
1368399_a_at	NA	10.55277238	9.422568889	9.492066315	9.855800222	9.670308829	9.7527632	9.95069193	10.0859014	9.983779707	8.981217008	8.919432275	9.071869886	9.066014337	9.006936558	9.098147612	7.979447005	7.86721442	7.963687464	8.576193643	8.506437114	8.580471209	9.168268336	8.954966946	8.906121723	9.760895441	9.520130786	9.493462119	9.532097596	9.762209317	9.694266236
1368400_at	NA	6.061936637	7.507084181	7.793613957	7.502286187	7.696120085	7.998185044	7.241697371	7.565311547	7.520594119	8.453267876	8.472317103	8.542326068	7.466176294	7.108591555	7.302498936	7.918836031	7.909546071	7.807169504	6.837440395	7.133122531	7.062565199	5.980922664	5.89383707	5.818262304	6.444207407	6.879050398	6.991266919	6.485528775	7.105942272	6.857231577
1368401_at	NA	3.621019086	3.846310519	3.983248069	3.963334958	3.841123049	3.678951101	3.99772938	3.691052728	3.968441964	3.712280319	3.90574267	3.722981393	3.740658592	3.724630051	3.468479532	3.851674917	3.689815862	3.853889371	3.654078573	3.431466282	3.771118338	3.910993251	3.937715015	3.772586895	3.796055754	3.797010961	3.798524659	3.571220222	3.53684302	3.782841689
1368402_at	NA	7.750756752	7.882546621	7.656645919	7.057519789	7.383539435	7.277090168	8.070065928	8.088275687	7.969941915	7.674954484	7.633622994	7.764055785	7.57746003	7.8084192	7.774969921	7.194672965	7.197525705	7.052571879	7.642490132	7.77805193	7.725667552	7.791546193	7.400110487	7.510577351	7.836968342	7.524679883	7.595323154	7.460855419	7.567229913	7.32029259
1368403_at	NA	8.006182314	7.622974791	7.556756253	6.81258079	7.080446445	7.098902665	6.660849616	6.646394627	6.497698487	5.751357439	5.402479717	5.787496081	6.97229663	6.633761031	6.76466764	6.346680283	6.655922764	6.505162188	6.786892166	7.054604185	6.845152485	7.229236556	6.749397398	6.807920882	7.86789959	7.328075454	7.25275201	7.155150793	7.366233739	7.263020583
1368404_at	NA	3.367717509	3.022407333	3.044264249	3.470160184	2.804068246	3.072829669	3.295077071	2.96019451	3.421059501	3.238955201	3.071208145	3.272066662	3.472455439	3.331024097	3.026668904	3.639677426	3.011635557	2.845691798	3.370604557	3.593467593	3.429076193	4.594012052	4.170840235	4.150074103	3.593467593	3.283347258	3.24295681	3.542414647	2.909832094	2.95694234
1368405_at	NA	6.518436215	7.201993603	6.935915843	6.874004934	6.785653036	6.906240657	6.55861858	6.90255305	6.752681762	7.301402466	7.502981028	7.517680319	6.499887945	6.840414096	6.873127348	7.664948458	7.575774969	7.515325003	7.224520233	7.098280536	7.07972487	6.388144572	6.361056103	6.581251696	6.544659112	6.820404269	6.951754002	6.783692623	6.922539849	6.871015476
1368406_at	NA	4.020665495	4.536510471	4.039634005	5.093596255	5.385075051	5.353046032	4.140589458	4.630104421	4.728793044	4.261897048	4.440415708	4.821640733	4.308959915	4.478226808	4.468722545	4.028146579	4.444387334	4.497033934	4.200188588	4.108194889	4.161221934	4.285838586	4.546162264	4.398100829	4.427850962	4.364233493	4.653490639	4.248330513	4.782570234	4.500913099
1368407_at	NA	3.325199753	3.792581087	3.689062162	3.810667543	3.794398064	3.907241164	3.678319685	3.474927749	3.803966823	3.821224481	3.451039838	3.09486477	3.836443336	4.243311066	3.697428206	3.481017294	3.555545462	4.134698358	3.785531574	3.837389341	4.08087995	4.827530451	4.49610395	4.207964607	4.463749571	3.775830336	3.981061312	3.467614406	3.367826102	3.458083057
1368408_at	NA	3.033657082	3.541894543	3.662354178	3.392121964	3.989357656	4.047106127	4.10940251	4.012058243	4.064516411	5.132462816	4.988810658	5.312570575	3.556158043	3.451833351	3.703145787	3.58832861	3.805651429	3.830066277	3.865726562	3.561765862	3.670938371	4.362597845	4.144040199	4.040241586	4.090922729	3.651714209	3.716444145	3.276067342	3.431943889	3.654537433
1368409_at	NA	7.549818821	7.481045394	7.450032749	7.197946799	7.144866939	6.99056654	7.070613389	7.015674456	6.866126849	6.468249216	6.221206782	6.304175707	6.622148743	6.481064292	6.63672057	7.176253599	6.950634505	6.918663826	6.714543016	6.90134668	6.979103778	7.009486973	6.789336828	7.016680366	7.255425072	7.297739401	7.491779399	7.740304088	7.670074669	7.651261985
1368410_at	NA	5.716808979	5.649326277	5.553551824	5.529016461	5.456617914	5.615099924	5.713598681	5.437901781	5.73131764	5.416398066	5.497724452	5.819494038	6.345163757	5.824018015	5.838525071	5.513641443	5.335287004	5.475073865	5.94025012	5.826562427	5.634101367	5.363275233	5.899215029	5.461571823	5.607000908	5.838094042	5.722882268	5.607675102	5.555317757	5.302852927
1368411_a_at	NA	2.961822719	3.190620777	2.839238462	3.551015997	3.132761907	2.884547105	2.920259296	3.081020623	3.019614548	2.946635147	2.993400606	2.924658293	2.786200514	2.986630218	2.864860628	3.207465528	3.219742007	2.910919835	3.132333519	2.916481211	3.034041768	2.825261493	3.067317621	3.129653529	2.777203734	3.009268059	2.969656406	2.924848152	2.872247275	2.981585472
1368412_a_at	NA	3.830341134	3.663013655	3.915813387	3.391967995	3.374311454	3.520904325	3.698108412	3.402864221	3.6709095	3.827259384	3.691771508	3.338373317	4.092012348	3.772739638	3.826879305	4.005609709	4.339699475	3.857680305	3.577569805	4.004285596	3.97873674	4.154712079	3.66762392	3.733013928	4.021673699	3.33643866	3.248988648	4.130327046	3.583696274	3.568941422
1368413_at	NA	3.632584883	3.593453273	3.61547045	4.026285301	4.055111017	4.142140248	3.664333719	3.424277797	3.967845079	3.398977038	3.661293296	3.709240258	3.907241164	3.992042887	3.902088078	3.498459459	3.560968179	3.448964098	3.587769142	3.625931934	3.378576529	3.456729377	4.107094413	3.762736929	3.41353968	4.269714467	4.463782445	3.725592439	4.105270525	3.993122505
1368414_at	NA	4.784930809	4.425552595	4.305628238	5.057709825	4.838398688	4.682467412	4.992878872	4.704793683	5.344144782	5.09849406	4.955431354	4.709505765	4.801725122	4.894889781	4.379164649	4.915425668	4.732832735	4.977486181	5.118029365	4.743015983	4.725350664	4.668267534	5.155484606	4.80201453	4.782885647	4.793110736	4.537132934	4.975033756	4.849721505	4.655634084
1368415_at	NA	3.555946537	3.044497872	3.161675625	3.424311313	3.460876258	3.277985421	3.416712644	3.313273335	3.622364883	3.574520944	3.553579256	3.290207894	3.068753978	3.350552004	3.323964729	3.47561573	3.716103985	3.565203261	3.344087033	3.208633942	3.371440925	3.187095018	3.27330586	3.388527957	3.464877613	3.308283551	3.230691417	3.8251344	3.317709143	3.789393798
1368416_at	NA	2.834402045	2.532774388	2.642769802	2.71941342	2.809265152	2.902781448	3.017331896	2.879958062	2.902815503	2.56782573	2.75375282	2.688531855	2.752940044	2.861242395	2.953385179	2.951858856	2.885897031	3.294055689	2.701027178	2.796390316	2.641315601	2.695235587	3.035739765	2.901545226	2.807586326	2.876244356	2.935139009	2.707066649	2.895525639	2.795345124
1368417_at	NA	4.381790358	4.273256125	4.192321956	4.319794184	3.970236481	4.268692892	4.084419421	4.198139593	4.183451316	4.689170654	4.666094234	4.285870407	4.146700062	4.082314705	4.116508616	4.013951893	4.148965168	4.31147355	4.021770783	4.121283551	4.056623723	4.229540566	4.368979343	4.201828565	3.993823864	4.058150991	4.344451286	4.152132303	4.12073413	4.465664984
1368418_a_at	NA	12.63467989	12.49926454	12.46474226	12.70103053	12.70800148	12.71093399	12.3762211	12.22308947	12.36112482	12.46833045	12.31296039	12.32146024	13.02901589	12.88696687	12.80540259	11.86268504	11.87458937	11.77998105	12.45712541	12.55752699	12.41254809	13.45683557	13.2581928	13.27230942	13.37342375	13.13072021	13.08337211	12.89518412	12.85897763	12.8913861
1368419_at	NA	7.58730585	7.150945707	7.275244118	7.536232332	7.466034643	7.514061411	8.286915474	8.383964392	8.291483997	7.935935808	7.872174712	8.080984915	7.187965988	7.104825128	7.123311755	6.357150712	6.564292967	6.172265106	7.485210124	7.662177933	7.658964482	6.809845931	6.679166217	6.820915728	6.708451399	6.680536368	6.582621261	6.60807951	6.770341951	6.911383606
1368420_at	NA	13.01712614	12.95372325	12.99078393	13.08987664	13.03098118	13.03809635	12.90900479	13.00878611	12.96028069	12.86070371	12.99882599	12.84890993	13.23414374	13.34588658	13.24107883	12.6562974	12.70591275	12.57268165	13.0559847	13.00594725	13.05303993	13.51794181	13.64136267	13.69686929	13.6024839	13.39425096	13.32159485	13.28170884	13.28282398	13.32388157
1368421_at	NA	2.885018279	2.930158395	2.808214524	3.280425787	2.956872398	2.915491045	3.460153529	2.836930024	3.414405732	3.187096325	2.890908433	2.844274094	2.962132152	2.825727813	3.026668904	3.130366855	2.975512756	2.954701842	3.004383892	2.923916341	2.766488133	2.807776892	2.801104526	2.771252162	2.941202149	2.860973691	2.719588664	3.158972771	2.77642047	2.672061593
1368422_at	NA	4.382672969	3.953133905	3.87628933	2.540562915	2.605288676	2.700265847	2.321997207	2.473253029	2.301972014	2.632047491	2.497651963	2.410236385	2.291467221	2.39791226	2.645645326	2.417418468	2.6097124	2.553822571	2.389449062	2.236340574	2.397584706	2.451804838	2.436289415	2.417797923	2.874185062	3.545637955	3.415619259	2.934807485	3.331340224	3.66650718
1368423_at	NA	5.095530724	5.025449379	4.954343941	5.372622021	5.008667197	4.89270293	4.972337196	4.915182312	4.820342054	5.102051499	4.746936012	4.612712301	4.895270283	4.768644503	4.567295497	5.071575245	5.271979183	4.851591892	5.064428522	4.51758206	4.879055208	4.665607219	5.062927016	4.536689642	4.736211742	4.69753407	4.730036785	4.933187713	4.868273014	4.811067103
1368424_at	NA	6.835967632	6.660949143	6.949993219	7.55535989	7.474807296	7.397023996	7.432618456	7.427463403	7.325377913	7.476563631	7.115890736	7.307984526	7.167390301	7.10160545	7.29359902	6.725277251	6.684512134	6.245315715	6.413276651	6.736253937	6.781880461	7.187815483	6.893006164	7.006495662	7.343625059	7.216882847	7.363874546	7.483615683	7.158475169	7.031050908
1368425_at	NA	4.240452123	4.630507647	4.123491728	4.092182612	4.11908466	4.419757231	4.068794123	4.098794264	4.223309137	4.184127448	4.187139236	3.786574884	4.15341796	3.665515044	3.89303404	4.459629401	4.001664442	4.374617277	4.081902429	3.889718976	4.153774271	4.140512654	4.070843226	4.226206625	4.255102764	3.914967426	4.011804699	4.895092542	4.03002573	4.130768147
1368426_at	NA	10.93688024	10.90924369	10.76900975	10.72781723	10.76684456	10.72486423	10.51336756	10.43555695	10.37258279	9.548983092	9.590099991	9.599689068	10.61667604	10.45097602	10.15689176	10.2387114	9.957178346	10.07758081	9.591731793	9.661335059	9.595501674	10.17937029	9.43515474	9.461027163	9.936597929	10.49360129	10.28606936	10.64369291	10.77104764	10.80064348
1368427_at	NA	7.284150348	7.318382255	7.482734068	7.46592853	7.645383377	7.676007981	7.793117393	7.770659607	7.591608068	7.559215039	7.55220347	7.621684359	7.770080154	7.682155717	7.607134434	7.004044171	7.207338982	7.229917456	7.257743151	7.229463261	7.345985794	7.194910754	6.844807627	6.982967395	7.143392464	7.21193633	7.30540294	7.165121836	7.243003944	7.349892117
1368428_at	NA	7.83588041	7.704225386	7.972031793	7.849235753	7.172658371	7.428926541	6.473425779	6.704235324	6.362032036	4.87424686	4.645052939	4.681749375	6.333308945	5.82942045	5.948271791	6.498509659	6.619705731	6.274485107	7.385490681	7.565178315	7.608248137	7.353802363	6.891577125	7.131608368	7.81404985	7.403541481	7.407742345	7.249907465	7.200389441	7.152543324
1368429_at	NA	2.891066711	2.948903105	3.005081958	2.613132523	2.932447971	3.088697851	2.486951533	2.675772557	2.589946358	2.568672033	2.420406188	2.551193514	2.806657991	2.94390191	2.910481285	3.286294026	3.179616748	3.171081814	3.126183278	3.406628686	3.445427159	2.927883993	2.746838444	2.686705895	3.062005899	3.145401526	3.067889373	3.024379676	3.228420386	2.888826028
1368430_at	NA	7.8312304	8.660035365	8.678700225	8.186546329	8.324290543	8.243091781	8.800344195	8.949079883	8.852616965	9.480938541	9.416294173	9.538989767	8.753010773	8.930574289	9.047803408	8.763301847	9.131256672	9.044028534	9.084206782	9.083858773	9.056113151	9.22278385	8.966192355	9.084420587	9.322661991	8.428805762	8.444784446	8.884060463	8.369340833	8.366112038
1368431_at	NA	10.74583809	10.51247529	10.61102664	10.43982682	10.37620823	10.50772245	9.920312782	9.706998184	9.808116459	9.748863785	8.982643257	9.102566704	10.55238708	10.06372082	10.14824386	9.645862936	9.214834143	9.232756082	9.802903646	10.23212878	10.28810445	10.64247878	10.02177738	10.0865241	10.80782254	10.67396247	10.72187763	10.43937434	10.32665832	10.21666704
1368432_a_at	NA	3.986789879	3.932208673	3.577898432	3.906198886	4.172900943	3.878556828	3.654357275	3.77524568	3.922543036	3.900485052	4.085052282	3.884844486	3.907241164	3.898615185	3.920573652	3.496473783	3.877694675	4.053399596	3.518658114	3.841033943	3.600085829	3.639403839	3.990648318	3.680126802	3.815475627	3.90225425	3.987564486	3.619811313	3.878448947	3.884844486
1368433_at	NA	9.13395086	9.125979537	9.046452947	8.704838979	8.592570516	8.605172047	8.502195595	8.50922036	8.440861616	8.641817011	8.517631143	8.732325935	8.930140651	8.858249427	8.950635643	8.925681972	8.894433049	8.849376175	9.246850168	9.363936497	9.396740965	8.998942102	8.931588384	8.972632946	9.286617375	8.788035766	8.84697755	8.750726261	8.752689688	8.733827992
1368434_at	NA	5.627912263	5.448868315	5.634014792	4.912594908	5.162291413	5.416681012	5.342384896	5.846417716	5.739254317	4.621245076	4.889475277	5.054704807	5.291625111	5.253766097	5.494557326	5.136907945	5.520178599	5.384809051	4.883308906	4.73426638	4.992534969	5.048010094	5.177179586	5.120930712	5.809615329	5.524009778	5.491876223	5.201774398	6.091293071	5.830445697
1368435_at	NA	10.45704964	9.928024282	10.11245776	9.384493018	9.22100003	9.306201232	10.26577882	10.17193576	10.21505436	10.35669887	10.06447107	10.18362284	11.62112074	11.34845451	11.36803304	11.35750157	11.39224872	11.3428645	11.53955876	11.98720381	11.98234561	10.58337092	10.09242338	10.20092779	9.882102944	9.643437854	9.64630729	10.2314179	10.05837635	9.991320629
1368436_at	NA	8.089944323	8.52870144	8.469573006	8.178077103	8.285175743	8.138986733	7.792506726	7.736236075	7.771474347	8.311909294	8.303922909	8.475556805	8.340184481	8.331990666	8.472083824	8.734353374	8.807886868	8.620311788	8.748446643	8.57914625	8.495056574	7.941574404	7.822577113	7.841614407	8.519608477	8.356113365	8.423070667	8.12840436	8.234759845	8.190713195
1368437_at	NA	4.253799309	4.0740486	4.295586502	4.517917734	4.208170544	4.246587025	4.280077585	4.276644473	4.300374473	4.496438687	4.043296274	4.130432928	4.424514862	4.665647307	4.755902429	4.286966164	4.043296274	4.266520468	4.408659899	4.513611481	4.217432122	4.88932772	5.024325341	5.14508515	4.08435228	4.107620862	4.127690582	4.547594517	3.812875473	4.101176044
1368438_at	NA	3.92635002	4.505484702	4.254905095	4.746263133	4.528469777	4.215224223	4.145175594	4.023203045	4.242428146	3.857794938	4.201590888	3.944521716	4.097267161	4.254707873	4.028575325	4.239132976	4.183464682	4.649509806	4.099082789	4.007975988	4.24252427	4.253343227	4.505484702	4.254273339	3.797075506	4.113034748	4.398217825	4.118830934	4.058395126	4.258079067
1368439_at	NA	4.924623174	4.47457786	4.927082789	5.18161632	5.011537652	4.894729638	5.15102453	4.862319982	4.928662619	5.253134716	4.999716492	4.686730773	5.127682614	4.848305723	4.434724922	4.762371857	5.017656435	4.708632047	5.170187809	4.892397064	4.687452724	4.897682915	4.880069291	4.809108311	4.708632047	4.672857953	4.653490639	5.125944243	4.878650704	5.132740941
1368440_at	NA	5.415633925	5.336121363	5.241216652	5.773522235	5.185883314	5.319233973	6.031131694	5.769661796	5.900712546	5.451009223	5.291526253	5.260509389	5.199420709	4.947343715	5.057512357	5.338850002	5.356275003	5.131789087	4.712374263	4.721729924	5.087658508	4.979582001	4.831755904	5.325830557	5.012561541	4.762341347	4.905265149	5.461337759	5.233373503	5.127770556
1368441_at	NA	5.246732108	5.117076246	4.947051813	5.307450713	4.914513639	5.02395404	5.593459018	5.046198874	5.308474384	5.042335915	5.114634401	4.722806308	5.625243161	5.525898597	5.577798198	4.96626983	5.219199565	5.398705552	5.350508444	4.974913482	5.059975493	6.610796112	6.818557886	7.090709687	5.404354367	4.75866826	4.906674196	5.033610937	4.775560609	5.160585169
1368442_at	NA	12.41690036	12.5076761	12.53048127	12.26574779	12.35946304	12.36712387	12.15068017	12.24889801	12.18278945	12.24152335	12.20594046	12.33018764	12.61095047	12.39664209	12.42415256	11.83506615	11.82829773	11.72425359	12.1462753	12.13079571	12.15580545	12.60028569	12.38965592	12.39788832	12.47766971	12.51394297	12.4768213	12.41945034	12.47100784	12.44885016
1368443_at	NA	5.323340709	5.235274167	5.029602812	5.347797518	5.362426456	5.301018297	5.083355591	5.023172688	5.325974466	5.215542791	5.041250668	5.151278739	5.034528919	5.268811843	5.151240976	5.087313779	5.166921943	5.134124078	5.078111303	5.040111577	4.974753502	4.923399923	5.686637704	5.47840733	4.955862382	5.364349244	5.370641679	5.157575987	5.199339758	5.2560654
1368444_at	NA	6.632849117	6.54206808	6.534604736	7.139811348	6.763044608	6.66796628	6.445213638	6.221086723	5.990438653	7.56662589	6.910569841	7.165944467	6.689805682	5.721986457	6.135800608	7.054222577	6.562345885	6.593021521	5.655689656	6.187434003	6.322710304	6.134247117	5.449899227	5.440479744	6.329666191	6.212444641	6.215036648	6.587825584	6.065983822	6.155095895
1368445_at	NA	5.452229875	5.282200675	5.162772437	5.471532256	5.128590388	5.165388658	5.238805218	5.067231573	5.45468637	5.052681372	5.090609492	4.76848529	4.86179803	5.255204956	5.312249387	5.01704834	5.356275003	5.350508444	5.105777839	5.208073866	4.938705389	5.496967337	5.630172891	5.242685406	5.088559629	5.244493508	5.130311306	5.490602644	5.323528062	5.325368858
1368446_at	NA	7.595091516	6.320707154	6.533107773	7.631320408	6.7503395	6.76874013	7.527422363	7.65877738	7.513877067	4.42522699	5.300113264	5.01383402	7.124606641	7.325838127	7.268828417	5.635151026	5.513974992	5.302461006	5.291556219	5.158444247	5.399077669	8.179425226	7.961684654	8.00068227	8.396111938	7.750958005	7.783392264	8.248597432	8.112362031	7.998286189
1368447_x_at	NA	6.231938355	4.717951294	4.831401946	5.833088105	5.584147868	5.70535674	5.614928754	6.600144747	6.255099419	6.411095778	6.335453429	6.656120316	9.661706247	9.463878025	9.395765555	4.785471009	4.771879209	4.534371359	4.928403196	4.96279077	4.485345922	8.698177029	8.262539917	8.115750264	9.184370099	7.324558006	6.847889485	6.989136194	7.653044531	7.594582289
1368448_at	NA	5.507629255	5.346964318	5.204271689	5.380925246	5.358620441	5.26265866	5.572649954	5.322805028	5.319603344	5.679967286	5.408368205	5.231445809	5.401854346	5.497061502	5.244503115	5.427741237	5.167185689	5.3677782	5.576154078	5.401970657	5.487395804	5.717117289	5.522193733	5.269467539	5.607928383	5.367820615	5.251403967	5.854271066	5.232220407	5.305762406
1368449_at	NA	4.166822093	4.12151472	3.724405316	4.316348509	3.917238315	3.933560219	4.061665348	4.095801761	3.933390906	4.12151472	4.059167981	4.100326873	4.325556688	4.067622733	4.463472987	4.401091598	3.850869832	4.025029302	4.026490537	4.272845958	4.019619695	3.878819053	4.011218195	4.22666963	4.015866365	4.041567866	4.325556688	4.254957264	3.906267868	4.007498804
1368450_at	NA	4.378830214	4.30497303	4.461757854	4.003335527	4.350995192	4.309095547	4.197644503	4.002090022	4.265591441	4.14211676	4.260286069	4.403321941	3.879392482	4.012083886	4.143911475	4.62234136	4.353718926	4.622725089	4.455332904	4.404366636	4.538352079	4.566823646	4.751441586	4.880341997	4.456574691	4.048598887	4.051863902	4.471313307	3.988809261	4.138448794
1368451_at	NA	6.78206537	6.205400526	6.565881096	6.791463844	6.562834989	6.630968334	6.701916293	6.681615242	6.636810074	6.65010455	6.602495958	6.544942209	6.382244683	6.619777814	6.718405293	6.273915799	6.483670991	6.5887575	6.595922328	6.669812145	6.552551345	6.632705191	6.709332778	6.684453045	6.483670991	6.481916645	6.558644846	6.614798167	6.564015437	6.586918616
1368452_at	NA	10.06094712	9.800756022	9.69466404	9.595828885	9.499027906	9.601217607	9.55045923	9.094537977	9.03466541	8.73966437	8.132381376	8.144351072	10.2130512	10.42948967	10.55487309	9.584872482	9.277456586	9.174692082	9.795765508	9.640876288	9.735382523	10.4101382	10.62669033	10.76371566	10.1640214	10.5702283	10.53091456	10.80640249	10.49137268	10.45154594
1368453_at	NA	8.228458548	10.37929506	10.43883317	10.16838211	10.05697175	10.06982406	8.147071871	8.247338462	7.983052907	8.800695356	8.655344876	8.656007698	6.162414204	5.736373922	6.087906491	7.075172161	6.845141166	6.832205079	8.96063681	9.09190356	9.113668257	9.209267007	8.863291783	9.134983297	9.401115341	9.80193642	9.821217347	10.02720661	9.802365883	9.707168068
1368454_at	NA	2.842044623	3.028148893	2.924998001	3.559456755	2.956678582	3.308019338	3.610973967	3.223194259	3.662242289	3.259157875	3.437478866	2.933175083	2.729568617	3.131576741	3.033484214	2.969016744	3.127723988	3.474446279	3.486142477	3.182953795	3.054393718	3.161555989	3.003708026	2.962197736	3.142989257	3.056558905	2.772378921	3.205380283	3.232631334	3.006286548
1368455_at	NA	3.756947361	3.60801128	3.65450865	3.976204317	3.89808584	3.593915649	4.110727158	3.909837513	3.779690849	3.973085049	3.820608988	3.678759316	3.752813547	3.915768811	3.953224239	3.858712047	3.816155658	3.967662665	4.126434666	4.251560269	4.181624896	3.877763422	4.082567667	4.035377706	4.42581687	3.634075604	3.680770023	3.786761701	3.431069882	3.903355964
1368456_at	NA	3.516034135	3.727294552	3.542802326	3.488444725	3.57367621	3.414986826	3.563396931	3.518017906	3.824082957	3.443281257	3.492301896	3.261326046	3.569996361	3.510783554	3.626233868	3.747714873	3.813296601	3.727359553	3.475860704	3.60516307	3.496513492	3.441500213	3.594429124	3.395315837	3.503576	3.594320541	3.453110799	3.469298804	3.503902801	3.678440161
1368457_at	NA	3.038878823	2.938886922	2.664152548	3.179457444	3.006182602	2.637780178	3.181562738	3.233346802	3.136506912	3.334840007	3.417997431	2.872022916	3.112475968	2.71703132	2.948904334	3.317416541	2.900136192	2.953104828	3.079641711	3.085456431	3.095810779	2.958723758	2.838586099	3.129562999	2.843224884	2.982845201	2.98677511	3.192926346	2.780187486	3.059520137
1368458_at	NA	8.860851998	10.88559971	10.83173472	7.935497573	8.09401591	8.061137713	3.717897211	3.405423793	3.695222349	4.36047	5.11269006	5.078514472	9.531354888	9.561434803	9.58483604	8.907430549	8.860405759	8.872029442	10.05206317	10.13029049	10.17665352	9.790603593	9.714327382	9.785520798	10.9606818	9.785164984	9.780391513	10.02336614	10.44888853	10.50132808
1368459_at	NA	2.89675421	2.848234325	2.50313604	2.831089042	2.861551686	2.948927385	3.2082256	2.929906558	2.997503557	2.857043131	3.012475998	2.993939962	2.885045683	2.87300484	3.151695208	3.208060473	3.248219701	2.97104321	2.950653611	2.823861842	2.958014488	3.050052587	3.367826102	3.304483746	2.993841894	2.958942266	2.908039168	3.214877016	3.12975266	2.869348594
1368460_at	NA	5.131442335	5.209466548	5.551162132	5.173477604	5.16558746	5.166152048	4.817868015	4.883166808	5.141361463	5.198671194	4.837091553	4.928386359	4.64558633	4.826935375	4.532079966	4.490911733	4.882852509	4.819057845	4.990385063	5.030793786	5.244160391	5.242879171	5.213890668	5.104164632	4.994548712	5.009978773	4.958432479	5.788687539	5.076449667	5.200583181
1368461_at	NA	10.21647419	6.183464292	5.977942506	8.754018122	8.507291531	8.615017457	9.558760565	9.430920544	9.353749113	5.515661815	5.7117647	5.088053183	9.329212756	9.05755181	9.048803711	7.298961456	7.153297554	7.158308619	5.516310309	5.30145803	5.25927268	9.775499351	9.424347333	9.386818241	9.35542193	9.018670451	8.818283121	8.815301647	9.096603062	9.009983927
1368462_at	NA	4.66200126	5.286227818	5.395935867	4.967939546	4.687418267	4.911946157	4.401644583	4.646887133	4.351638858	4.454704231	4.686125187	4.732214819	4.621395526	4.670139155	4.543090573	4.681948967	4.535699226	4.575151639	4.601892101	4.802814449	4.819650937	4.455222695	4.620583033	4.590685918	4.769023892	4.70438077	4.823092419	4.751336569	4.78959305	4.651120112
1368463_at	NA	6.428589095	6.131650772	6.0027694	5.755150114	5.626074402	5.795997118	5.586364695	5.900626882	5.977523731	6.037694904	6.131005614	6.234042876	6.652026853	6.456731044	6.523725166	6.080008617	6.225237357	6.140585437	6.278264334	6.111991745	6.053119125	6.677665253	6.81931311	6.894087217	6.56273306	6.167244979	6.15819256	5.873975954	6.179373217	6.055128356
1368464_at	NA	3.759373197	4.561863562	4.489605611	4.515265921	4.599789889	4.476364789	4.512745535	4.155214389	4.332036288	4.245091711	4.193500458	4.266875199	4.269714467	4.055622681	4.214790643	4.242916984	4.31393891	3.926887097	4.293826341	4.169717976	4.140849847	4.601536389	5.13943194	4.410886633	4.280569896	4.280234411	4.385877398	4.556043164	3.98638364	4.336096843
1368465_at	NA	2.50424049	2.593314421	2.513666739	2.607736842	2.400721629	2.414369351	2.552606675	2.59822769	2.583027753	2.286116326	2.550087615	2.911307919	2.470233575	2.554687418	2.645118216	2.429039476	2.530218762	2.660956724	2.416765702	2.489944493	2.651440355	2.774530408	2.736462744	2.535184131	2.519965588	2.533237714	2.811005412	2.707882952	2.623478711	2.563298093
1368466_a_at	NA	4.329068778	4.593018204	4.590510113	4.790912611	4.377744478	4.644686173	4.349505459	4.204220698	4.34281324	4.702672883	4.677198086	4.656354121	4.862522454	4.619489494	4.26989248	5.318983667	5.173182056	5.008682054	4.583137709	4.856831405	4.985462029	4.259230854	4.840931969	4.645993309	4.706787807	4.42061906	4.353203679	4.67547587	4.340854332	4.133783846
1368467_at	NA	11.65444052	11.54240762	11.51251361	11.5896299	11.39451869	11.35156384	11.14615865	11.0576606	11.06221948	10.20925809	10.18735767	10.15149743	10.86498777	10.61645585	10.65201587	10.70180476	10.48509112	10.40285939	10.77977644	10.82211825	10.93682755	11.07244284	10.9629494	11.01127223	11.36874362	11.3864047	11.30938549	11.49920276	11.54281833	11.48723614
1368468_at	NA	3.58354203	3.548310435	3.812068444	3.700437361	3.839434187	4.24532791	3.85126862	3.81083209	3.748524357	3.844158101	3.745821869	3.564062131	3.500594563	3.866671632	3.695021277	3.575215556	3.892086625	4.183944939	3.475835866	3.68067911	3.648557797	3.605693851	3.915578637	3.954381593	3.750336909	3.7627598	3.756296409	3.552333908	3.662404345	3.992967408
1368469_at	NA	3.630721637	3.695139198	3.834586003	4.080025135	3.996484549	3.82976757	3.872010108	3.804722724	3.810152079	4.02194899	4.002893245	3.863096788	3.847595799	3.87544652	3.884133514	3.910708719	4.003038065	3.816484951	3.909599485	3.801783965	4.190584725	3.714202468	4.029276955	4.090411789	3.786361107	4.026410552	3.853889371	3.870356231	3.878071811	4.16702136
1368470_at	NA	7.065166778	7.470552873	7.76607967	6.840022572	7.321297793	7.250201303	6.992099058	7.147522961	7.035239767	6.358538657	6.447851723	6.684129769	7.35350681	7.312875691	7.280575148	7.204697487	7.377630629	7.334386583	7.10576321	6.999922448	7.082047516	7.446743803	7.291824442	7.356887912	7.248850714	7.011078882	7.048488612	7.154327201	7.31489975	7.272589519
1368471_at	NA	4.622063654	4.521805697	4.277291803	5.315858109	4.946244142	4.727504765	5.285928585	4.646023307	4.923173031	5.161429345	4.883791339	4.590196138	4.788363616	4.315014892	4.440666795	4.624558235	4.31393891	4.345156052	4.661804195	4.035211161	4.633615246	4.643700057	4.353750955	4.408955098	4.735888543	4.543210591	4.442891233	4.67400973	4.655446347	4.353618112
1368472_at	NA	3.96732615	3.878182694	3.879430085	3.928359032	4.229614063	3.976003927	4.15839504	3.915935027	4.414842233	3.988851598	4.102653446	4.035030469	3.911118738	3.777939591	3.794315704	4.299002035	3.962718533	4.328438887	4.235922488	4.058066027	3.791512606	3.794093765	4.261852456	3.874058724	3.930801662	3.960890356	4.121590896	4.0007189	3.821457846	3.725748371
1368473_at	NA	3.625086792	4.185450659	3.870507836	4.064399588	4.19298446	3.924480663	3.328184606	3.64746126	3.70300392	3.713938842	3.789098342	3.803942309	3.784783187	3.737986683	3.539388795	3.286318301	3.807022988	3.663054765	3.639165774	3.276993198	3.378262714	3.420392958	3.989722466	4.197894083	3.363524616	3.781991128	3.716621147	3.405230451	3.638477988	3.935050135
1368474_at	NA	3.126568406	4.045878368	3.968483692	3.139865988	3.241389594	3.754182853	3.044633395	2.70892261	3.475175525	3.408617074	3.765097659	4.063229585	3.562249474	3.772739638	4.432008251	3.68921101	3.449099921	3.63486163	3.383233386	3.480429351	3.01243434	5.645780555	4.823260384	5.528044347	4.561671991	2.720870668	2.874112424	3.44503047	3.255163416	3.203219662
1368475_at	NA	4.484559302	4.573390809	4.447127411	4.965999675	4.710900404	4.641586993	5.568336893	5.104746172	5.495532306	4.703341558	5.024991281	4.953963789	4.995983102	4.827060086	4.65036965	5.445669945	5.313462808	5.271094508	4.964497536	4.730699845	4.907137539	5.012297772	5.479354638	5.455291919	4.899422103	4.857713821	5.009992227	4.650175586	4.87806371	4.912053461
1368476_at	NA	5.407452784	5.435222527	5.623820439	5.249222802	5.148390343	5.079515527	4.481324295	4.32210949	4.547879846	5.156253831	5.164957033	5.284830136	5.267579388	5.056018927	4.903756762	4.656607975	5.220004825	4.980771471	4.966442061	5.022202535	4.822272994	4.532737508	4.699914489	4.608297052	5.409723807	5.283357051	5.059951864	5.064037337	5.166575242	5.036974966
1368477_at	NA	4.540233501	5.027111186	5.24656868	4.874003819	4.891510258	4.55149391	5.130622735	4.757485668	4.795559398	4.781782917	4.749847402	4.265846346	4.934868875	4.866831024	4.529458221	4.719619055	4.606063782	4.818420841	4.800933752	4.651483098	4.949714688	5.127738627	4.645389582	4.956529789	4.991926967	4.672276315	4.906517129	4.539795003	4.790314437	4.690284207
1368478_at	NA	2.971722666	2.687558093	2.780335916	3.319079178	2.895324853	3.120670415	3.131541802	3.073671026	3.318370294	2.885198056	2.777673164	2.620653977	3.102206633	3.087583523	2.955738623	3.180279742	2.67704819	3.006506923	2.935774468	2.879958062	2.828094309	3.148231711	2.868665725	2.975550975	3.088100298	2.885980133	2.886058361	3.241576366	2.879832736	3.039906141
1368479_at	NA	4.229211804	3.776808275	3.9111518	4.013157839	4.022523588	3.976003927	4.450848511	4.027263203	4.046071666	4.230796207	4.105408257	3.916080591	4.174698987	4.019877157	4.329553191	4.377469552	3.916182331	4.043976497	3.856871132	3.993361713	3.872625274	4.404864508	4.364261168	3.99393753	4.23937897	4.10124041	3.917678977	4.533747914	3.918123105	4.013960834
1368480_at	NA	5.333614634	5.108463285	4.957929036	4.910541423	5.060913979	5.185357396	5.801375593	5.671847493	5.805864472	5.354064764	5.190727154	5.339239674	4.845324494	4.82987334	4.568675504	4.853922001	4.810678834	4.712840415	4.736357586	4.822223772	4.88107706	5.384916691	5.163717214	5.385073661	5.159677666	5.074997539	5.123937041	5.074182323	5.073603328	5.031159919
1368481_at	NA	4.744019066	4.463581796	4.565308345	4.770156724	4.83269181	4.403439742	4.966535203	4.770156724	4.451629701	5.031421917	4.533873055	4.392855249	4.518847631	4.605208252	4.410331258	5.104616087	4.599188878	4.600993359	4.71354483	4.575120358	4.586550437	4.593110722	4.903679058	4.51067989	4.472786229	4.614612635	4.47717181	4.680689406	4.400568657	4.496912402
1368482_at	NA	4.630806121	5.389901653	5.582997046	4.870426016	4.828438767	5.059563225	4.839900175	4.575388657	5.126275728	4.454023079	5.363852541	5.316853087	5.030871467	5.208073866	5.163221615	5.792253257	6.173387251	6.109824575	5.591881153	5.292067704	5.377757478	5.946658469	6.002655769	6.049703929	6.679430459	5.457030261	5.43228675	6.052706367	5.92476409	6.05141527
1368483_a_at	NA	3.47223889	3.294406386	3.359618305	3.91107425	3.832666586	3.485907444	3.711134209	3.581846285	3.767792142	3.636835072	3.620217545	3.53227715	3.418274278	3.521343222	3.313505241	3.406494311	3.596700912	3.319270495	3.32570629	3.381261309	3.243761294	3.536568245	3.813308172	3.566484397	3.409859323	3.640565218	3.554632762	3.567317415	3.489638877	3.508583373
1368484_at	NA	3.970770044	4.226662201	3.860447844	3.778913661	3.932513885	3.917939265	3.777601461	3.712619207	3.848018339	3.651356001	3.766137016	3.583198827	3.625727399	3.733152982	3.905125127	3.959391228	3.998411156	3.960890356	3.837406906	3.679928058	3.791120683	3.788383583	4.273126381	4.184367295	4.012859117	4.46081153	4.301575143	4.016015332	4.039175208	4.047803851
1368485_at	NA	4.727350923	5.303659532	5.117969015	4.757783038	4.761542783	4.907193941	5.010343035	5.111328865	4.916127254	4.796162036	4.603595895	4.620832194	5.539707616	5.871154921	5.697271129	5.355579522	5.283308438	5.138745729	5.897785592	5.406319611	5.609598063	5.461281356	5.732317621	5.647238683	4.849840075	5.152505534	5.352453515	5.325111145	5.541914096	5.416473294
1368486_at	NA	4.159508065	5.330957492	5.359790511	4.050133947	3.634082794	3.74065528	3.753035761	3.629447584	3.87157376	3.671897223	3.697428206	3.442287491	3.634148222	3.550738091	3.350058554	3.025099231	3.185407861	3.646680598	3.584229134	3.699884431	3.342786442	3.416150003	3.59464883	3.545112598	4.205802376	4.177869901	3.960308808	4.191622731	4.411407843	4.141804227
1368487_at	NA	2.400125386	2.592536273	2.160074716	2.233535448	2.320277294	2.281984986	2.125119698	2.368208495	2.317804529	2.37306358	2.280267759	2.299628423	2.566121147	2.555010642	2.864758748	2.512433157	2.518085769	2.348208506	2.390787472	2.539676012	2.410382165	3.004067469	3.474091854	3.138567611	2.228045694	2.160074716	2.134940837	2.252716507	2.369597626	2.235056527
1368488_at	NA	8.670619952	8.278169495	8.364517317	9.244343921	9.051362948	9.14894604	8.755458515	8.764196251	8.776777175	8.223079796	8.115310721	8.191956385	8.631450594	8.74639555	8.835451803	7.896187349	7.972907843	7.807181562	7.955677503	8.166362719	8.264619799	8.624446389	8.609985866	8.674332652	8.819286492	8.486772726	8.546422607	8.409001465	8.819589492	8.641022714
1368489_at	NA	4.606861052	4.733893598	4.789805404	4.936222177	5.12521587	5.072369476	4.634407818	4.852770738	4.948326972	5.044374601	5.195184429	5.048328096	4.684288869	4.626796093	4.656825887	4.638438496	4.815169276	4.871201038	4.542308974	4.378898388	4.491709948	4.581255528	4.950603119	5.183901317	4.581773428	4.940711133	4.863164618	4.767931463	4.763168949	4.650215083
1368490_at	NA	9.786230766	9.836766382	9.916086161	10.06927138	9.898754721	9.818013794	10.48700518	10.43217266	10.26508119	9.77174154	9.699011963	9.821611392	7.899627848	6.881132046	7.26280729	8.168557669	8.433962193	8.253797374	7.455649379	7.897057121	7.684104674	9.008149013	7.965244144	7.778776409	9.537460603	9.224210501	9.365468002	9.611236912	9.739404499	9.677300082
1368491_at	NA	5.295394526	5.161588353	5.22882185	5.274160483	5.519464977	5.256618672	5.309322804	4.864170545	4.61311633	5.213401746	4.782540124	5.098024958	5.319138828	5.00246082	4.946807622	4.973779311	5.125944243	5.017543654	5.652988572	5.119729298	5.053245867	5.035928918	4.975547256	5.179750864	4.769718394	5.044047834	5.207998935	4.781582038	4.687573452	4.864987499
1368492_at	NA	4.662808731	5.707198856	6.268311022	4.865372004	5.370590432	5.32498219	5.246815297	4.452089354	4.703144932	5.007583281	5.177654396	5.175720524	5.055575732	4.872016581	4.971467005	5.690833474	5.827103629	6.181393741	4.96154985	5.099211912	4.918098504	5.323216717	5.268835147	5.604841044	6.236684637	5.541690966	5.542518372	6.33105981	5.928476762	5.830601436
1368493_at	NA	3.824848033	3.803990572	3.56829569	4.243557522	3.728183766	3.608915236	4.447095807	3.677331643	3.719461655	3.648424737	3.712210283	3.683101829	3.238107874	3.623530433	3.245927557	3.56829569	2.85806673	3.61172717	4.232945241	3.746470306	3.798145639	3.86796937	3.57890354	3.373391036	3.555621712	3.832660003	3.525453774	3.501928659	3.708892757	3.386922747
1368494_at	NA	3.537007641	4.825363929	5.236659529	6.274583219	6.610079986	6.639982061	7.04172968	7.50316492	7.443778193	5.722119812	6.000646984	6.569498312	6.883652934	7.459710009	7.517586603	6.102560115	6.501456425	6.232764697	4.958055922	5.40809247	5.01156443	7.684080285	8.295636018	8.476074592	8.332064338	5.086997412	4.986059395	4.961081912	5.514620955	5.086543968
1368495_at	NA	3.554557273	3.322468019	3.140996452	3.381023382	3.605566494	3.616466975	3.536770486	3.768203488	3.605566494	3.464214275	3.670014636	3.530235784	3.378540834	3.408849858	3.371352794	3.375293599	3.660063471	3.530452495	3.264361149	3.282967753	3.22047491	3.428284169	3.425267045	3.637678402	3.241050214	3.54272121	3.486451556	3.394968354	3.56566641	3.573525342
1368496_at	NA	3.492145857	3.033599034	2.97638123	3.119872095	2.903145948	3.056618604	3.370813897	2.943064949	3.010616328	2.980305192	3.071840265	2.904426867	3.275079727	2.846537859	2.78949623	3.088849843	2.799577175	2.797458117	3.126690394	3.178803131	3.058364835	3.279250656	2.854909308	3.050052587	2.939587525	2.822434325	2.936625246	2.978257657	3.040642807	2.836022622
1368497_at	NA	9.927441815	9.793856436	9.836331504	10.19889494	10.06422549	10.10113203	8.123117246	8.160579699	8.130393154	5.962872435	6.126240031	6.318514358	9.398291377	9.00353089	9.068368897	8.743015688	8.470586213	8.434367832	9.522461271	9.587566821	9.656106099	8.348806157	7.853350705	7.852065228	8.225656331	9.112287837	9.116600298	9.276577257	8.94108737	8.924727504
1368498_a_at	NA	2.098144487	1.911938149	2.015183949	2.117595052	1.922924111	2.00386764	2.071561953	2.015029036	1.931090299	1.902653255	1.949863446	2.192265302	2.220052686	2.073349659	2.080851917	2.11277752	2.132135929	2.164719518	2.001561021	2.101011059	2.022151039	1.965381554	2.101399621	1.816326696	2.019020497	1.862126877	2.11796371	2.208859383	1.942949741	2.04015327
1368499_at	NA	2.29004558	2.248867481	2.263566937	2.469935378	2.312784524	2.168859807	2.22483716	2.305544108	2.389557457	2.298555126	2.34040721	2.102224842	2.258562283	2.140159901	2.330582897	2.320325729	2.281376212	2.398811905	2.328815286	2.29799227	2.109994158	2.244519259	2.323441685	2.43316721	2.181818945	2.211026364	2.136207729	2.210500375	2.127073841	2.312840753
1368500_a_at	NA	6.078106488	6.023162743	6.119710405	6.125181762	6.038895391	5.97259265	6.201119481	6.069478005	6.226375555	6.283137312	6.379809501	6.060465721	6.111039971	6.160532062	5.898335192	6.114489498	6.154902654	6.417466354	6.147380383	5.852639867	5.920602904	5.955914471	6.358810986	5.998722214	6.215550907	6.039964725	6.147433849	6.215360531	6.089649301	6.085553539
1368501_s_at	NA	4.17580794	4.489990523	4.731837168	4.527767458	4.396575836	4.635414001	4.614675396	5.082032264	5.152720405	4.363335329	4.217529133	4.390259988	4.150781907	4.505364456	4.782124842	4.340854332	4.45442098	4.467462552	4.309604296	4.275843145	4.161493879	4.372042063	4.528451135	4.661069068	4.822728178	4.073687207	4.258735467	4.261777244	4.342997496	4.392657763
1368502_at	NA	3.580891909	3.576334622	3.357656961	3.732172061	3.645937606	3.630479518	4.180975502	3.670366229	3.780747194	3.780603306	3.868828657	3.877151126	3.641180622	3.894882837	3.909574709	3.796627488	3.336300646	3.821057249	3.767329116	3.406628686	3.657572351	3.546011541	3.655828792	3.33827087	3.836455706	3.394451619	3.612705753	3.615729994	3.536046527	3.595190708
1368503_at	NA	5.831183894	6.298648501	6.39131296	6.420036929	6.934356331	6.992434032	5.767079785	5.78906429	5.932259027	5.480257334	5.78906429	5.78261636	5.903306823	5.388349781	5.38520904	6.228439536	6.314953003	6.362741874	5.462311468	5.618865364	5.455507758	5.291899059	5.462359917	5.217230952	5.586949048	5.866741968	5.911020182	5.596061988	5.718272978	5.713880314
1368504_at	NA	10.21091898	9.488456501	9.436794295	9.518862451	9.276106709	9.313804575	9.930310401	10.12039277	10.04201009	9.35673756	9.24517325	9.320221737	9.823294154	10.03502771	10.09207525	8.841007871	8.851577287	8.672490488	10.56662868	10.19169545	10.23223952	10.32127148	10.78404678	10.82679228	10.77917131	9.679875984	9.607598809	9.646770275	9.77712006	9.745124844
1368505_at	NA	4.185484223	4.125172284	4.051398362	4.01070846	4.163927625	4.154642114	4.055547297	4.224285558	3.994710944	4.139075352	4.108002087	3.921725428	3.941056841	4.129236397	4.045213175	4.09126496	4.089117378	4.2599231	4.390487185	4.244955152	3.974282542	4.279288674	4.172722145	4.341696546	4.42680409	3.945640898	4.010127979	4.148531985	4.042580867	3.96732615
1368506_at	NA	3.785747402	3.757391431	3.648369529	3.813107804	3.755335178	3.612741156	4.03239539	3.74851564	3.653814775	3.807605066	4.005281825	3.865937459	3.992979215	3.86132105	3.859294062	3.764543939	3.628596342	3.878582354	4.113795157	3.697974997	3.974949576	3.984124885	3.844289895	3.982108144	3.643078534	3.719550315	3.607291526	3.759980759	3.685330466	3.567037981
1368507_at	NA	9.476537496	10.2910985	10.15752155	10.10323195	10.27729486	10.30130403	9.14236411	9.376292406	9.338619534	10.0040658	10.25143965	10.37922444	9.764468399	9.046701457	9.128576988	10.47531199	10.58893922	10.66889067	9.710501071	9.620048265	9.650674373	8.770223502	8.128502494	8.150021364	9.010917456	9.464462127	9.483291454	9.82115291	9.679267615	9.643767998
1368508_at	NA	7.289621853	7.534001951	7.629453671	7.575469932	8.132184996	8.071872962	7.598273946	8.344394521	8.224916948	7.292827857	8.078893147	8.035871131	7.37801516	7.38061425	7.423208737	7.376124359	7.719151665	7.621201746	7.264589083	7.282073647	7.189746918	6.877068832	6.409205187	6.305213826	7.06878904	7.292795294	7.297405646	7.178764944	7.339932338	7.29162953
1368509_at	NA	4.640387978	3.974884704	4.315789306	4.747277249	4.404503381	4.952604011	4.621908919	5.020971809	4.984300393	4.281372436	4.258179397	4.364265891	4.802397965	5.03685904	4.765657953	4.879919945	4.75348023	4.918057885	3.913458789	3.658829921	3.260692502	4.644116926	5.114924589	4.908046557	4.673467419	5.232889587	5.249124466	4.789148534	4.996869328	4.786324917
1368510_at	NA	3.057642797	3.141740986	3.196996777	3.348658163	3.225519162	3.306103806	3.12937396	3.070813809	3.372130641	3.659963298	3.416514739	3.382230805	3.4842716	3.29252047	3.071469217	3.314003605	3.386922747	3.658717365	3.279985057	3.255042502	3.300125642	3.23133337	3.262289402	3.130662634	3.065754714	3.19059217	3.109677222	3.323075406	3.053613955	3.212725027
1368511_at	NA	3.115683308	2.704800553	2.863850166	2.445543409	2.971677327	2.696339502	2.866173074	3.09489887	2.836475887	3.026668904	2.812710906	2.820433948	2.650285115	2.736959553	2.916875036	3.16780408	3.270831053	3.171081814	2.77003089	3.063115658	2.977113056	3.324625128	2.8162661	3.090702498	2.809859108	2.908177875	2.707968597	3.249761823	2.623478711	2.60238522
1368512_a_at	NA	9.106829356	9.291008988	9.409626775	9.1156673	9.317071537	9.305697826	7.821135082	8.466731169	8.414793269	7.539477924	7.629441318	7.984549961	8.420975332	8.441073675	8.456922003	8.226686858	8.352765494	8.501043686	9.244101753	9.176719242	9.262859309	8.500059276	8.550821108	8.478699173	8.327242309	8.547189747	8.486231229	8.859600542	8.977074615	8.953298194
1368513_at	NA	5.667596029	5.19905302	5.200299569	4.988652983	4.962467766	4.93404751	4.938317997	4.579488968	4.762131393	5.303953986	4.859696823	4.750427096	5.270212857	5.145551878	5.429596896	4.850564917	4.511088657	4.316023887	5.047546338	5.259237453	4.923024746	5.508964118	5.613815796	5.061570972	5.616558416	4.942656194	4.60285216	5.18205787	4.804332531	5.112630534
1368514_at	NA	10.83591634	10.46691119	10.60515897	10.51980837	10.28895361	10.43505942	9.454415127	9.578843175	9.488565024	8.090351565	8.253321588	8.35610077	9.710203121	9.223333101	9.15702532	9.620128587	9.719913124	9.677041339	9.825975985	10.00593916	10.03742938	9.357197721	8.43635658	8.58126176	10.07298532	9.998519541	9.994449858	10.03717548	10.40650422	10.4470728
1368515_at	NA	3.515099878	4.296657356	4.474762632	3.637506768	3.90225425	3.819970058	3.534612843	3.546497408	3.746240695	3.726832707	3.787816688	3.549595628	3.368402368	3.647460732	3.954099393	3.929786846	4.32205442	4.623186946	3.667123133	3.605124174	3.505345144	3.770011767	4.088937223	4.028292106	3.726532004	3.961985975	3.532382304	4.206198107	3.776503595	3.968405564
1368516_at	NA	5.463605917	5.457680815	5.402081613	5.129626724	5.157124242	4.901817981	5.20242849	5.511649247	5.223948127	5.439577126	5.539120149	5.630709702	5.519704524	5.719038585	5.833238951	5.552297565	5.602710027	5.474276313	6.062480808	5.852537835	5.939988829	5.792591406	6.375133157	6.226495161	5.875995346	5.361582141	5.46578629	5.605946692	5.455204981	5.49099593
[truncated: 30,034 more rows]
