# Supplementary material for: In silico analysis of expression data during the early priming stage of liver regeneration after partial hepatectomy in rat
Source: Oncotarget. 2018 Jan 27;9(14):11794–804. doi: 10.18632/oncotarget.24370 (PMC5837750; doi:10.18632/oncotarget.24370)
Supplement: Supplementary file 4 [file oncotarget-09-11794-s004.csv]

Supplementary Table 4: Ranked gene list 1369584_at positive versus 1369584_at negative.
ranked_gene_list_1369584_at_pos_versus_1369584_at_neg_1490597226565
NAME	DESCRIPTION	GENE_SYMBOL	GENE_TITLE	SCORE
SOCS3	null	SOCS3	suppressor of cytokine signaling 3	1
ZYX	null	ZYX	zyxin	0.92501855
PTPN1	null	PTPN1	protein tyrosine phosphatase, non-receptor type 1	0.89100355
ALPL	null	ALPL	alkaline phosphatase, liver/bone/kidney	0.86416596
LOC619558	null	null	null	0.85506666
ARID5A	null	ARID5A	AT rich interactive domain 5A (MRF1-like)	0.85451376
PI4K2A	null	null	null	0.85193354
LOC499770	null	null	null	0.8428102
GPR109A	null	GPR109A	G protein-coupled receptor 109A	0.8418815
RGD1563633_PREDICTED	null	null	null	0.84145546
SDC4	null	SDC4	syndecan 4 (amphiglycan, ryudocan)	0.8365744
SLC25A29	null	SLC25A29	solute carrier family 25, member 29	0.8343088
LAMC1	null	LAMC1	laminin, gamma 1 (formerly LAMB2)	0.83129483
JUNB	null	JUNB	jun B proto-oncogene	0.8296328
RGD1359509	null	null	null	0.8263453
TMEM23	null	TMEM23	transmembrane protein 23	0.82622594
RGD1359443	null	null	null	0.8245992
STAT3	null	STAT3	signal transducer and activator of transcription 3 (acute-phase response factor)	0.82149756
GADD45A	null	GADD45A	growth arrest and DNA-damage-inducible, alpha	0.81737494
UBE2G2_PREDICTED	null	null	null	0.8172139
ENC1	null	ENC1	ectodermal-neural cortex (with BTB-like domain)	0.8172095
FOXQ1 /// LOC497713	null	null	null	0.81623983
FKBP5	null	FKBP5	FK506 binding protein 5	0.81056654
RGD1563733_PREDICTED	null	null	null	0.80810225
TRIB1	null	TRIB1	tribbles homolog 1 (Drosophila)	0.80718976
VHL	null	VHL	von Hippel-Lindau tumor suppressor	0.80706704
BCL2L1	null	BCL2L1	BCL2-like 1	0.8069563
SLC39A14_PREDICTED	null	null	null	0.80665046
RHOB	null	RHOB	ras homolog gene family, member B	0.80487835
ELL2	null	ELL2	elongation factor, RNA polymerase II, 2	0.80261993
IL1RN	null	IL1RN	interleukin 1 receptor antagonist	0.79843056
RGD1563902_PREDICTED	null	null	null	0.7928647
BCL3_PREDICTED	null	null	null	0.79174924
TAT	null	TAT	tyrosine aminotransferase	0.7729199
BTG2	null	BTG2	BTG family, member 2	0.7728321
STX18	null	STX18	syntaxin 18	0.7695461
MAPK14	null	MAPK14	mitogen-activated protein kinase 14	0.76751375
GRHL1_PREDICTED	null	null	null	0.76644874
PIM3	null	PIM3	pim-3 oncogene	0.7620679
IL1R1	null	IL1R1	interleukin 1 receptor, type I	0.76018775
RGD1308059	null	null	null	0.76006174
MAFK	null	MAFK	v-maf musculoaponeurotic fibrosarcoma oncogene homolog K (avian)	0.75763583
ATP1B1	null	ATP1B1	ATPase, Na+/K+ transporting, beta 1 polypeptide	0.7554616
NUDT4	null	NUDT4	nudix (nucleoside diphosphate linked moiety X)-type motif 4	0.75227934
STNO_PREDICTED	null	null	null	0.7495885
CXCL1	null	CXCL1	chemokine (C-X-C motif) ligand 1 (melanoma growth stimulating activity, alpha)	0.74633265
PLAUR	null	PLAUR	plasminogen activator, urokinase receptor	0.7421432
TNFRSF21_PREDICTED	null	null	null	0.7390704
TGM1	null	TGM1	transglutaminase 1 (K polypeptide epidermal type I, protein-glutamine-gamma-glutamyltransferase)	0.73903716
RGD1310174_PREDICTED	null	null	null	0.7354459
SMAD1	null	SMAD1	SMAD, mothers against DPP homolog 1 (Drosophila)	0.7353982
ZC3H5_PREDICTED	null	null	null	0.73337525
ZFYVE27	null	ZFYVE27	zinc finger, FYVE domain containing 27	0.7325347
RGD1563982_PREDICTED	null	null	null	0.7320221
RGD1309492_PREDICTED	null	null	null	0.7318067
GOT1	null	GOT1	glutamic-oxaloacetic transaminase 1, soluble (aspartate aminotransferase 1)	0.7292157
SLC20A2	null	SLC20A2	solute carrier family 20 (phosphate transporter), member 2	0.7289186
KB1	null	null	null	0.727497
GUCA2A	null	GUCA2A	guanylate cyclase activator 2A (guanylin)	0.7241734
ADAM9_PREDICTED	null	null	null	0.7234475
ZFP189_PREDICTED	null	null	null	0.7230209
LOC310877	null	null	null	0.7218847
IVNS1ABP_PREDICTED	null	null	null	0.72174907
AP1GBP1	null	AP1GBP1	AP1 gamma subunit binding protein 1	0.717487
CASKIN2_PREDICTED	null	null	null	0.7173055
GNL3	null	GNL3	guanine nucleotide binding protein-like 3 (nucleolar)	0.71680224
RGD1561096_PREDICTED	null	null	null	0.7157732
PNPLA2_PREDICTED	null	null	null	0.7146683
AASS_PREDICTED	null	null	null	0.7136949
RASSF1	null	RASSF1	Ras association (RalGDS/AF-6) domain family 1	0.7130683
MMP8	null	MMP8	matrix metallopeptidase 8 (neutrophil collagenase)	0.7104199
MAP1LC3B	null	MAP1LC3B	microtubule-associated protein 1 light chain 3 beta	0.70929945
MAP3K8	null	MAP3K8	mitogen-activated protein kinase kinase kinase 8	0.7090263
XBP1	null	XBP1	X-box binding protein 1	0.7085817
NCDN	null	NCDN	neurochondrin	0.70855135
NET1	null	NET1	neuroepithelial cell transforming gene 1	0.7076921
HMOX1	null	HMOX1	heme oxygenase (decycling) 1	0.70527875
ZFP36	null	ZFP36	zinc finger protein 36, C3H type, homolog (mouse)	0.7037852
GGNBP1	null	GGNBP1	-	0.703459
INPP4A	null	INPP4A	inositol polyphosphate-4-phosphatase, type I, 107kDa	0.70206696
SLC9A3R1	null	SLC9A3R1	solute carrier family 9 (sodium/hydrogen exchanger), member 3 regulator 1	0.6975356
EIF1	null	EIF1	eukaryotic translation initiation factor 1	0.69698066
SAT_MAPPED	null	null	null	0.6968979
PCSK5	null	PCSK5	proprotein convertase subtilisin/kexin type 5	0.69653255
TDO2	null	TDO2	tryptophan 2,3-dioxygenase	0.6961041
SPRY1_PREDICTED	null	null	null	0.6955028
SAV1_PREDICTED	null	null	null	0.6954391
THPO	null	THPO	thrombopoietin (myeloproliferative leukemia virus oncogene ligand, megakaryocyte growth and development factor)	0.6944663
LOC498145	null	null	null	0.6939593
DNAJC5	null	DNAJC5	DnaJ (Hsp40) homolog, subfamily C, member 5	0.6938543
TNFRSF12A	null	TNFRSF12A	tumor necrosis factor receptor superfamily, member 12A	0.69099945
WASL	null	WASL	Wiskott-Aldrich syndrome-like	0.6900049
PCSK6	null	PCSK6	proprotein convertase subtilisin/kexin type 6	0.68978757
TMEM86A_PREDICTED	null	null	null	0.68848455
LPIN1	null	LPIN1	lipin 1	0.6883836
RGD1305302	null	null	null	0.6883041
IRAK2	null	IRAK2	interleukin-1 receptor-associated kinase 2	0.6879819
RGD1305685	null	null	null	0.687259
IL6R	null	IL6R	interleukin 6 receptor	0.68695146
TMEM49	null	TMEM49	transmembrane protein 49	0.68685234
CACNB4	null	CACNB4	calcium channel, voltage-dependent, beta 4 subunit	0.68550605
HES1	null	HES1	hairy and enhancer of split 1, (Drosophila)	0.6854076
LOC207125	null	null	null	0.68496394
CEBPB	null	CEBPB	CCAAT/enhancer binding protein (C/EBP), beta	0.6848107
NR1I2	null	NR1I2	nuclear receptor subfamily 1, group I, member 2	0.6837427
ATF4	null	ATF4	activating transcription factor 4 (tax-responsive enhancer element B67)	0.6834825
PITPNB	null	PITPNB	phosphatidylinositol transfer protein, beta	0.6832987
HSPB8	null	HSPB8	heat shock 22kDa protein 8	0.6826962
CRABP2	null	CRABP2	cellular retinoic acid binding protein 2	0.6816802
RGD1561067_PREDICTED	null	null	null	0.68103206
CCNL1	null	CCNL1	cyclin L1	0.67787665
AGPAT7_PREDICTED	null	null	null	0.6774692
TAF5L	null	TAF5L	TAF5-like RNA polymerase II, p300/CBP-associated factor (PCAF)-associated factor, 65kDa	0.67674035
MT1A	null	MT1A	metallothionein 1A (functional)	0.67639214
IPPK	null	IPPK	inositol 1,3,4,5,6-pentakisphosphate 2-kinase	0.67510796
RGD1561994_PREDICTED	null	null	null	0.67508954
DHDDS	null	DHDDS	dehydrodolichyl diphosphate synthase	0.67472243
MCL1	null	MCL1	myeloid cell leukemia sequence 1 (BCL2-related)	0.6746793
EPAS1	null	EPAS1	endothelial PAS domain protein 1	0.6743637
LRRC8A	null	LRRC8A	leucine rich repeat containing 8 family, member A	0.67389184
RGD1561742_PREDICTED	null	null	null	0.6738486
GADD45B	null	GADD45B	growth arrest and DNA-damage-inducible, beta	0.67305356
RNU3IP2_PREDICTED	null	null	null	0.6721636
CAPNS1	null	CAPNS1	calpain, small subunit 1	0.67148244
ACTL7B	null	ACTL7B	actin-like 7B	0.6709017
KLHL22_PREDICTED	null	null	null	0.6678033
DUSP6	null	DUSP6	dual specificity phosphatase 6	0.667745
RGS16	null	RGS16	regulator of G-protein signalling 16	0.6676589
DUSP8_PREDICTED	null	null	null	0.6671064
PBEF1	null	PBEF1	pre-B-cell colony enhancing factor 1	0.6667373
RNF10	null	RNF10	ring finger protein 10	0.6667282
MYO1E	null	MYO1E	myosin IE	0.66544765
DHX38_PREDICTED	null	null	null	0.66470605
IKBKB	null	IKBKB	inhibitor of kappa light polypeptide gene enhancer in B-cells, kinase beta	0.6643982
CFLAR	null	CFLAR	CASP8 and FADD-like apoptosis regulator	0.6618767
SYT8	null	SYT8	synaptotagmin VIII	0.6610738
POR	null	POR	P450 (cytochrome) oxidoreductase	0.6608902
PTP4A1	null	PTP4A1	protein tyrosine phosphatase type IVA, member 1	0.6603826
IRAK1_PREDICTED	null	null	null	0.6603412
NOB1	null	NOB1	NIN1/RPN12 binding protein 1 homolog (S. cerevisiae)	0.6581837
SH3BP4	null	SH3BP4	SH3-domain binding protein 4	0.6579244
AGT	null	AGT	angiotensinogen (serpin peptidase inhibitor, clade A, member 8)	0.65723866
RGD1561350_PREDICTED	null	null	null	0.65656185
SMOX_PREDICTED	null	null	null	0.65591335
RGD1560608_PREDICTED	null	null	null	0.65532386
LOC316413	null	null	null	0.6542936
GTPBP4	null	GTPBP4	GTP binding protein 4	0.6536632
PRKAR1A	null	PRKAR1A	protein kinase, cAMP-dependent, regulatory, type I, alpha (tissue specific extinguisher 1)	0.6532966
DIO3	null	DIO3	deiodinase, iodothyronine, type III	0.6526112
SLC43A1_PREDICTED	null	null	null	0.650857
TBRG4	null	TBRG4	transforming growth factor beta regulator 4	0.6506676
RGD1309784	null	null	null	0.6502886
SIM2_PREDICTED	null	null	null	0.65019244
IL18BP	null	IL18BP	interleukin 18 binding protein	0.65006346
MAPK9	null	MAPK9	mitogen-activated protein kinase 9	0.64995986
RCL1	null	RCL1	RNA terminal phosphate cyclase-like 1	0.64917636
SBF1_PREDICTED	null	null	null	0.6480533
ELAC2	null	ELAC2	elaC homolog 2 (E. coli)	0.6480294
ALPK1_PREDICTED	null	null	null	0.64730304
CDC34_PREDICTED	null	null	null	0.64722157
ATAD3A	null	ATAD3A	ATPase family, AAA domain containing 3A	0.6468938
YARS	null	YARS	tyrosyl-tRNA synthetase	0.6468876
AGXT	null	AGXT	alanine-glyoxylate aminotransferase (oxalosis I; hyperoxaluria I; glycolicaciduria; serine-pyruvate aminotransferase)	0.6464292
PPIL4_PREDICTED	null	null	null	0.64515847
MT3	null	MT3	metallothionein 3 (growth inhibitory factor (neurotrophic))	0.64503163
PPP1R10	null	PPP1R10	protein phosphatase 1, regulatory subunit 10	0.64452446
SRM	null	SRM	spermidine synthase	0.64405626
JAK2	null	JAK2	Janus kinase 2 (a protein tyrosine kinase)	0.64383024
IL1R2	null	IL1R2	interleukin 1 receptor, type II	0.64380527
ELF3	null	ELF3	E74-like factor 3 (ets domain transcription factor, epithelial-specific )	0.6437711
PPAN	null	PPAN	peter pan homolog (Drosophila)	0.6432253
LOC362703	null	null	null	0.64286697
RHOBTB3_PREDICTED	null	null	null	0.6423211
FARP2_PREDICTED	null	null	null	0.64226896
PCDH18_PREDICTED	null	null	null	0.64185524
COX6B2	null	COX6B2	cytochrome c oxidase subunit VIb polypeptide 2 (testis)	0.64075136
GTF2IRD1	null	GTF2IRD1	GTF2I repeat domain containing 1	0.6401436
ZFAND2A	null	ZFAND2A	zinc finger, AN1-type domain 2A	0.6399624
FABP9	null	FABP9	fatty acid binding protein 9, testis	0.6388452
EGR2	null	EGR2	early growth response 2 (Krox-20 homolog, Drosophila)	0.6384272
RGD1561967_PREDICTED	null	null	null	0.63754445
BOP1	null	BOP1	block of proliferation 1	0.63707775
LOC503165	null	null	null	0.63670236
RGD1307704_PREDICTED	null	null	null	0.6366025
SORT1	null	SORT1	sortilin 1	0.6361595
RGD1563365_PREDICTED	null	null	null	0.6361277
LOC367314	null	null	null	0.63579816
MMP23	null	null	null	0.6355793
MGC94720	null	null	null	0.634143
RGD1562747_PREDICTED	null	null	null	0.63264865
LOC498154	null	null	null	0.63197017
NFKBIB	null	NFKBIB	nuclear factor of kappa light polypeptide gene enhancer in B-cells inhibitor, beta	0.6319385
PVR	null	PVR	poliovirus receptor	0.630722
MYH9	null	MYH9	myosin, heavy chain 9, non-muscle	0.63018465
PTPN2	null	PTPN2	protein tyrosine phosphatase, non-receptor type 2	0.63005114
RGD1359191	null	null	null	0.6291481
CLTB	null	CLTB	clathrin, light chain (Lcb)	0.62717026
RGD1563689_PREDICTED	null	null	null	0.6267579
AMPD1	null	AMPD1	adenosine monophosphate deaminase 1 (isoform M)	0.6265916
RGD1562499_PREDICTED	null	null	null	0.625903
ZCCHC12	null	ZCCHC12	zinc finger, CCHC domain containing 12	0.62574667
RGD1562478_PREDICTED	null	null	null	0.6257183
IER5	null	IER5	immediate early response 5	0.6245783
AZIN1	null	AZIN1	antizyme inhibitor 1	0.6232761
RAB10	null	RAB10	RAB10, member RAS oncogene family	0.62225324
CAPN10	null	CAPN10	calpain 10	0.62213933
LOC500292	null	null	null	0.6217844
RGD1311435	null	null	null	0.62123007
RGD1306142_PREDICTED	null	null	null	0.62104726
LOC299907	null	null	null	0.6205218
PTGER4	null	PTGER4	prostaglandin E receptor 4 (subtype EP4)	0.6203227
ATF3	null	ATF3	activating transcription factor 3	0.61984223
TMEM39A	null	TMEM39A	transmembrane protein 39A	0.61829525
RGD1561952_PREDICTED	null	null	null	0.6164665
MID1	null	MID1	midline 1 (Opitz/BBB syndrome)	0.6154841
LOC499991	null	null	null	0.6152779
RGD1561121_PREDICTED	null	null	null	0.614014
RGD1563996_PREDICTED	null	null	null	0.61256105
LOC257643	null	null	null	0.6124218
FEM1A	null	FEM1A	fem-1 homolog a (C.elegans)	0.61211926
PUS7L_PREDICTED	null	null	null	0.6120796
SLC9A5	null	SLC9A5	solute carrier family 9 (sodium/hydrogen exchanger), member 5	0.6111634
RGD1565709_PREDICTED	null	null	null	0.61062706
SEC23IP	null	SEC23IP	SEC23 interacting protein	0.60984
DOCK1_PREDICTED	null	null	null	0.6096908
LCMT2	null	LCMT2	leucine carboxyl methyltransferase 2	0.60950464
CAMP	null	CAMP	cathelicidin antimicrobial peptide	0.6082896
CDX2	null	CDX2	caudal type homeobox transcription factor 2	0.60607314
RGD1564938_PREDICTED	null	null	null	0.6057034
CENTB2	null	CENTB2	centaurin, beta 2	0.605312
PRAF1_PREDICTED	null	null	null	0.60455775
NTF3	null	NTF3	neurotrophin 3	0.60336334
TRMU_PREDICTED	null	null	null	0.6025973
PHC2	null	PHC2	polyhomeotic homolog 2 (Drosophila)	0.6025856
RGD1565218_PREDICTED	null	null	null	0.60238904
RGD1311830_PREDICTED	null	null	null	0.6020144
RAPGEF4	null	RAPGEF4	Rap guanine nucleotide exchange factor (GEF) 4	0.6018405
LCN2	null	LCN2	lipocalin 2 (oncogene 24p3)	0.6017564
GFPT2	null	GFPT2	glutamine-fructose-6-phosphate transaminase 2	0.6016236
AFG3L2	null	AFG3L2	AFG3 ATPase family gene 3-like 2 (yeast)	0.6014193
NOLC1	null	NOLC1	nucleolar and coiled-body phosphoprotein 1	0.6013211
PRDM2_MAPPED	null	null	null	0.6011762
MAP3K6_PREDICTED	null	null	null	0.6002739
RGD1563692_PREDICTED	null	null	null	0.59932107
FOXA3	null	FOXA3	forkhead box A3	0.59929246
CCRL2_PREDICTED	null	null	null	0.59920543
LOC290341	null	null	null	0.59920394
RGD1311086	null	null	null	0.5990856
GJB6	null	GJB6	gap junction protein, beta 6 (connexin 30)	0.5985551
TLE4	null	TLE4	transducin-like enhancer of split 4 (E(sp1) homolog, Drosophila)	0.59753674
RGD1306926_PREDICTED	null	null	null	0.5973
FVT1_PREDICTED	null	null	null	0.5969648
ACOX1	null	ACOX1	acyl-Coenzyme A oxidase 1, palmitoyl	0.5966712
RGD1560961_PREDICTED	null	null	null	0.59656984
TIPARP_PREDICTED	null	null	null	0.59644055
SLIT1	null	SLIT1	slit homolog 1 (Drosophila)	0.59601015
CACNA1I	null	CACNA1I	calcium channel, voltage-dependent, alpha 1I subunit	0.5959529
DUS4L_PREDICTED	null	null	null	0.5958656
FOSL2 /// FOSB	null	null	null	0.5955343
MYD88	null	MYD88	myeloid differentiation primary response gene (88)	0.59523726
SAR1B	null	SAR1B	SAR1 gene homolog B (S. cerevisiae)	0.5945451
RGD1559787_PREDICTED	null	null	null	0.59386593
PREI3	null	PREI3	preimplantation protein 3	0.59330386
RGD1564380_PREDICTED	null	null	null	0.5923838
HSPA14	null	HSPA14	heat shock 70kDa protein 14	0.59235615
PLEKHM1	null	PLEKHM1	pleckstrin homology domain containing, family M (with RUN domain) member 1	0.5916436
PGAM5	null	PGAM5	phosphoglycerate mutase family member 5	0.59132606
ABR_PREDICTED	null	null	null	0.5911061
GALNT4	null	GALNT4	UDP-N-acetyl-alpha-D-galactosamine:polypeptide N-acetylgalactosaminyltransferase 4 (GalNAc-T4)	0.5902784
CASRL1 /// LOC365807	null	null	null	0.590064
IMP3_PREDICTED	null	null	null	0.58996844
IARS_PREDICTED	null	null	null	0.58974046
CLDN5	null	CLDN5	claudin 5 (transmembrane protein deleted in velocardiofacial syndrome)	0.5896913
NAT2	null	NAT2	N-acetyltransferase 2 (arylamine N-acetyltransferase)	0.58952576
ADFP	null	ADFP	adipose differentiation-related protein	0.58939445
MYOD1	null	MYOD1	myogenic differentiation 1	0.58903533
ACTL6B_PREDICTED	null	null	null	0.5889406
RDH2	null	null	null	0.5888683
EFNA5	null	EFNA5	ephrin-A5	0.58885074
RGD1306582 /// LOC50	null	null	null	0.58728755
RGD1359634	null	null	null	0.58694494
RGD1306556_PREDICTED	null	null	null	0.5867376
MYO1G	null	MYO1G	myosin IG	0.58672863
SEMA4B	null	SEMA4B	sema domain, immunoglobulin domain (Ig), transmembrane domain (TM) and short cytoplasmic domain, (semaphorin) 4B	0.5862816
SLC4A3	null	SLC4A3	solute carrier family 4, anion exchanger, member 3	0.5859124
EYA2	null	EYA2	eyes absent homolog 2 (Drosophila)	0.5858656
JRK_PREDICTED	null	null	null	0.58579123
SPRED2	null	SPRED2	sprouty-related, EVH1 domain containing 2	0.58561915
RGD1559694_PREDICTED	null	null	null	0.58543015
GCNT2 /// LOC497712	null	null	null	0.58445346
PGLYRP1	null	PGLYRP1	peptidoglycan recognition protein 1	0.58425826
RNF12	null	RNF12	ring finger protein 12	0.584189
EIF2B3	null	EIF2B3	eukaryotic translation initiation factor 2B, subunit 3 gamma, 58kDa	0.5841494
FGFBP1	null	FGFBP1	fibroblast growth factor binding protein 1	0.582777
TWISTNB_PREDICTED	null	null	null	0.58275795
PREB	null	PREB	prolactin regulatory element binding	0.5823472
SPRY2	null	SPRY2	sprouty homolog 2 (Drosophila)	0.58226484
RGD1311122	null	null	null	0.5816577
SOD2	null	SOD2	superoxide dismutase 2, mitochondrial	0.5798737
LOC305103	null	null	null	0.5797323
CREM	null	CREM	cAMP responsive element modulator	0.5797143
RGD1563471_PREDICTED	null	null	null	0.57919854
FOXQ1	null	FOXQ1	forkhead box Q1	0.5782541
PTTG1IP	null	PTTG1IP	pituitary tumor-transforming 1 interacting protein	0.5780679
ZFP622	null	null	null	0.5774995
MON1B_PREDICTED	null	null	null	0.5773429
MYBPC2_PREDICTED	null	null	null	0.57724756
B3GAT3_PREDICTED	null	null	null	0.5767625
ALDH3A1	null	ALDH3A1	aldehyde dehydrogenase 3 family, memberA1	0.5765714
TNFRSF1A	null	TNFRSF1A	tumor necrosis factor receptor superfamily, member 1A	0.5762236
PAOX_PREDICTED	null	null	null	0.5757994
RP11-54H7.1	null	RP11-54H7.1	-	0.5756715
CACNA1C	null	CACNA1C	calcium channel, voltage-dependent, L type, alpha 1C subunit	0.57517236
RGD1305673_PREDICTED	null	null	null	0.5751456
CML3	null	null	null	0.57423043
MGC112775	null	null	null	0.5740492
RGD1561596_PREDICTED	null	null	null	0.5739339
APBB3	null	APBB3	amyloid beta (A4) precursor protein-binding, family B, member 3	0.57283646
PPFIA3	null	PPFIA3	protein tyrosine phosphatase, receptor type, f polypeptide (PTPRF), interacting protein (liprin), alpha 3	0.57268506
WNT11	null	WNT11	wingless-type MMTV integration site family, member 11	0.57245976
RGD1306613_PREDICTED	null	null	null	0.57244706
IER3	null	IER3	immediate early response 3	0.57026136
MAPKAPK2	null	MAPKAPK2	mitogen-activated protein kinase-activated protein kinase 2	0.5701163
NARS	null	NARS	asparaginyl-tRNA synthetase	0.5697433
PHLDA1	null	PHLDA1	pleckstrin homology-like domain, family A, member 1	0.569733
CDK6	null	CDK6	cyclin-dependent kinase 6	0.5696966
MAPK6	null	MAPK6	mitogen-activated protein kinase 6	0.56967986
CIB2	null	CIB2	calcium and integrin binding family member 2	0.56963956
BCL2L13_PREDICTED	null	null	null	0.56933784
DNALI1	null	DNALI1	dynein, axonemal, light intermediate chain 1	0.5690613
APOA5	null	APOA5	apolipoprotein A-V	0.56905603
ITGB4BP	null	ITGB4BP	integrin beta 4 binding protein	0.5690071
RFK	null	RFK	riboflavin kinase	0.5686594
LOC56825	null	null	null	0.5686339
NPPC	null	NPPC	natriuretic peptide precursor C	0.5685821
PCYT1A	null	PCYT1A	phosphate cytidylyltransferase 1, choline, alpha	0.5685704
TPM4	null	TPM4	tropomyosin 4	0.5683591
LSM16_PREDICTED	null	null	null	0.5681806
SGK	null	SGK	serum/glucocorticoid regulated kinase	0.5679562
AKT2	null	AKT2	v-akt murine thymoma viral oncogene homolog 2	0.56783783
B4GALT1_MAPPED	null	null	null	0.56745535
HIVEP2	null	HIVEP2	human immunodeficiency virus type I enhancer binding protein 2	0.5674367
GPR4	null	GPR4	G protein-coupled receptor 4	0.56735176
PPRC1_PREDICTED	null	null	null	0.56670266
ARL1	null	ARL1	ADP-ribosylation factor-like 1	0.5661469
PIGM	null	PIGM	phosphatidylinositol glycan anchor biosynthesis, class M	0.5660233
CEBPZ_PREDICTED	null	null	null	0.5655691
TAS2R1	null	TAS2R1	taste receptor, type 2, member 1	0.56554157
KCTD13	null	KCTD13	potassium channel tetramerisation domain containing 13	0.56534994
PRKX	null	PRKX	protein kinase, X-linked	0.565314
RGD1560812_PREDICTED	null	null	null	0.56481576
HLALS_MAPPED	null	null	null	0.56456697
DDX21A	null	null	null	0.5641455
SERPINE1	null	SERPINE1	serpin peptidase inhibitor, clade E (nexin, plasminogen activator inhibitor type 1), member 1	0.5639541
PPCS	null	PPCS	phosphopantothenoylcysteine synthetase	0.5636918
RGD1311580_PREDICTED	null	null	null	0.56357414
SLC25A15	null	SLC25A15	solute carrier family 25 (mitochondrial carrier; ornithine transporter) member 15	0.5632772
IER2	null	IER2	immediate early response 2	0.5629356
YKT6	null	YKT6	YKT6 v-SNARE homolog (S. cerevisiae)	0.5624745
VPS37C_PREDICTED	null	null	null	0.5620801
PYGM	null	PYGM	phosphorylase, glycogen; muscle (McArdle syndrome, glycogen storage disease type V)	0.561611
PTHR2	null	PTHR2	parathyroid hormone receptor 2	0.56111366
NKX2-4_PREDICTED	null	null	null	0.5610874
STAT5B	null	STAT5B	signal transducer and activator of transcription 5B	0.55902016
SGP158	null	null	null	0.55842406
RGD1308877_PREDICTED	null	null	null	0.5577891
LOC498222	null	null	null	0.55722106
NFASC	null	NFASC	neurofascin homolog (chicken)	0.55682814
BTBD14B	null	BTBD14B	BTB (POZ) domain containing 14B	0.5561597
MYC	null	MYC	v-myc myelocytomatosis viral oncogene homolog (avian)	0.5560593
CYP26B1	null	CYP26B1	cytochrome P450, family 26, subfamily B, polypeptide 1	0.55586696
NFIL3	null	NFIL3	nuclear factor, interleukin 3 regulated	0.55583423
GRIN2D	null	GRIN2D	glutamate receptor, ionotropic, N-methyl D-aspartate 2D	0.5556796
PRR3	null	PRR3	proline rich 3	0.55484015
LOC498131	null	null	null	0.55473924
PSCD1	null	PSCD1	pleckstrin homology, Sec7 and coiled-coil domains 1(cytohesin 1)	0.5542718
RGD1305557	null	null	null	0.55415356
UCN2	null	UCN2	urocortin 2	0.5530804
RGD1560137_PREDICTED	null	null	null	0.553022
CRYAA	null	CRYAA	crystallin, alpha A	0.5527579
OGFRL1	null	OGFRL1	opioid growth factor receptor-like 1	0.5525698
ZNF8	null	ZNF8	zinc finger protein 8	0.5515062
SLC16A8	null	SLC16A8	solute carrier family 16, member 8 (monocarboxylic acid transporter 3)	0.55131495
MAP2K1IP1	null	MAP2K1IP1	mitogen-activated protein kinase kinase 1 interacting protein 1	0.5512392
RGD1563617_PREDICTED	null	null	null	0.5509528
TBX1_PREDICTED	null	null	null	0.5506607
LITAF	null	LITAF	lipopolysaccharide-induced TNF factor	0.55055636
IGFBPL1_PREDICTED	null	null	null	0.54933333
CDKN1A	null	CDKN1A	cyclin-dependent kinase inhibitor 1A (p21, Cip1)	0.54910576
RGD1560731_PREDICTED	null	null	null	0.5489396
FNDC5	null	FNDC5	fibronectin type III domain containing 5	0.54881585
MRPL47	null	MRPL47	mitochondrial ribosomal protein L47	0.54862654
RGD1311873	null	null	null	0.5483918
ZFP598_PREDICTED	null	null	null	0.54804224
PDE3A	null	PDE3A	phosphodiesterase 3A, cGMP-inhibited	0.54776204
FBXO39	null	FBXO39	F-box protein 39	0.5477317
CRYBA2	null	CRYBA2	crystallin, beta A2	0.5474915
PRKAA1	null	PRKAA1	protein kinase, AMP-activated, alpha 1 catalytic subunit	0.54692936
RGD1306582	null	null	null	0.54587823
ZFP162	null	null	null	0.5457705
KCNH6	null	KCNH6	potassium voltage-gated channel, subfamily H (eag-related), member 6	0.5449006
RGD1560724_PREDICTED	null	null	null	0.5447312
RGD1309602_PREDICTED	null	null	null	0.54455376
KLF6	null	KLF6	Kruppel-like factor 6	0.5440099
NOL10	null	NOL10	nucleolar protein 10	0.54373634
MGAT2	null	MGAT2	mannosyl (alpha-1,6-)-glycoprotein beta-1,2-N-acetylglucosaminyltransferase	0.5437089
PGM1	null	PGM1	phosphoglucomutase 1	0.5435509
WDR12	null	WDR12	WD repeat domain 12	0.5434422
RGD1559747_PREDICTED	null	null	null	0.54305005
ARRB1	null	ARRB1	arrestin, beta 1	0.54286414
SLC16A10	null	SLC16A10	solute carrier family 16, member 10 (aromatic amino acid transporter)	0.5426655
DNM2	null	DNM2	dynamin 2	0.5424985
RGD1307569_PREDICTED	null	null	null	0.5424007
OG9X	null	null	null	0.5419188
B4GALT5_PREDICTED	null	null	null	0.54177374
TSPAN9_PREDICTED	null	null	null	0.5413473
RGD1559896_PREDICTED	null	null	null	0.54078645
BFAR	null	BFAR	bifunctional apoptosis regulator	0.540609
LOC304286	null	null	null	0.5398928
ABL1_MAPPED	null	null	null	0.5397091
LOC366473	null	null	null	0.5395662
RGD1308720_PREDICTED	null	null	null	0.53950727
RABGEF1_PREDICTED	null	null	null	0.539165
TESK1	null	TESK1	testis-specific kinase 1	0.53910464
JPH2	null	JPH2	junctophilin 2	0.5383994
DEFA	null	null	null	0.5383938
SCN8A	null	SCN8A	sodium channel, voltage gated, type VIII, alpha	0.5383166
RGD1305703	null	null	null	0.5381953
LYZL6_PREDICTED	null	null	null	0.53779984
SLC25A22	null	SLC25A22	solute carrier family 25 (mitochondrial carrier: glutamate), member 22	0.53722316
ISG20L2	null	ISG20L2	interferon stimulated exonuclease gene 20kDa-like 2	0.53722155
UBE2Q2_PREDICTED	null	null	null	0.5359856
LOC363256	null	null	null	0.5357492
COX6A2	null	COX6A2	cytochrome c oxidase subunit VIa polypeptide 2	0.53573334
RGD1564602_PREDICTED	null	null	null	0.5355884
PTPN5	null	PTPN5	protein tyrosine phosphatase, non-receptor type 5 (striatum-enriched)	0.53557336
CYB561_PREDICTED	null	null	null	0.53541076
RGD1562278_PREDICTED	null	null	null	0.5352143
RGD1565118_PREDICTED	null	null	null	0.534854
RGD1564201_PREDICTED	null	null	null	0.5344291
BLR1	null	BLR1	Burkitt lymphoma receptor 1, GTP binding protein (chemokine (C-X-C motif) receptor 5)	0.5343709
LOC246295	null	null	null	0.5342528
SH3GL3	null	SH3GL3	SH3-domain GRB2-like 3	0.53408366
GDF11	null	GDF11	growth differentiation factor 11	0.5340542
CEACAM9	null	null	null	0.53380907
RGD1308210	null	null	null	0.5332738
RGD1308385_PREDICTED	null	null	null	0.53275096
RGD1312005_PREDICTED	null	null	null	0.53265536
IGFBP4	null	IGFBP4	insulin-like growth factor binding protein 4	0.5325223
CLDN4	null	CLDN4	claudin 4	0.53230816
P2RX4	null	P2RX4	purinergic receptor P2X, ligand-gated ion channel, 4	0.5322293
RGD1560047_PREDICTED	null	null	null	0.53148997
NUDT3	null	NUDT3	nudix (nucleoside diphosphate linked moiety X)-type motif 3	0.53145397
CITED2	null	CITED2	Cbp/p300-interacting transactivator, with Glu/Asp-rich carboxy-terminal domain, 2	0.53142613
RELA	null	RELA	v-rel reticuloendotheliosis viral oncogene homolog A, nuclear factor of kappa light polypeptide gene enhancer in B-cells 3, p65 (avian)	0.5314198
OIT1_PREDICTED	null	null	null	0.53137165
KLK8	null	KLK8	kallikrein 8 (neuropsin/ovasin)	0.53092676
LYSMD3	null	LYSMD3	LysM, putative peptidoglycan-binding, domain containing 3	0.53089774
SLC5A10_PREDICTED	null	null	null	0.53071195
PADI2	null	PADI2	peptidyl arginine deiminase, type II	0.53054917
PIK3R1	null	PIK3R1	phosphoinositide-3-kinase, regulatory subunit 1 (p85 alpha)	0.52970713
GOLGA5	null	GOLGA5	golgi autoantigen, golgin subfamily a, 5	0.5295933
TNK2	null	TNK2	tyrosine kinase, non-receptor, 2	0.5291613
AKAP3	null	AKAP3	A kinase (PRKA) anchor protein 3	0.52896893
GNAS	null	GNAS	GNAS complex locus	0.52832675
AKAP2	null	AKAP2	A kinase (PRKA) anchor protein 2	0.5282392
MAPK8IP2	null	MAPK8IP2	mitogen-activated protein kinase 8 interacting protein 2	0.5281824
VPS52	null	VPS52	vacuolar protein sorting 52 (S. cerevisiae)	0.52802557
P2RX7	null	P2RX7	purinergic receptor P2X, ligand-gated ion channel, 7	0.5276754
RGD1309311_PREDICTED	null	null	null	0.5271261
HYOU1	null	HYOU1	hypoxia up-regulated 1	0.52710766
KIF1A	null	KIF1A	kinesin family member 1A	0.527028
ERCC4_PREDICTED	null	null	null	0.5266218
NNMT_PREDICTED	null	null	null	0.52570367
TRIM3	null	TRIM3	tripartite motif-containing 3	0.5250801
RAB4B	null	RAB4B	RAB4B, member RAS oncogene family	0.52493864
NGFR	null	NGFR	nerve growth factor receptor (TNFR superfamily, member 16)	0.5249012
PFKFB3	null	PFKFB3	6-phosphofructo-2-kinase/fructose-2,6-biphosphatase 3	0.52402306
UBE2B	null	UBE2B	ubiquitin-conjugating enzyme E2B (RAD6 homolog)	0.5239642
FMO3	null	FMO3	flavin containing monooxygenase 3	0.5238063
MINPP1	null	MINPP1	multiple inositol polyphosphate histidine phosphatase, 1	0.52369
IFRD1	null	IFRD1	interferon-related developmental regulator 1	0.5234755
ACACA	null	ACACA	acetyl-Coenzyme A carboxylase alpha	0.52330196
ABCF3	null	ABCF3	ATP-binding cassette, sub-family F (GCN20), member 3	0.5233009
CLCN6_PREDICTED	null	null	null	0.5230753
ITPR1	null	ITPR1	inositol 1,4,5-triphosphate receptor, type 1	0.52291536
PDK4	null	PDK4	pyruvate dehydrogenase kinase, isozyme 4	0.5226883
SLC5A7	null	SLC5A7	solute carrier family 5 (choline transporter), member 7	0.52248573
NFKB1	null	NFKB1	nuclear factor of kappa light polypeptide gene enhancer in B-cells 1 (p105)	0.5224202
RGD1309666_PREDICTED	null	null	null	0.5220022
RGD1307879_PREDICTED	null	null	null	0.5216767
VEGP1	null	null	null	0.5216003
ATP6V0E1	null	ATP6V0E1	ATPase, H+ transporting, lysosomal 9kDa, V0 subunit e1	0.5210866
ARFIP1	null	ARFIP1	ADP-ribosylation factor interacting protein 1 (arfaptin 1)	0.5209051
WNT5B	null	WNT5B	wingless-type MMTV integration site family, member 5B	0.5208077
SPATA21	null	SPATA21	spermatogenesis associated 21	0.52060497
TRPV6	null	TRPV6	transient receptor potential cation channel, subfamily V, member 6	0.5203362
RGD1311906	null	null	null	0.5203251
GLUL	null	GLUL	glutamate-ammonia ligase (glutamine synthetase)	0.5198667
SLC35E4	null	SLC35E4	solute carrier family 35, member E4	0.5193404
LZTR2	null	LZTR2	leucine zipper transcription regulator 2	0.5192585
FSCN2_PREDICTED	null	null	null	0.51894945
ELA3B_PREDICTED	null	null	null	0.5180757
LOC641523	null	null	null	0.5180413
PSPN	null	PSPN	persephin	0.51733404
POLR1B	null	POLR1B	polymerase (RNA) I polypeptide B, 128kDa	0.517209
DSG1C_PREDICTED	null	null	null	0.5169559
SERPINA3N	null	null	null	0.51680934
RGD1310213_PREDICTED	null	null	null	0.5164383
TMEM8_PREDICTED	null	null	null	0.516234
RPP38	null	RPP38	ribonuclease P/MRP 38kDa subunit	0.5159933
TTC7B_PREDICTED	null	null	null	0.51587397
SRY	null	SRY	sex determining region Y	0.5157869
ITGAD	null	ITGAD	integrin, alpha D	0.5155548
ACE2	null	ACE2	angiotensin I converting enzyme (peptidyl-dipeptidase A) 2	0.5154332
GRIP2	null	GRIP2	glutamate receptor interacting protein 2	0.514993
RGD1310994	null	null	null	0.5143255
SP2_MAPPED	null	null	null	0.51394814
S100A9	null	S100A9	S100 calcium binding protein A9	0.5138077
KIF21A_PREDICTED	null	null	null	0.51315945
MEF2D	null	MEF2D	MADS box transcription enhancer factor 2, polypeptide D (myocyte enhancer factor 2D)	0.51305956
PRRX1	null	PRRX1	paired related homeobox 1	0.5126282
LOC499856	null	null	null	0.512168
ATP6V0A1	null	ATP6V0A1	ATPase, H+ transporting, lysosomal V0 subunit a1	0.5118393
RGD1309821_PREDICTED	null	null	null	0.5118319
MARS_PREDICTED	null	null	null	0.5116857
LOC301124	null	null	null	0.5116719
GABRG3	null	GABRG3	gamma-aminobutyric acid (GABA) A receptor, gamma 3	0.5115488
LASS2	null	LASS2	LAG1 homolog, ceramide synthase 2 (S. cerevisiae)	0.5113281
SYN2	null	SYN2	synapsin II	0.51105046
EFNB3_PREDICTED	null	null	null	0.51099575
MYH6	null	MYH6	myosin, heavy chain 6, cardiac muscle, alpha (cardiomyopathy, hypertrophic 1)	0.5104133
SERPINA3M	null	null	null	0.51008487
PRDM4	null	PRDM4	PR domain containing 4	0.50978667
RGD1307315	null	null	null	0.50978506
TRPV1	null	TRPV1	transient receptor potential cation channel, subfamily V, member 1	0.50976855
RGD1559931_PREDICTED	null	null	null	0.50966233
LENEP	null	LENEP	lens epithelial protein	0.5096153
PLCD4	null	PLCD4	phospholipase C, delta 4	0.50960475
RGD1309401	null	null	null	0.50950176
PTPN12	null	PTPN12	protein tyrosine phosphatase, non-receptor type 12	0.50938344
RGD1565584_PREDICTED	null	null	null	0.50934416
ANGPTL2	null	ANGPTL2	angiopoietin-like 2	0.5092114
PPARGC1A	null	PPARGC1A	peroxisome proliferative activated receptor, gamma, coactivator 1, alpha	0.5091361
PRKD1	null	PRKD1	protein kinase D1	0.50905806
ASB13_PREDICTED	null	null	null	0.5090289
RAB26	null	RAB26	RAB26, member RAS oncogene family	0.5090126
CACNA1H	null	CACNA1H	calcium channel, voltage-dependent, alpha 1H subunit	0.50892943
CRP	null	CRP	C-reactive protein, pentraxin-related	0.50891495
MID2_PREDICTED	null	null	null	0.5087347
RRAGA	null	RRAGA	Ras-related GTP binding A	0.50854594
DHX8	null	DHX8	DEAH (Asp-Glu-Ala-His) box polypeptide 8	0.5082041
CALB1	null	CALB1	calbindin 1, 28kDa	0.5077251
AKAP11	null	AKAP11	A kinase (PRKA) anchor protein 11	0.5075789
ASNS	null	ASNS	asparagine synthetase	0.50751454
APCS	null	APCS	amyloid P component, serum	0.5073318
DND1	null	DND1	dead end homolog 1 (zebrafish)	0.50722337
FOLH1	null	FOLH1	folate hydrolase (prostate-specific membrane antigen) 1	0.5068918
DIRC2	null	DIRC2	disrupted in renal carcinoma 2	0.5067941
NINJ2	null	NINJ2	ninjurin 2	0.5057015
TIMM10	null	TIMM10	translocase of inner mitochondrial membrane 10 homolog (yeast)	0.50552493
MRPL38	null	MRPL38	mitochondrial ribosomal protein L38	0.5053743
HIF3A	null	HIF3A	hypoxia inducible factor 3, alpha subunit	0.50531006
GNPAT	null	GNPAT	glyceronephosphate O-acyltransferase	0.5052787
RGD1305572	null	null	null	0.5049636
MAPK15	null	MAPK15	mitogen-activated protein kinase 15	0.5049364
RPL37 /// RGD1560186	null	null	null	0.50489503
FGF2	null	FGF2	fibroblast growth factor 2 (basic)	0.5046844
PRG2	null	PRG2	proteoglycan 2, bone marrow (natural killer cell activator, eosinophil granule major basic protein)	0.504532
SEC23B_PREDICTED	null	null	null	0.5036588
GLIS1_PREDICTED	null	null	null	0.5030304
DVL3_PREDICTED	null	null	null	0.50285155
SEMA3A	null	SEMA3A	sema domain, immunoglobulin domain (Ig), short basic domain, secreted, (semaphorin) 3A	0.5024934
BDKRB1	null	BDKRB1	bradykinin receptor B1	0.5023556
RGD621098	null	null	null	0.5023241
RNF138	null	RNF138	ring finger protein 138	0.5015581
LOC246266	null	null	null	0.5007087
GNL2	null	GNL2	guanine nucleotide binding protein-like 2 (nucleolar)	0.5005907
LEPR	null	LEPR	leptin receptor	0.50056154
NFE2L3_PREDICTED	null	null	null	0.5004105
RGD1563347_PREDICTED	null	null	null	0.5002893
WIPI2	null	WIPI2	WD repeat domain, phosphoinositide interacting 2	0.50002044
LIFR	null	LIFR	leukemia inhibitory factor receptor alpha	0.49959555
HAMP	null	HAMP	hepcidin antimicrobial peptide	0.4994404
EGLN1	null	EGLN1	egl nine homolog 1 (C. elegans)	0.49926367
GPR56	null	GPR56	G protein-coupled receptor 56	0.49907726
DSTN	null	DSTN	destrin (actin depolymerizing factor)	0.4989438
TINAG	null	TINAG	tubulointerstitial nephritis antigen	0.49874797
RGD1307844_PREDICTED	null	null	null	0.49870124
NKX2-2_PREDICTED	null	null	null	0.49842864
RGD1565595_PREDICTED	null	null	null	0.49835458
HAVCR1	null	HAVCR1	hepatitis A virus cellular receptor 1	0.4979091
RAB12	null	RAB12	RAB12, member RAS oncogene family	0.49757248
PPP2R5B	null	PPP2R5B	protein phosphatase 2, regulatory subunit B (B56), beta isoform	0.49743018
WNT6_PREDICTED	null	null	null	0.4973248
CACNB3	null	CACNB3	calcium channel, voltage-dependent, beta 3 subunit	0.4973093
HPS4_PREDICTED	null	null	null	0.4971396
UCP1	null	UCP1	uncoupling protein 1 (mitochondrial, proton carrier)	0.49704325
CHST10	null	CHST10	carbohydrate sulfotransferase 10	0.49698347
TRIM16_PREDICTED	null	null	null	0.49578056
MYOC	null	MYOC	myocilin, trabecular meshwork inducible glucocorticoid response	0.4953954
LOC292069	null	null	null	0.4951415
ISL1	null	ISL1	ISL1 transcription factor, LIM/homeodomain, (islet-1)	0.49500948
RG9MTD1	null	RG9MTD1	RNA (guanine-9-) methyltransferase domain containing 1	0.49492434
LTV1	null	LTV1	LTV1 homolog (S. cerevisiae)	0.49482897
NUDT19	null	NUDT19	nudix (nucleoside diphosphate linked moiety X)-type motif 19	0.4947188
AGTR2	null	AGTR2	angiotensin II receptor, type 2	0.4947104
LOC171412	null	null	null	0.4942738
FGFR2	null	FGFR2	ffer syndrome, Jackson-Weiss syndrome)	0.49397135
RGD1311757_PREDICTED	null	null	null	0.49344036
CLOCK	null	CLOCK	clock homolog (mouse)	0.49342635
GJA12_PREDICTED	null	null	null	0.4933702
RRAD	null	RRAD	Ras-related associated with diabetes	0.49287528
CHST3	null	CHST3	carbohydrate (chondroitin 6) sulfotransferase 3	0.49271297
PRSS2	null	PRSS2	protease, serine, 2 (trypsin 2)	0.49205706
LOC498411	null	null	null	0.4919707
RGD1566096_PREDICTED	null	null	null	0.4916198
RGD1561972_PREDICTED	null	null	null	0.49161336
RGD1566368_PREDICTED	null	null	null	0.4914456
BAALC	null	BAALC	brain and acute leukemia, cytoplasmic	0.4914416
ECE1	null	ECE1	endothelin converting enzyme 1	0.49121082
TFIP11	null	TFIP11	tuftelin interacting protein 11	0.49107397
RGD1565350_PREDICTED	null	null	null	0.49085754
LYPLA2	null	LYPLA2	lysophospholipase II	0.4906669
RESP18	null	RESP18	-	0.49034655
RGD1561444_PREDICTED	null	null	null	0.49006152
MARVELD1	null	MARVELD1	MARVEL domain containing 1	0.48987895
HBE2_PREDICTED	null	null	null	0.4896318
CYP2C9	null	CYP2C9	cytochrome P450, family 2, subfamily C, polypeptide 9	0.48906413
MLYCD	null	MLYCD	malonyl-CoA decarboxylase	0.4889283
MUCDHL	null	MUCDHL	mucin and cadherin-like	0.48888445
PCP4	null	PCP4	Purkinje cell protein 4	0.48874354
IGFBP5	null	IGFBP5	insulin-like growth factor binding protein 5	0.48868358
FBXO17 /// LOC499115	null	null	null	0.4886183
RGD1561691_PREDICTED	null	null	null	0.4885764
NRXN2	null	NRXN2	neurexin 2	0.48856002
WISP2	null	WISP2	WNT1 inducible signaling pathway protein 2	0.48835742
CTTN	null	CTTN	cortactin	0.48760927
RGD1309326	null	null	null	0.48734555
LAD1_PREDICTED	null	null	null	0.4870378
RGD1308257	null	null	null	0.48692295
RGD1311188_PREDICTED	null	null	null	0.48667407
UBAP1	null	UBAP1	ubiquitin associated protein 1	0.48666516
FNDC3B_PREDICTED	null	null	null	0.4864736
RGD1311267	null	null	null	0.48638007
RGD1562727_PREDICTED	null	null	null	0.48603818
ATP6V1B2	null	ATP6V1B2	ATPase, H+ transporting, lysosomal 56/58kDa, V1 subunit B2	0.48586765
SLC28A3	null	SLC28A3	solute carrier family 28 (sodium-coupled nucleoside transporter), member 3	0.48583207
TSPAN14_PREDICTED	null	null	null	0.4857179
NKX3-1	null	NKX3-1	NK3 transcription factor related, locus 1 (Drosophila)	0.48550776
RGD1564598_PREDICTED	null	null	null	0.48532742
PIK3AP1_PREDICTED	null	null	null	0.4852845
BCKDK	null	BCKDK	branched chain ketoacid dehydrogenase kinase	0.48508114
ABCE1	null	ABCE1	ATP-binding cassette, sub-family E (OABP), member 1	0.48454925
LOC500449	null	null	null	0.48447585
GAL	null	GAL	galanin	0.48441634
NGFB_MAPPED	null	null	null	0.48429155
INSR	null	INSR	insulin receptor	0.48361692
IREB2	null	IREB2	iron-responsive element binding protein 2	0.4835148
FLNC_PREDICTED	null	null	null	0.483262
CRLF1_PREDICTED	null	null	null	0.4831308
EIF3S10	null	EIF3S10	eukaryotic translation initiation factor 3, subunit 10 theta, 150/170kDa	0.48312554
VPS54	null	VPS54	vacuolar protein sorting 54 (S. cerevisiae)	0.4829253
CXCL5	null	CXCL5	chemokine (C-X-C motif) ligand 5	0.4827636
BTG1	null	BTG1	B-cell translocation gene 1, anti-proliferative	0.48275754
RBM34	null	RBM34	RNA binding motif protein 34	0.4826638
NDUFS2	null	NDUFS2	NADH dehydrogenase (ubiquinone) Fe-S protein 2, 49kDa (NADH-coenzyme Q reductase)	0.48263818
HERC4	null	HERC4	hect domain and RLD 4	0.4824976
CCL20	null	CCL20	chemokine (C-C motif) ligand 20	0.4824578
RGD1565500_PREDICTED	null	null	null	0.48228914
SENP2	null	SENP2	SUMO1/sentrin/SMT3 specific peptidase 2	0.4822588
RGD1566204_PREDICTED	null	null	null	0.48188996
ZFP64	null	ZFP64	zinc finger protein 64 homolog (mouse)	0.48166755
GRM5	null	GRM5	glutamate receptor, metabotropic 5	0.48166308
RNMT	null	RNMT	RNA (guanine-7-) methyltransferase	0.4812839
KLF1_PREDICTED	null	null	null	0.4808416
RGD1308233_PREDICTED	null	null	null	0.4805417
NCALD	null	NCALD	neurocalcin delta	0.48053974
SLC6A18	null	SLC6A18	solute carrier family 6, member 18	0.480341
HIPK3	null	HIPK3	homeodomain interacting protein kinase 3	0.48017827
HGFAC	null	HGFAC	HGF activator	0.480118
GEM_PREDICTED	null	null	null	0.47984758
PLA1A	null	PLA1A	phospholipase A1 member A	0.47982013
MRPS2_PREDICTED	null	null	null	0.4796619
TRP63	null	null	null	0.47910783
RGD1310008	null	null	null	0.47906902
REST	null	REST	RE1-silencing transcription factor	0.47886097
IL13RA1	null	IL13RA1	interleukin 13 receptor, alpha 1	0.4787835
FOXO3A_PREDICTED	null	null	null	0.4785308
LRRC49_PREDICTED	null	null	null	0.4781008
SLC3A1	null	SLC3A1	1	0.47751623
ACVR1C	null	ACVR1C	activin A receptor, type IC	0.47742572
STC2	null	STC2	stanniocalcin 2	0.4773346
CRYGC	null	CRYGC	crystallin, gamma C	0.47705027
SYT6	null	SYT6	synaptotagmin VI	0.47691107
MTSS1_PREDICTED	null	null	null	0.47688848
EPN1	null	EPN1	epsin 1	0.47660315
NOC4L	null	NOC4L	nucleolar complex associated 4 homolog (S. cerevisiae)	0.4764859
CX3CR1	null	CX3CR1	chemokine (C-X3-C motif) receptor 1	0.47641456
PUS3_PREDICTED	null	null	null	0.47630584
SNAP29	null	SNAP29	synaptosomal-associated protein, 29kDa	0.47618777
TRAK2	null	TRAK2	trafficking protein, kinesin binding 2	0.47617248
SLC35A4	null	SLC35A4	solute carrier family 35, member A4	0.47603688
HNRPD	null	HNRPD	heterogeneous nuclear ribonucleoprotein D (AU-rich element RNA binding protein 1, 37kDa)	0.47603652
NEFH	null	NEFH	neurofilament, heavy polypeptide 200kDa	0.47600448
PMPCA	null	PMPCA	peptidase (mitochondrial processing) alpha	0.47597826
PELI1	null	PELI1	pellino homolog 1 (Drosophila)	0.47592092
AKT1S1_PREDICTED	null	null	null	0.47586897
RBP3	null	RBP3	retinol binding protein 3, interstitial	0.47584635
ARC	null	ARC	activity-regulated cytoskeleton-associated protein	0.4754334
DUSP5	null	DUSP5	dual specificity phosphatase 5	0.47517082
RGD1311946	null	null	null	0.47514963
RGD1560166_PREDICTED	null	null	null	0.47506443
MICAL2_PREDICTED	null	null	null	0.47501355
KCNK10	null	KCNK10	potassium channel, subfamily K, member 10	0.4749973
NID2	null	NID2	nidogen 2 (osteonidogen)	0.4744008
CHGB	null	CHGB	chromogranin B (secretogranin 1)	0.4742443
IRS1	null	IRS1	insulin receptor substrate 1	0.4737909
RGD1308544_PREDICTED	null	null	null	0.4737041
RGD1563395_PREDICTED	null	null	null	0.47338313
OLR1493	null	null	null	0.4733767
RGD1561264_PREDICTED	null	null	null	0.4732071
FBXO36_PREDICTED	null	null	null	0.4730077
TBXA2R	null	TBXA2R	thromboxane A2 receptor	0.4728607
SLC38A2	null	SLC38A2	solute carrier family 38, member 2	0.47244847
LOC301114	null	null	null	0.47237152
LOC24906	null	null	null	0.4723243
PGAM2	null	PGAM2	phosphoglycerate mutase 2 (muscle)	0.4722717
MAX	null	MAX	MYC associated factor X	0.47218272
FMO5	null	FMO5	flavin containing monooxygenase 5	0.4720177
MMP14	null	MMP14	matrix metallopeptidase 14 (membrane-inserted)	0.4717971
HEATR1_PREDICTED	null	null	null	0.47166193
SLC6A3	null	SLC6A3	solute carrier family 6 (neurotransmitter transporter, dopamine), member 3	0.47123668
MUS81	null	MUS81	MUS81 endonuclease homolog (S. cerevisiae)	0.47120094
CTHRC1	null	CTHRC1	collagen triple helix repeat containing 1	0.47090513
EML4_PREDICTED	null	null	null	0.47089636
NAV2	null	NAV2	neuron navigator 2	0.47080252
CCND3	null	CCND3	cyclin D3	0.47065008
LOC501665	null	null	null	0.47056738
SERPINB12_PREDICTED	null	null	null	0.47048184
YTHDC1	null	YTHDC1	YTH domain containing 1	0.47040987
SNCA	null	SNCA	synuclein, alpha (non A4 component of amyloid precursor)	0.47033924
STK32C_PREDICTED	null	null	null	0.47030655
ZNF498_PREDICTED	null	null	null	0.46989667
LOC503242	null	null	null	0.46973735
RAD17	null	RAD17	RAD17 homolog (S. pombe)	0.4697127
CACNA1B	null	CACNA1B	calcium channel, voltage-dependent, L type, alpha 1B subunit	0.46890652
RGD1566131_PREDICTED	null	null	null	0.4687195
HCRTR1	null	HCRTR1	hypocretin (orexin) receptor 1	0.46856487
DBT	null	DBT	dihydrolipoamide branched chain transacylase E2	0.4685424
TES	null	TES	testis derived transcript (3 LIM domains)	0.4682573
DDN	null	DDN	dendrin	0.46818584
TGFB2	null	TGFB2	transforming growth factor, beta 2	0.46806955
NFKB2	null	NFKB2	nuclear factor of kappa light polypeptide gene enhancer in B-cells 2 (p49/p100)	0.46803275
MUC4	null	MUC4	mucin 4, cell surface associated	0.46791556
H13_PREDICTED	null	null	null	0.46773362
PKLR	null	PKLR	pyruvate kinase, liver and RBC	0.46757743
ST6GALNAC6	null	ST6GALNAC6	ST6 (alpha-N-acetyl-neuraminyl-2,3-beta-galactosyl-1,3)-N-acetylgalactosaminide alpha-2,6-sialyltransferase 6	0.4675269
LOC500991	null	null	null	0.46744245
DNAJB9	null	DNAJB9	DnaJ (Hsp40) homolog, subfamily B, member 9	0.46741787
CLSTN2	null	CLSTN2	calsyntenin 2	0.46726573
RGD1310117_PREDICTED	null	null	null	0.4669164
LTK_PREDICTED	null	null	null	0.46656632
GOLPH3	null	GOLPH3	golgi phosphoprotein 3 (coat-protein)	0.46641845
RGD1566025_PREDICTED	null	null	null	0.46599612
GATA6	null	GATA6	GATA binding protein 6	0.46560627
RGD1564942_PREDICTED	null	null	null	0.46547988
SPAG11	null	SPAG11	sperm associated antigen 11	0.46525198
RGD1563542_PREDICTED	null	null	null	0.46511993
WARS	null	WARS	tryptophanyl-tRNA synthetase	0.4650053
TWIST2	null	TWIST2	twist homolog 2 (Drosophila)	0.46475148
TAF15_PREDICTED	null	null	null	0.46467322
NCOA5_PREDICTED	null	null	null	0.46457347
SARDH	null	SARDH	sarcosine dehydrogenase	0.4644865
SARM1_PREDICTED	null	null	null	0.46438864
RGD1562890_PREDICTED	null	null	null	0.46420893
RGD1310090	null	null	null	0.46355334
LOC497934	null	null	null	0.46343553
SYCP1	null	SYCP1	synaptonemal complex protein 1	0.46342844
CD14	null	CD14	CD14 molecule	0.46330464
RGD1563363_PREDICTED	null	null	null	0.4631101
RGS8	null	RGS8	regulator of G-protein signalling 8	0.46294987
PAPD1_PREDICTED	null	null	null	0.46280563
RGD1307278_PREDICTED	null	null	null	0.4626306
CAV3	null	CAV3	caveolin 3	0.4626071
RGD1305671_PREDICTED	null	null	null	0.46253434
SLC41A2_PREDICTED	null	null	null	0.46238983
COX8B	null	COX8B	cytochrome c oxidase, subunit 8B pseudogene	0.4622308
LRRC4B_PREDICTED	null	null	null	0.46212938
CLEC3B_PREDICTED	null	null	null	0.46195433
RGD1562328_PREDICTED	null	null	null	0.46188468
RWDD4A	null	RWDD4A	RWD domain containing 4A	0.46186832
ZBTB7B_PREDICTED	null	null	null	0.4618424
RGD1559978_PREDICTED	null	null	null	0.4618321
RGD1563219_PREDICTED	null	null	null	0.46180707
PPFIA1_PREDICTED	null	null	null	0.46155232
NKX2-3_PREDICTED	null	null	null	0.46149328
RAB6IP1_PREDICTED	null	null	null	0.46142587
KCNE2	null	KCNE2	potassium voltage-gated channel, Isk-related family, member 2	0.46136642
CES3	null	CES3	carboxylesterase 3 (brain)	0.46133348
MAT1A	null	MAT1A	methionine adenosyltransferase I, alpha	0.4612644
TRIM17	null	TRIM17	tripartite motif-containing 17	0.46106705
ARL10	null	ARL10	ADP-ribosylation factor-like 10	0.4610521
SQLE	null	SQLE	squalene epoxidase	0.4610165
RGD1562846_PREDICTED	null	null	null	0.4609524
HSPB3	null	HSPB3	heat shock 27kDa protein 3	0.46075618
RGD1307772	null	null	null	0.46043175
SLC18A2	null	SLC18A2	solute carrier family 18 (vesicular monoamine), member 2	0.46003821
RGD1308750_PREDICTED	null	null	null	0.45971337
RGD1310794	null	null	null	0.4593852
ARHGAP1_PREDICTED	null	null	null	0.45917273
EIF3S9	null	EIF3S9	eukaryotic translation initiation factor 3, subunit 9 eta, 116kDa	0.45902327
RGD1562234_PREDICTED	null	null	null	0.4588471
LOC501231	null	null	null	0.45860544
ODC1	null	ODC1	ornithine decarboxylase 1	0.4584659
HK1	null	HK1	hexokinase 1	0.4583672
FAIM2	null	FAIM2	Fas apoptotic inhibitory molecule 2	0.45834205
SNF1LK	null	SNF1LK	SNF1-like kinase	0.45816785
PLD2	null	PLD2	phospholipase D2	0.4581539
YTHDF1	null	YTHDF1	YTH domain family, member 1	0.4581477
TGOLN2	null	TGOLN2	trans-golgi network protein 2	0.45777926
HIAT1_PREDICTED	null	null	null	0.4574539
WDR24	null	WDR24	WD repeat domain 24	0.45737824
ARG2	null	ARG2	arginase, type II	0.45735946
MFAP2_PREDICTED	null	null	null	0.45711806
RGD1562686_PREDICTED	null	null	null	0.4568743
RGD1309752	null	null	null	0.45687023
MYL7_PREDICTED	null	null	null	0.45666456
AMFR_PREDICTED	null	null	null	0.45664722
RGD1562539_PREDICTED	null	null	null	0.45664504
RGD1304869_PREDICTED	null	null	null	0.4566305
LOC499129	null	null	null	0.456455
VAMP2	null	VAMP2	vesicle-associated membrane protein 2 (synaptobrevin 2)	0.4563554
NALP6	null	NALP6	NACHT, leucine rich repeat and PYD containing 6	0.45619658
CD24	null	CD24	CD24 molecule	0.45607647
ZUBR1	null	ZUBR1	zinc finger, UBR1 type 1	0.45586544
KALRN	null	KALRN	kalirin, RhoGEF kinase	0.4557056
RGD1562292_PREDICTED	null	null	null	0.45560172
EIF4G1 /// RGD155990	null	null	null	0.4556014
SRPX2_PREDICTED	null	null	null	0.45542425
MB	null	MB	myoglobin	0.45515344
DDX41_PREDICTED	null	null	null	0.45513117
TMEM115_PREDICTED	null	null	null	0.45462927
TGM2	null	TGM2	transglutaminase 2 (C polypeptide, protein-glutamine-gamma-glutamyltransferase)	0.45458204
CNBP	null	CNBP	CCHC-type zinc finger, nucleic acid binding protein	0.45456734
NAPA	null	NAPA	N-ethylmaleimide-sensitive factor attachment protein, alpha	0.4545244
ATP6V1G3_PREDICTED	null	null	null	0.45443493
LPL	null	LPL	lipoprotein lipase	0.4543889
SCARF1_PREDICTED ///	null	null	null	0.45424575
PDK3_MAPPED	null	null	null	0.4541139
SLC22A13_PREDICTED	null	null	null	0.45404166
RAB2	null	RAB2	RAB2, member RAS oncogene family	0.45403093
ZFP312_PREDICTED	null	null	null	0.45380914
MAPKAPK3	null	MAPKAPK3	mitogen-activated protein kinase-activated protein kinase 3	0.45370543
H3F3B	null	H3F3B	H3 histone, family 3B (H3.3B)	0.4535695
RPH3A	null	RPH3A	rabphilin 3A homolog (mouse)	0.4532442
MGC72955	null	null	null	0.453131
LIX1_PREDICTED /// L	null	null	null	0.45279917
HTR2A	null	HTR2A	5-hydroxytryptamine (serotonin) receptor 2A	0.45276403
RGD1359349	null	null	null	0.45267543
BAG3	null	BAG3	BCL2-associated athanogene 3	0.45232284
LIN7B	null	LIN7B	lin-7 homolog B (C. elegans)	0.45232275
RSB66	null	null	null	0.45216295
LHX4_PREDICTED	null	null	null	0.4520914
RGD1311530_PREDICTED	null	null	null	0.45204955
ASB18_PREDICTED	null	null	null	0.45199162
RPIA_PREDICTED	null	null	null	0.45197004
WDR77	null	WDR77	WD repeat domain 77	0.45084614
PLEKHA3	null	PLEKHA3	pleckstrin homology domain containing, family A (phosphoinositide binding specific) member 3	0.4503975
ETNK1_PREDICTED	null	null	null	0.45033592
MGC94326	null	null	null	0.45032674
FGB	null	FGB	fibrinogen beta chain	0.45023036
SLK	null	SLK	STE20-like kinase (yeast)	0.45007113
MRGPRG	null	MRGPRG	MAS-related GPR, member G	0.4497928
LOC499709	null	null	null	0.4497165
TTC12	null	TTC12	tetratricopeptide repeat domain 12	0.44966194
RGD1559497_PREDICTED	null	null	null	0.44953772
RGD1306599_PREDICTED	null	null	null	0.44935042
MGC94145	null	null	null	0.44917026
PLRG1	null	PLRG1	pleiotropic regulator 1 (PRL1 homolog, Arabidopsis)	0.44903338
FGF7	null	FGF7	fibroblast growth factor 7 (keratinocyte growth factor)	0.4487409
NANOS2	null	NANOS2	nanos homolog 2 (Drosophila)	0.4486899
RGD1565726_PREDICTED	null	null	null	0.44854215
NTN1	null	NTN1	netrin 1	0.4485191
SMN1	null	SMN1	survival of motor neuron 1, telomeric	0.44820434
MGC116363	null	null	null	0.4479691
FBXO28_PREDICTED	null	null	null	0.44786444
RAB6A	null	RAB6A	RAB6A, member RAS oncogene family	0.44784385
CYP11B2 /// CYP11B1	null	null	null	0.4472992
RGD1564157_PREDICTED	null	null	null	0.44728577
RGD1562826_PREDICTED	null	null	null	0.44701824
XPO5_PREDICTED	null	null	null	0.44686824
HAPLN4_PREDICTED	null	null	null	0.4468334
BRP16	null	null	null	0.44672334
CACNA1E	null	CACNA1E	calcium channel, voltage-dependent, alpha 1E subunit	0.44659108
RGD1563123_PREDICTED	null	null	null	0.44652656
IBRDC1_PREDICTED	null	null	null	0.44637385
TRPM1	null	TRPM1	transient receptor potential cation channel, subfamily M, member 1	0.44629484
BACH1_PREDICTED	null	null	null	0.44623286
PTGES	null	PTGES	prostaglandin E synthase	0.44602802
UBE2I	null	UBE2I	ubiquitin-conjugating enzyme E2I (UBC9 homolog, yeast)	0.44572216
LOC302898	null	null	null	0.44556335
TBKBP1	null	TBKBP1	TBK1 binding protein 1	0.44543973
MICAL1_PREDICTED	null	null	null	0.44533464
IL4	null	IL4	interleukin 4	0.44528314
CGA	null	CGA	glycoprotein hormones, alpha polypeptide	0.44496673
RGD1304790	null	null	null	0.4443391
RGD1559826_PREDICTED	null	null	null	0.44415545
LARS	null	LARS	leucyl-tRNA synthetase	0.44387457
RPL36 /// RGD1563867	null	null	null	0.4435041
MGC94207	null	null	null	0.4434324
ZNF24	null	ZNF24	zinc finger protein 24	0.44342428
PNPO	null	PNPO	pyridoxamine 5'-phosphate oxidase	0.44313893
EPOR	null	EPOR	erythropoietin receptor	0.44306406
LOC499417	null	null	null	0.4427576
RAD9B	null	RAD9B	RAD9 homolog B (S. cerevisiae)	0.4426808
TRP53I13_PREDICTED	null	null	null	0.44265953
APEX1	null	APEX1	APEX nuclease (multifunctional DNA repair enzyme) 1	0.44252324
FN1	null	FN1	fibronectin 1	0.44244692
RGD1561932_PREDICTED	null	null	null	0.44241652
RAP1GDS1_PREDICTED	null	null	null	0.44235003
SNED1	null	SNED1	sushi, nidogen and EGF-like domains 1	0.44201645
FGA	null	FGA	fibrinogen alpha chain	0.4418889
NEUROG3	null	NEUROG3	neurogenin 3	0.44184497
LYPD2_PREDICTED	null	null	null	0.44172555
LTB4R2	null	LTB4R2	leukotriene B4 receptor 2	0.44171485
SSU72	null	SSU72	SSU72 RNA polymerase II CTD phosphatase homolog (S. cerevisiae)	0.44166902
OLR1641_PREDICTED	null	null	null	0.44139424
CRIP2	null	CRIP2	cysteine-rich protein 2	0.4413825
KLRB1A_MAPPED	null	null	null	0.4413696
PPP4C	null	PPP4C	protein phosphatase 4 (formerly X), catalytic subunit	0.44128567
LOC287938	null	null	null	0.44122288
RGD1308066_PREDICTED	null	null	null	0.44097498
MGC124824	null	null	null	0.4409187
NRAS	null	NRAS	neuroblastoma RAS viral (v-ras) oncogene homolog	0.44055778
CBLC	null	CBLC	Cas-Br-M (murine) ecotropic retroviral transforming sequence c	0.44053563
DDEF2_PREDICTED	null	null	null	0.44049448
NNP1	null	null	null	0.44023082
ZFP612_PREDICTED	null	null	null	0.44016218
RASD1	null	RASD1	RAS, dexamethasone-induced 1	0.44012567
SCD	null	SCD	stearoyl-CoA desaturase (delta-9-desaturase)	0.44008875
ISG20	null	ISG20	interferon stimulated exonuclease gene 20kDa	0.43987092
SLC13A5	null	SLC13A5	solute carrier family 13 (sodium-dependent citrate transporter), member 5	0.43973517
RGD1306053	null	null	null	0.43951812
MIA1	null	null	null	0.43932417
COX6B_PREDICTED	null	null	null	0.43923715
RGD1310139_PREDICTED	null	null	null	0.43909222
HSF1	null	HSF1	heat shock transcription factor 1	0.43902248
RATNP-3B	null	null	null	0.43900865
NLE1_PREDICTED	null	null	null	0.43897793
BAG4	null	BAG4	BCL2-associated athanogene 4	0.43881908
ZFP330_PREDICTED	null	null	null	0.43867218
PARK2	null	PARK2	Parkinson disease (autosomal recessive, juvenile) 2, parkin	0.43865126
EFS_PREDICTED	null	null	null	0.43864974
APBA3	null	APBA3	amyloid beta (A4) precursor protein-binding, family A, member 3 (X11-like 2)	0.43859965
LSS	null	LSS	lanosterol synthase (2,3-oxidosqualene-lanosterol cyclase)	0.43859378
PPME1	null	PPME1	protein phosphatase methylesterase 1	0.4384438
DOT1L_PREDICTED	null	null	null	0.4383019
CACNA1G	null	CACNA1G	calcium channel, voltage-dependent, alpha 1G subunit	0.43810534
TSPAN18_PREDICTED	null	null	null	0.43790823
ATP2B1	null	ATP2B1	ATPase, Ca++ transporting, plasma membrane 1	0.4378996
NPHS1	null	NPHS1	nephrosis 1, congenital, Finnish type (nephrin)	0.43789074
NLGN3	null	NLGN3	neuroligin 3	0.4374371
LOC290595	null	null	null	0.4371927
TRP53INP2	null	null	null	0.43716908
MPZ	null	MPZ	myelin protein zero (Charcot-Marie-Tooth neuropathy 1B)	0.43710056
LOC499110	null	null	null	0.4370918
TORE	null	null	null	0.43683204
USF2	null	USF2	upstream transcription factor 2, c-fos interacting	0.43679088
CREBL1	null	CREBL1	cAMP responsive element binding protein-like 1	0.43638167
AGR2_PREDICTED	null	null	null	0.43634495
CYP3A18	null	null	null	0.43624404
PRLH	null	PRLH	prolactin releasing hormone	0.43615508
FGG	null	FGG	fibrinogen gamma chain	0.43549412
CACNG6	null	CACNG6	calcium channel, voltage-dependent, gamma subunit 6	0.43548256
UCK1_PREDICTED	null	null	null	0.4354413
FETUB	null	FETUB	fetuin B	0.43537334
IL1RL1	null	IL1RL1	interleukin 1 receptor-like 1	0.4352896
FABP5	null	FABP5	fatty acid binding protein 5 (psoriasis-associated)	0.43507487
SMR2	null	null	null	0.43496978
ST3GAL3	null	ST3GAL3	ST3 beta-galactoside alpha-2,3-sialyltransferase 3	0.4349532
RGD1307059_PREDICTED	null	null	null	0.43487293
ALS2CR13_PREDICTED	null	null	null	0.4347099
RNF151_PREDICTED	null	null	null	0.43462953
CAMK2A	null	CAMK2A	calcium/calmodulin-dependent protein kinase (CaM kinase) II alpha	0.43460178
LY6H_PREDICTED	null	null	null	0.43438587
RGD1562529_PREDICTED	null	null	null	0.43435833
RGD1309564	null	null	null	0.43421158
EPHA8	null	EPHA8	EPH receptor A8	0.43420124
SYNPO	null	SYNPO	synaptopodin	0.43405297
ARMCX6	null	ARMCX6	armadillo repeat containing, X-linked 6	0.43399438
PCLO	null	PCLO	piccolo (presynaptic cytomatrix protein)	0.43363652
COL9A2_PREDICTED	null	null	null	0.43336856
RGD1310425	null	null	null	0.4333405
RGD1562115_PREDICTED	null	null	null	0.43324456
SERPINA12	null	SERPINA12	serpin peptidase inhibitor, clade A (alpha-1 antiproteinase, antitrypsin), member 12	0.4331438
STAR	null	STAR	steroidogenic acute regulator	0.43301195
HRH2	null	HRH2	histamine receptor H2	0.43246236
EIF2C3_PREDICTED	null	null	null	0.4323263
CASP4	null	CASP4	caspase 4, apoptosis-related cysteine peptidase	0.43230498
GYS2	null	GYS2	glycogen synthase 2 (liver)	0.43192014
ALKBH4_PREDICTED	null	null	null	0.43187293
RGD1563924_PREDICTED	null	null	null	0.4318552
TMED5	null	TMED5	transmembrane emp24 protein transport domain containing 5	0.43168437
MGC112727	null	null	null	0.43151134
LOC498796	null	null	null	0.43150762
IL12B	null	IL12B	interleukin 12B (natural killer cell stimulatory factor 2, cytotoxic lymphocyte maturation factor 2, p40)	0.43129715
OTP	null	OTP	orthopedia homolog (Drosophila)	0.43115947
B3GNT1_PREDICTED	null	null	null	0.43099225
PTGIS	null	PTGIS	prostaglandin I2 (prostacyclin) synthase	0.4308942
ELA1	null	ELA1	elastase 1, pancreatic	0.43076408
GSTM2	null	GSTM2	glutathione S-transferase M2 (muscle)	0.43065634
IL11	null	IL11	interleukin 11	0.4304664
SLC30A5_PREDICTED	null	null	null	0.430348
ATXN2L_PREDICTED	null	null	null	0.4301025
PRMT3	null	PRMT3	protein arginine methyltransferase 3	0.42948583
SMPX	null	SMPX	small muscle protein, X-linked	0.42944688
SLCO4A1	null	SLCO4A1	solute carrier organic anion transporter family, member 4A1	0.42925867
PDE1B	null	PDE1B	phosphodiesterase 1B, calmodulin-dependent	0.42924395
RGD1561456_PREDICTED	null	null	null	0.4292023
PDZK6_PREDICTED	null	null	null	0.42918038
HTRA3_PREDICTED	null	null	null	0.42900458
PIM1	null	PIM1	pim-1 oncogene	0.42874154
FBXL12	null	FBXL12	F-box and leucine-rich repeat protein 12	0.4287156
DST_PREDICTED	null	null	null	0.4285445
VGLL2_PREDICTED	null	null	null	0.42843643
RGD1307081	null	null	null	0.42842007
RGD1308469_PREDICTED	null	null	null	0.42840046
SYBL1	null	SYBL1	synaptobrevin-like 1	0.42805618
PRDX4	null	PRDX4	peroxiredoxin 4	0.427979
NUDT8_PREDICTED	null	null	null	0.42766085
SLC5A11	null	SLC5A11	solute carrier family 5 (sodium/glucose cotransporter), member 11	0.42711246
ARPC4_PREDICTED	null	null	null	0.42697883
AKAP4	null	AKAP4	A kinase (PRKA) anchor protein 4	0.42693
SLC7A2	null	SLC7A2	solute carrier family 7 (cationic amino acid transporter, y+ system), member 2	0.42691186
RGD1564357_PREDICTED	null	null	null	0.4268951
LOC286992	null	null	null	0.4268432
EPN3	null	EPN3	epsin 3	0.42658868
LENG9_PREDICTED	null	null	null	0.42651024
TSPAN17	null	TSPAN17	tetraspanin 17	0.4258915
RGD1563475_PREDICTED	null	null	null	0.42557088
CACNA1S	null	CACNA1S	calcium channel, voltage-dependent, L type, alpha 1S subunit	0.42550296
AMIGO3	null	AMIGO3	adhesion molecule with Ig-like domain 3	0.42529806
INHBC	null	INHBC	inhibin, beta C	0.42520446
SERPINB3	null	SERPINB3	serpin peptidase inhibitor, clade B (ovalbumin), member 3	0.42497638
RGD1308412	null	null	null	0.42496714
RGD1564153_PREDICTED	null	null	null	0.42494884
TM2D3_PREDICTED	null	null	null	0.42494437
NUP50	null	NUP50	nucleoporin 50kDa	0.42493838
RGD1564594_PREDICTED	null	null	null	0.42468664
BHLHB8	null	BHLHB8	basic helix-loop-helix domain containing, class B, 8	0.42458194
NCR3	null	NCR3	natural cytotoxicity triggering receptor 3	0.42452973
PLA2G10	null	PLA2G10	phospholipase A2, group X	0.4244929
WDFY2_PREDICTED	null	null	null	0.42446145
KBTBD9_PREDICTED	null	null	null	0.42424777
RNF8	null	RNF8	ring finger protein 8	0.42424393
LOC362972	null	null	null	0.42422166
RGD1566094_PREDICTED	null	null	null	0.42378804
IL5	null	IL5	interleukin 5 (colony-stimulating factor, eosinophil)	0.42377266
GUCY2C	null	GUCY2C	guanylate cyclase 2C (heat stable enterotoxin receptor)	0.4237679
IMP4	null	IMP4	IMP4, U3 small nucleolar ribonucleoprotein, homolog (yeast)	0.4236561
SLC6A6	null	SLC6A6	solute carrier family 6 (neurotransmitter transporter, taurine), member 6	0.4235603
BHLHB2	null	BHLHB2	basic helix-loop-helix domain containing, class B, 2	0.42339933
RGD1309308_PREDICTED	null	null	null	0.42307013
RP1H /// RGD1565647_	null	null	null	0.42300218
SRA1	null	SRA1	steroid receptor RNA activator 1	0.42296907
CLCN7	null	CLCN7	chloride channel 7	0.42281282
KCNH5	null	KCNH5	potassium voltage-gated channel, subfamily H (eag-related), member 5	0.42262623
ACADVL	null	ACADVL	acyl-Coenzyme A dehydrogenase, very long chain	0.42262056
PTK9	null	PTK9	PTK9 protein tyrosine kinase 9	0.42261022
MGC94915	null	null	null	0.42249197
MECR	null	MECR	mitochondrial trans-2-enoyl-CoA reductase	0.4224749
ZFP672	null	null	null	0.4224528
ASZ1	null	ASZ1	ankyrin repeat, SAM and basic leucine zipper domain containing 1	0.42241293
FRMD4B	null	FRMD4B	FERM domain containing 4B	0.42194378
RGD1565098_PREDICTED	null	null	null	0.42170262
ZFP523_PREDICTED	null	null	null	0.42147866
CHCHD6_PREDICTED	null	null	null	0.42145014
CPNE8_PREDICTED	null	null	null	0.42099848
LOC306929	null	null	null	0.42086497
CORT	null	CORT	cortistatin	0.4204924
PGA5	null	PGA5	pepsinogen 5, group I (pepsinogen A)	0.42032823
FBP2	null	FBP2	fructose-1,6-bisphosphatase 2	0.4201467
HSPA1A /// HSPA1B_MA	null	null	null	0.42009333
ZFP503_PREDICTED	null	null	null	0.42002785
EEF1E1_PREDICTED	null	null	null	0.41982636
AP1M1	null	AP1M1	adaptor-related protein complex 1, mu 1 subunit	0.4195458
RGD1306214_PREDICTED	null	null	null	0.4195329
FZD3	null	FZD3	frizzled homolog 3 (Drosophila)	0.41930407
CIDEA_PREDICTED	null	null	null	0.41922486
CEECAM1	null	CEECAM1	cerebral endothelial cell adhesion molecule 1	0.41897097
RGD1565328_PREDICTED	null	null	null	0.41888553
MGC125015	null	null	null	0.41870785
LOC500227	null	null	null	0.41863412
ULK2_PREDICTED	null	null	null	0.41855416
SERINC1	null	SERINC1	serine incorporator 1	0.41817054
RGD1564491_PREDICTED	null	null	null	0.41803858
KIF5A	null	KIF5A	kinesin family member 5A	0.41798663
LRFN2	null	LRFN2	leucine rich repeat and fibronectin type III domain containing 2	0.4179525
PCDH21	null	PCDH21	protocadherin 21	0.41790035
IVL	null	IVL	involucrin	0.41777584
RGD1308261_PREDICTED	null	null	null	0.41765115
AARS	null	AARS	alanyl-tRNA synthetase	0.41760194
ZFP580_PREDICTED	null	null	null	0.41744193
RGD1561238_PREDICTED	null	null	null	0.4170953
SFTPD	null	SFTPD	surfactant, pulmonary-associated protein D	0.4169568
RGD1562237_PREDICTED	null	null	null	0.41682088
LOC286914	null	null	null	0.41666743
IPO4_PREDICTED	null	null	null	0.41650438
ACBD6	null	ACBD6	acyl-Coenzyme A binding domain containing 6	0.4163127
BET1L	null	BET1L	blocked early in transport 1 homolog (S. cerevisiae)-like	0.4160147
RGD1565373_PREDICTED	null	null	null	0.4157242
TRIM9	null	TRIM9	tripartite motif-containing 9	0.4157224
RGD1562883_PREDICTED	null	null	null	0.4156408
PROKR1	null	PROKR1	prokineticin receptor 1	0.4156065
RGD1562184_PREDICTED	null	null	null	0.41549385
TRPV4 /// TRPV1	null	null	null	0.41543537
CDK5R1	null	CDK5R1	cyclin-dependent kinase 5, regulatory subunit 1 (p35)	0.41527757
STCH	null	STCH	stress 70 protein chaperone, microsome-associated, 60kDa	0.41503185
RGD1308958_PREDICTED	null	null	null	0.414942
DDX18	null	DDX18	DEAD (Asp-Glu-Ala-Asp) box polypeptide 18	0.41480052
LOC259245 /// MUP5	null	null	null	0.4147647
KCNK3	null	KCNK3	potassium channel, subfamily K, member 3	0.4145923
AVPI1	null	AVPI1	arginine vasopressin-induced 1	0.41457763
RGD1310685_PREDICTED	null	null	null	0.41444576
MYBBP1A	null	MYBBP1A	MYB binding protein (P160) 1a	0.4144295
RGD1305727_PREDICTED	null	null	null	0.41440988
WNT2	null	WNT2	wingless-type MMTV integration site family member 2	0.41416076
REPIN1	null	REPIN1	replication initiator 1	0.4138963
RDS	null	RDS	retinal degeneration, slow	0.4138205
PITX2	null	PITX2	paired-like homeodomain transcription factor 2	0.41371086
RGD1565705_PREDICTED	null	null	null	0.41341895
GCG	null	GCG	glucagon	0.41330314
RGD1561261_PREDICTED	null	null	null	0.41316223
LOC497901	null	null	null	0.41310772
LOC295216 /// LOC361	null	null	null	0.4128046
ACE	null	ACE	angiotensin I converting enzyme (peptidyl-dipeptidase A) 1	0.41277188
CEBPE	null	CEBPE	CCAAT/enhancer binding protein (C/EBP), epsilon	0.4125102
MC5R	null	MC5R	melanocortin 5 receptor	0.4123266
JUN	null	JUN	jun oncogene	0.41226572
ZNHIT2_PREDICTED	null	null	null	0.41221157
PNRC1	null	PNRC1	proline-rich nuclear receptor coactivator 1	0.41208625
SEC22B	null	SEC22B	SEC22 vesicle trafficking protein homolog B (S. cerevisiae)	0.4116478
MRGPRF	null	MRGPRF	MAS-related GPR, member F	0.4116231
TBX2_PREDICTED	null	null	null	0.4113232
CDH16	null	CDH16	cadherin 16, KSP-cadherin	0.41121045
PRMT1	null	PRMT1	protein arginine methyltransferase 1	0.41105977
NFKBIL1	null	NFKBIL1	nuclear factor of kappa light polypeptide gene enhancer in B-cells inhibitor-like 1	0.41088086
DNASE1L2_PREDICTED	null	null	null	0.4107602
PRKAR2A	null	PRKAR2A	protein kinase, cAMP-dependent, regulatory, type II, alpha	0.41067517
EFHA2	null	EFHA2	EF-hand domain family, member A2	0.41053286
RGD1311975 /// LOC49	null	null	null	0.41033182
FGF4	null	FGF4	fibroblast growth factor 4 (heparin secretory transforming protein 1, Kaposi sarcoma oncogene)	0.41021588
IGSF4B_PREDICTED	null	null	null	0.4101667
LOC60591	null	null	null	0.41007796
RGD1565206_PREDICTED	null	null	null	0.40982178
POLR2H_PREDICTED	null	null	null	0.40977418
SIPA1L2 /// LOC49772	null	null	null	0.40975785
CHERP_PREDICTED	null	null	null	0.4096857
CASP3	null	CASP3	caspase 3, apoptosis-related cysteine peptidase	0.40966186
RGD1308600	null	null	null	0.4096424
RGD1559527_PREDICTED	null	null	null	0.40953505
GUCA2B	null	GUCA2B	guanylate cyclase activator 2B (uroguanylin)	0.40921614
RGD1559685_PREDICTED	null	null	null	0.4091717
IGFBP1	null	IGFBP1	insulin-like growth factor binding protein 1	0.4091034
KRT1-18	null	null	null	0.40893197
OATL1_PREDICTED	null	null	null	0.40891057
BSCL2	null	BSCL2	Bernardinelli-Seip congenital lipodystrophy 2 (seipin)	0.4087349
MKI67IP	null	MKI67IP	MKI67 (FHA domain) interacting nucleolar phosphoprotein	0.40870634
WBSCR1	null	WBSCR1	Williams-Beuren syndrome chromosome region 1	0.4083928
KCNK15	null	KCNK15	potassium channel, subfamily K, member 15	0.4083214
GFRA2	null	GFRA2	GDNF family receptor alpha 2	0.40807027
WNT16	null	WNT16	wingless-type MMTV integration site family, member 16	0.40798855
RGD1561113_PREDICTED	null	null	null	0.40788093
LOC500754	null	null	null	0.40786183
GART	null	GART	phosphoribosylglycinamide formyltransferase, phosphoribosylglycinamide synthetase, phosphoribosylaminoimidazole synthetase	0.4078595
TMEM30A	null	TMEM30A	transmembrane protein 30A	0.4077682
TMED6_PREDICTED	null	null	null	0.40766588
RGD1311993_PREDICTED	null	null	null	0.40758932
MCPT6	null	null	null	0.40742794
EIF4G1	null	EIF4G1	eukaryotic translation initiation factor 4 gamma, 1	0.40736702
DNM1	null	DNM1	dynamin 1	0.40729263
IL6	null	IL6	interleukin 6 (interferon, beta 2)	0.40728772
DGKG	null	DGKG	diacylglycerol kinase, gamma 90kDa	0.40722713
LOC500800	null	null	null	0.407208
LHX1	null	LHX1	LIM homeobox 1	0.40713325
ATP6V1G2	null	ATP6V1G2	ATPase, H+ transporting, lysosomal 13kDa, V1 subunit G2	0.40693784
CAR12	null	null	null	0.4067976
RGD1560591_PREDICTED	null	null	null	0.406609
GJB2	null	GJB2	gap junction protein, beta 2, 26kDa (connexin 26)	0.4064474
RGD1565715_PREDICTED	null	null	null	0.4064155
RGD1563927_PREDICTED	null	null	null	0.4063925
LRP3	null	LRP3	low density lipoprotein receptor-related protein 3	0.406329
FATH2	null	null	null	0.40628973
RGD1566151_PREDICTED	null	null	null	0.40628242
ACAT1	null	ACAT1	acetyl-Coenzyme A acetyltransferase 1 (acetoacetyl Coenzyme A thiolase)	0.40625137
FIBP	null	FIBP	fibroblast growth factor (acidic) intracellular binding protein	0.40599117
RGD1309571	null	null	null	0.40573433
ZBTB2_PREDICTED	null	null	null	0.40557426
TMEM158	null	TMEM158	transmembrane protein 158	0.40548983
FZD7_PREDICTED	null	null	null	0.40506506
C6ORF66	null	C6ORF66	chromosome 6 open reading frame 66	0.4050073
RGD1566317_PREDICTED	null	null	null	0.40498737
KLF10	null	KLF10	Kruppel-like factor 10	0.40470344
SACS_PREDICTED	null	null	null	0.40434444
MAT2A	null	MAT2A	methionine adenosyltransferase II, alpha	0.40434226
SYCN	null	SYCN	syncollin	0.40412924
KCNA2	null	KCNA2	potassium voltage-gated channel, shaker-related subfamily, member 2	0.40398583
POU3F4	null	POU3F4	POU domain, class 3, transcription factor 4	0.40397507
NUMBL	null	NUMBL	numb homolog (Drosophila)-like	0.40349492
GIP	null	GIP	gastric inhibitory polypeptide	0.40326208
SLC16A6	null	SLC16A6	solute carrier family 16, member 6 (monocarboxylic acid transporter 7)	0.4031692
PHF21B_PREDICTED	null	null	null	0.40275952
ANKRD2_PREDICTED	null	null	null	0.4027199
PLFR	null	null	null	0.40206698
E030032D13RIK	null	null	null	0.40194997
DLX5	null	DLX5	distal-less homeobox 5	0.40189254
GDA	null	GDA	guanine deaminase	0.40170798
SULT5A1_PREDICTED	null	null	null	0.40166262
EXTL3	null	EXTL3	exostoses (multiple)-like 3	0.40166178
SAA4	null	SAA4	serum amyloid A4, constitutive	0.40159377
MYD116	null	null	null	0.4015861
RGD1559610_PREDICTED	null	null	null	0.40104055
IGFBP2	null	IGFBP2	insulin-like growth factor binding protein 2, 36kDa	0.40102702
TAL1_PREDICTED	null	null	null	0.40102488
SUGT1	null	SUGT1	SGT1, suppressor of G2 allele of SKP1 (S. cerevisiae)	0.4008645
DHRS9	null	DHRS9	dehydrogenase/reductase (SDR family) member 9	0.40081385
TSPAN1	null	TSPAN1	tetraspanin 1	0.40062496
CPNE5_PREDICTED	null	null	null	0.4005679
C1QTNF3_PREDICTED	null	null	null	0.40034577
CHRNA3	null	CHRNA3	cholinergic receptor, nicotinic, alpha 3	0.40032828
KCNJ4	null	KCNJ4	potassium inwardly-rectifying channel, subfamily J, member 4	0.4002668
RGD1309735_PREDICTED	null	null	null	0.4001957
LOC361128	null	null	null	0.40015042
RGD1306106	null	null	null	0.3999484
TCFAP2A_PREDICTED	null	null	null	0.39991188
SMC1L2_PREDICTED	null	null	null	0.39986318
TFB2M	null	TFB2M	transcription factor B2, mitochondrial	0.39981967
PAPOLB	null	PAPOLB	poly(A) polymerase beta (testis specific)	0.39970136
LYSMD2_PREDICTED	null	null	null	0.39967236
RGD1311265	null	null	null	0.399664
OPN1MW	null	OPN1MW	opsin 1 (cone pigments), medium-wave-sensitive (color blindness, deutan)	0.39946383
RGD1564924_PREDICTED	null	null	null	0.39936152
RSHL2_PREDICTED	null	null	null	0.3990779
IGF1R	null	IGF1R	insulin-like growth factor 1 receptor	0.39906487
GALR3	null	GALR3	galanin receptor 3	0.39904732
RGD1305801_PREDICTED	null	null	null	0.39891303
TIMM17A	null	TIMM17A	translocase of inner mitochondrial membrane 17 homolog A (yeast)	0.3988374
LOC286982	null	null	null	0.3987838
ARL2BP	null	ARL2BP	ADP-ribosylation factor-like 2 binding protein	0.39873946
METAP2	null	METAP2	methionyl aminopeptidase 2	0.398723
ACTA2	null	ACTA2	actin, alpha 2, smooth muscle, aorta	0.39868623
ZFP629	null	null	null	0.3982564
MYO1B	null	MYO1B	myosin IB	0.39822042
LOC499339	null	null	null	0.3982054
USP22_PREDICTED	null	null	null	0.39815676
BTBD1	null	BTBD1	BTB (POZ) domain containing 1	0.39802212
GRK4	null	GRK4	G protein-coupled receptor kinase 4	0.39801663
MS4A8B_PREDICTED	null	null	null	0.39782742
SSTR1	null	SSTR1	somatostatin receptor 1	0.39782414
MPV17L_PREDICTED	null	null	null	0.39780653
HES2	null	HES2	hairy and enhancer of split 2 (Drosophila)	0.39779103
NOXO1_PREDICTED	null	null	null	0.39774337
HAS2	null	HAS2	hyaluronan synthase 2	0.39767846
NCBP1	null	NCBP1	nuclear cap binding protein subunit 1, 80kDa	0.3976667
DAP	null	DAP	death-associated protein	0.39758295
TNKS2_PREDICTED	null	null	null	0.3975167
MASP1	null	MASP1	mannan-binding lectin serine peptidase 1 (C4/C2 activating component of Ra-reactive factor)	0.39743695
LOC368066	null	null	null	0.39714214
LOC307347	null	null	null	0.3970822
SYT2	null	SYT2	synaptotagmin II	0.39703503
DDX3X	null	DDX3X	DEAD (Asp-Glu-Ala-Asp) box polypeptide 3, X-linked	0.3967423
HOXA7_MAPPED	null	null	null	0.3967234
ITPKC	null	ITPKC	inositol 1,4,5-trisphosphate 3-kinase C	0.39644554
SHMT2	null	SHMT2	serine hydroxymethyltransferase 2 (mitochondrial)	0.39620674
CACNA1F /// LOC49784	null	null	null	0.39615676
S100A8	null	S100A8	S100 calcium binding protein A8	0.39601716
FIS1	null	FIS1	fission 1 (mitochondrial outer membrane) homolog (S. cerevisiae)	0.39595872
IPO13	null	IPO13	importin 13	0.3959019
QTRT1	null	QTRT1	queuine tRNA-ribosyltransferase 1 (tRNA-guanine transglycosylase)	0.39574432
FASLG	null	FASLG	Fas ligand (TNF superfamily, member 6)	0.39565873
SLC7A8	null	SLC7A8	solute carrier family 7 (cationic amino acid transporter, y+ system), member 8	0.3955042
TANK /// LOC497768	null	null	null	0.39545447
FOXP4_PREDICTED	null	null	null	0.3953992
LOC361041	null	null	null	0.39533687
RGD1563892_PREDICTED	null	null	null	0.39531997
RGD1564695_PREDICTED	null	null	null	0.39524817
CHCHD4	null	CHCHD4	coiled-coil-helix-coiled-coil-helix domain containing 4	0.39522696
PEX11C_PREDICTED	null	null	null	0.3952211
FLIIH	null	null	null	0.39508468
RGD1307753_PREDICTED	null	null	null	0.39491376
ADARB2	null	ADARB2	adenosine deaminase, RNA-specific, B2 (RED2 homolog rat)	0.39487988
DNAJC11_PREDICTED	null	null	null	0.39486757
PHKG1	null	PHKG1	phosphorylase kinase, gamma 1 (muscle)	0.3945838
MUC10	null	null	null	0.39447895
ARL11	null	ARL11	ADP-ribosylation factor-like 11	0.3942585
GPR68_PREDICTED	null	null	null	0.39425755
RGD1563166_PREDICTED	null	null	null	0.39419737
ARFIP2	null	ARFIP2	ADP-ribosylation factor interacting protein 2 (arfaptin 2)	0.39415866
TRPC3	null	TRPC3	transient receptor potential cation channel, subfamily C, member 3	0.39404976
SUI1-RS1_PREDICTED	null	null	null	0.39403623
RGD1561558_PREDICTED	null	null	null	0.39402506
ALDOA	null	ALDOA	aldolase A, fructose-bisphosphate	0.39388034
SHQ1_PREDICTED	null	null	null	0.3937679
RGD1559801_PREDICTED	null	null	null	0.39351964
RGD1306437	null	null	null	0.39310807
RGD1565985_PREDICTED	null	null	null	0.3930169
PDK1	null	PDK1	pyruvate dehydrogenase kinase, isozyme 1	0.39287287
RORA_PREDICTED	null	null	null	0.39283118
SCGB1C1_PREDICTED	null	null	null	0.39279604
RGD1309731_PREDICTED	null	null	null	0.39278212
ZFP216_PREDICTED	null	null	null	0.39275694
PRLPC2	null	null	null	0.39272183
UBQLN3_PREDICTED	null	null	null	0.39263797
RGD1308124_PREDICTED	null	null	null	0.39263433
COPS7B_PREDICTED	null	null	null	0.39251754
NMT2	null	NMT2	N-myristoyltransferase 2	0.39248687
AGC1	null	AGC1	aggrecan 1 (chondroitin sulfate proteoglycan 1, large aggregating proteoglycan, antigen identified by monoclonal antibody A0122)	0.39248127
NDRG1	null	NDRG1	N-myc downstream regulated gene 1	0.3922819
RGD1560916_PREDICTED	null	null	null	0.3922668
RGD1307735_PREDICTED	null	null	null	0.39215615
LY6B	null	null	null	0.3918418
DRD3	null	DRD3	dopamine receptor D3	0.39167014
LOC497835	null	null	null	0.39160833
CAMK2B	null	CAMK2B	calcium/calmodulin-dependent protein kinase (CaM kinase) II beta	0.3913699
CACNG4	null	CACNG4	calcium channel, voltage-dependent, gamma subunit 4	0.39121664
RGD1306228_PREDICTED	null	null	null	0.39111462
RGD1562449_PREDICTED	null	null	null	0.39107051
NAT9_PREDICTED	null	null	null	0.39103612
VPREB3_PREDICTED	null	null	null	0.3908981
ARL6IP4	null	ARL6IP4	ADP-ribosylation-like factor 6 interacting protein 4	0.390897
DAG1	null	DAG1	dystroglycan 1 (dystrophin-associated glycoprotein 1)	0.3908684
HTR5A	null	HTR5A	5-hydroxytryptamine (serotonin) receptor 5A	0.39075792
PTPN14_PREDICTED	null	null	null	0.39039287
RGD1566367_PREDICTED	null	null	null	0.39029115
RGD1305351	null	null	null	0.39029074
ENTPD4_PREDICTED	null	null	null	0.39020124
ERBB2	null	ERBB2	v-erb-b2 erythroblastic leukemia viral oncogene homolog 2, neuro/glioblastoma derived oncogene homolog (avian)	0.39017203
MCPT8	null	null	null	0.3901466
PCSK1N	null	PCSK1N	proprotein convertase subtilisin/kexin type 1 inhibitor	0.38983068
EPRS	null	EPRS	glutamyl-prolyl-tRNA synthetase	0.38982219
ESRRA	null	ESRRA	estrogen-related receptor alpha	0.38967654
CHRNA6	null	CHRNA6	cholinergic receptor, nicotinic, alpha 6	0.389422
RGD1561460_PREDICTED	null	null	null	0.3893748
MCA32	null	null	null	0.38927212
FYTTD1	null	FYTTD1	forty-two-three domain containing 1	0.3892355
RGD1560271_PREDICTED	null	null	null	0.38912123
NOL1_PREDICTED	null	null	null	0.38909146
ADK	null	ADK	adenosine kinase	0.38907894
SLC36A1	null	SLC36A1	solute carrier family 36 (proton/amino acid symporter), member 1	0.38905808
RGD1560470_PREDICTED	null	null	null	0.38885006
PEX16	null	PEX16	peroxisomal biogenesis factor 16	0.38883913
SCN4A	null	SCN4A	sodium channel, voltage-gated, type IV, alpha	0.38882276
FXC1	null	FXC1	fracture callus 1 homolog (rat)	0.38880923
PRLPH	null	null	null	0.38879645
CAPN5	null	CAPN5	calpain 5	0.38847607
RGD1307414_PREDICTED	null	null	null	0.3884745
BNIP3	null	BNIP3	BCL2/adenovirus E1B 19kDa interacting protein 3	0.38826346
DHH	null	DHH	desert hedgehog homolog (Drosophila)	0.3880117
GS3	null	null	null	0.38800958
CSDE1	null	CSDE1	cold shock domain containing E1, RNA-binding	0.38797796
LOC365510	null	null	null	0.38795587
RGD1308049_PREDICTED	null	null	null	0.38781238
UBE2D3	null	UBE2D3	ubiquitin-conjugating enzyme E2D 3 (UBC4/5 homolog, yeast)	0.38779867
TMEM63B_PREDICTED	null	null	null	0.38768503
ALDH2	null	ALDH2	aldehyde dehydrogenase 2 family (mitochondrial)	0.38766837
CTSL	null	CTSL	cathepsin L	0.38754344
IDH3A	null	IDH3A	isocitrate dehydrogenase 3 (NAD+) alpha	0.38734645
TCF21	null	TCF21	transcription factor 21	0.38725856
SCG3	null	SCG3	secretogranin III	0.3870901
LRRC36	null	LRRC36	leucine rich repeat containing 36	0.3869705
WDR3_PREDICTED	null	null	null	0.38681716
SPON2	null	SPON2	spondin 2, extracellular matrix protein	0.38664237
RGD1311017_PREDICTED	null	null	null	0.38658646
RGD1307461_PREDICTED	null	null	null	0.38656753
CACNA2D1	null	CACNA2D1	calcium channel, voltage-dependent, alpha 2/delta subunit 1	0.38638604
SNIP	null	SNIP	-	0.38636115
RBM3	null	RBM3	RNA binding motif (RNP1, RRM) protein 3	0.38632286
RGD1310766_PREDICTED	null	null	null	0.38602135
PLCG2	null	PLCG2	phospholipase C, gamma 2 (phosphatidylinositol-specific)	0.38589454
ICAM5_PREDICTED	null	null	null	0.38581496
HDGFL1	null	HDGFL1	hepatoma derived growth factor-like 1	0.38572732
DDX49_PREDICTED	null	null	null	0.38555604
AMN_PREDICTED	null	null	null	0.38546604
CYP11B2 /// CYP11B3	null	null	null	0.38545957
ACTR1B	null	ACTR1B	ARP1 actin-related protein 1 homolog B, centractin beta (yeast)	0.38534367
RGD1304686	null	null	null	0.3853337
ST3GAL4	null	ST3GAL4	ST3 beta-galactoside alpha-2,3-sialyltransferase 4	0.38531682
HCN3	null	HCN3	hyperpolarization activated cyclic nucleotide-gated potassium channel 3	0.38517064
PMFBP1	null	PMFBP1	polyamine modulated factor 1 binding protein 1	0.38513756
FOXRED1_PREDICTED	null	null	null	0.38512817
PLEKHM2_PREDICTED	null	null	null	0.38508984
LOC502099	null	null	null	0.3850546
MYPN_PREDICTED	null	null	null	0.3848641
RGD1561856_PREDICTED	null	null	null	0.38476902
RGD1310875_PREDICTED	null	null	null	0.38475016
TSPYL1	null	TSPYL1	TSPY-like 1	0.38433132
IAG2	null	null	null	0.38429666
UBXD5	null	UBXD5	UBX domain containing 5	0.38413757
RGD1311066	null	null	null	0.38389587
RGD1310012_PREDICTED	null	null	null	0.38371494
ADRM1	null	ADRM1	adhesion regulating molecule 1	0.38369852
NDUFA7_PREDICTED	null	null	null	0.38360238
RGD1311547	null	null	null	0.38340402
ZDHHC19	null	ZDHHC19	zinc finger, DHHC-type containing 19	0.38333172
HBE1_PREDICTED	null	null	null	0.3833216
CCR6	null	CCR6	chemokine (C-C motif) receptor 6	0.38316712
ADAM6	null	ADAM6	ADAM metallopeptidase domain 6	0.38314918
RGD1559591_PREDICTED	null	null	null	0.38306925
ADAM1A	null	null	null	0.38296244
CCL17	null	CCL17	chemokine (C-C motif) ligand 17	0.38287595
EVL	null	EVL	Enah/Vasp-like	0.382785
RASL10B_PREDICTED	null	null	null	0.3827499
PTBP1	null	PTBP1	polypyrimidine tract binding protein 1	0.3826458
MFAP4	null	MFAP4	microfibrillar-associated protein 4	0.38255438
RGD1560481_PREDICTED	null	null	null	0.3824665
RGD1560289_PREDICTED	null	null	null	0.3824177
PEX19	null	PEX19	peroxisomal biogenesis factor 19	0.38239312
CPT1B	null	CPT1B	carnitine palmitoyltransferase 1B (muscle)	0.38232747
SC65	null	SC65	-	0.38223854
RGD1566014_PREDICTED	null	null	null	0.38211498
CARM1	null	CARM1	coactivator-associated arginine methyltransferase 1	0.381772
RGD1563255_PREDICTED	null	null	null	0.38169265
GABRA4	null	GABRA4	gamma-aminobutyric acid (GABA) A receptor, alpha 4	0.38167897
RGD1309310_PREDICTED	null	null	null	0.38152575
BAI1_PREDICTED	null	null	null	0.38130963
NIP7	null	NIP7	nuclear import 7 homolog (S. cerevisiae)	0.38129818
FAT3	null	FAT3	FAT tumor suppressor homolog 3 (Drosophila)	0.3810804
ANK1	null	ANK1	ankyrin 1, erythrocytic	0.3810033
VPS37B_PREDICTED	null	null	null	0.38096043
CDH8	null	CDH8	cadherin 8, type 2	0.38069522
YTHDF2_PREDICTED	null	null	null	0.3806192
RGD1562344_PREDICTED	null	null	null	0.38059098
SERINC2	null	SERINC2	serine incorporator 2	0.38054276
RGD1308929_PREDICTED	null	null	null	0.38042638
MRS2L	null	MRS2L	MRS2-like, magnesium homeostasis factor (S. cerevisiae)	0.38035312
ARHGDIG_PREDICTED	null	null	null	0.38028523
RGD1562481_PREDICTED	null	null	null	0.38018394
LDHAL6B	null	LDHAL6B	lactate dehydrogenase A-like 6B	0.3800663
LOC362156	null	null	null	0.38005766
RGD1565319_PREDICTED	null	null	null	0.38003996
UNC13B	null	UNC13B	unc-13 homolog B (C. elegans)	0.3798941
TAOK1	null	TAOK1	TAO kinase 1	0.379863
WDSOF1_PREDICTED	null	null	null	0.37969536
SSTR5	null	SSTR5	somatostatin receptor 5	0.3796643
RGD1565274_PREDICTED	null	null	null	0.37961695
SMO	null	SMO	smoothened homolog (Drosophila)	0.37959084
GPT	null	GPT	glutamic-pyruvate transaminase (alanine aminotransferase)	0.37950733
ARHGEF7	null	ARHGEF7	Rho guanine nucleotide exchange factor (GEF) 7	0.37923315
RGD1561347_PREDICTED	null	null	null	0.37895694
PRKCE	null	PRKCE	protein kinase C, epsilon	0.37889707
MON1A_PREDICTED	null	null	null	0.3786211
CBS	null	CBS	cystathionine-beta-synthase	0.37843493
NUP54	null	NUP54	nucleoporin 54kDa	0.37834576
TSHB	null	TSHB	thyroid stimulating hormone, beta	0.37820935
KISS1R	null	KISS1R	KISS1 receptor	0.3781752
RGD1565180_PREDICTED	null	null	null	0.37812835
RGD1562618_PREDICTED	null	null	null	0.37803423
PRSS15	null	PRSS15	protease, serine, 15	0.3775327
FGF11	null	FGF11	fibroblast growth factor 11	0.37742084
ITGA6	null	ITGA6	integrin, alpha 6	0.37726912
RAB21	null	RAB21	RAB21, member RAS oncogene family	0.37713724
RGD1307679	null	null	null	0.37712124
RGD1566296_PREDICTED	null	null	null	0.3769955
RGD1311447_PREDICTED	null	null	null	0.37696654
NPFFR1	null	NPFFR1	neuropeptide FF receptor 1	0.37695882
CDC42BPB	null	CDC42BPB	CDC42 binding protein kinase beta (DMPK-like)	0.37692624
HECTD2_PREDICTED	null	null	null	0.37654418
TOLLIP_PREDICTED	null	null	null	0.37651882
CHRNA7	null	CHRNA7	cholinergic receptor, nicotinic, alpha 7	0.3763911
RAB18 /// RGD1563713	null	null	null	0.37636444
SHC1	null	SHC1	SHC (Src homology 2 domain containing) transforming protein 1	0.37615243
TMEM93_PREDICTED	null	null	null	0.37590045
RGD1563866_PREDICTED	null	null	null	0.37568888
PSTPIP1_PREDICTED	null	null	null	0.37550572
TNNI3	null	TNNI3	troponin I type 3 (cardiac)	0.37544757
IFNB1	null	IFNB1	interferon, beta 1, fibroblast	0.37536785
FOXA1	null	FOXA1	forkhead box A1	0.3753301
SLC16A1	null	SLC16A1	solute carrier family 16, member 1 (monocarboxylic acid transporter 1)	0.37509885
EIF5A2_PREDICTED	null	null	null	0.37508127
RGD1562792_PREDICTED	null	null	null	0.37505212
DEFA-RS1	null	null	null	0.37496576
LRRC41	null	LRRC41	leucine rich repeat containing 41	0.3748759
RGD1562300_PREDICTED	null	null	null	0.37463614
IMPAD1	null	IMPAD1	inositol monophosphatase domain containing 1	0.37442827
PANX3	null	PANX3	pannexin 3	0.37440938
SPAG9_PREDICTED	null	null	null	0.3743958
ZMYND19	null	ZMYND19	zinc finger, MYND-type containing 19	0.37437528
RGD735140	null	null	null	0.37434798
ANXA8	null	ANXA8	annexin A8	0.3742982
MSX1	null	MSX1	msh homeobox homolog 1 (Drosophila)	0.37426424
RGD1564073_PREDICTED	null	null	null	0.37413692
MRGA10	null	null	null	0.3741242
RGD1560859_PREDICTED	null	null	null	0.3741115
PDYN	null	PDYN	prodynorphin	0.37410268
NR0B1	null	NR0B1	nuclear receptor subfamily 0, group B, member 1	0.37371138
CALB2	null	CALB2	calbindin 2, 29kDa (calretinin)	0.37370232
RGD1565096_PREDICTED	null	null	null	0.3736534
UNC13D	null	UNC13D	unc-13 homolog D (C. elegans)	0.37360677
UTP14A	null	UTP14A	UTP14, U3 small nucleolar ribonucleoprotein, homolog A (yeast)	0.3735164
CHD1L_PREDICTED	null	null	null	0.37351143
HIPK4	null	HIPK4	homeodomain interacting protein kinase 4	0.37340832
RGD1306880_PREDICTED	null	null	null	0.37326247
FBXO2	null	FBXO2	F-box protein 2	0.37260425
TXNIP	null	TXNIP	thioredoxin interacting protein	0.37252524
DEFB103A	null	DEFB103A	defensin, beta 103A	0.37221786
RGD1306105_PREDICTED	null	null	null	0.37193328
COL11A1	null	COL11A1	collagen, type XI, alpha 1	0.37172917
RGD1560869_PREDICTED	null	null	null	0.3717156
GHRL	null	GHRL	ghrelin/obestatin preprohormone	0.3716312
PRKAR1B	null	PRKAR1B	protein kinase, cAMP-dependent, regulatory, type I, beta	0.37153247
OBP3	null	null	null	0.37136033
DDIT4L	null	DDIT4L	DNA-damage-inducible transcript 4-like	0.37120977
LOC305894	null	null	null	0.37116256
CALCA	null	CALCA	calcitonin/calcitonin-related polypeptide, alpha	0.371099
LOC362350	null	null	null	0.37109345
RGD1308380_PREDICTED	null	null	null	0.3708747
VSNL1	null	VSNL1	visinin-like 1	0.37084314
RGD1306939	null	null	null	0.37079632
A2M	null	A2M	alpha-2-macroglobulin	0.37073416
MGC105830	null	null	null	0.37059295
CAPZA3	null	CAPZA3	capping protein (actin filament) muscle Z-line, alpha 3	0.37055892
HIST1H2AA	null	HIST1H2AA	histone cluster 1, H2aa	0.37036046
TRHR2	null	null	null	0.37035203
ATP6V1C2	null	ATP6V1C2	ATPase, H+ transporting, lysosomal 42kDa, V1 subunit C2	0.37033233
RPTN_PREDICTED	null	null	null	0.37026468
NDUFS5B	null	null	null	0.37010267
RGD1309360	null	null	null	0.37008512
RGD1311345	null	null	null	0.36954373
RGD1309973 /// LOC50	null	null	null	0.36940655
RGD1306649	null	null	null	0.36931363
TRUB1	null	TRUB1	TruB pseudouridine (psi) synthase homolog 1 (E. coli)	0.36916763
EGFL9_PREDICTED	null	null	null	0.3691113
CNTN5	null	CNTN5	contactin 5	0.36907592
SCGB1D2	null	SCGB1D2	secretoglobin, family 1D, member 2	0.36904833
CDC37L1	null	CDC37L1	CDC37 cell division cycle 37 homolog (S. cerevisiae)-like 1	0.3690433
XPO6	null	XPO6	exportin 6	0.3686865
EDG5	null	EDG5	endothelial differentiation, sphingolipid G-protein-coupled receptor, 5	0.3685283
RGD1564825_PREDICTED	null	null	null	0.36851883
3-Mar	null	3-Mar	membrane-associated ring finger (C3HC4) 3	0.3684518
RGD1309370_PREDICTED	null	null	null	0.36834544
EIF4G3_PREDICTED	null	null	null	0.36824453
LOC259244 /// LOC259	null	null	null	0.36821514
RGD1309036_PREDICTED	null	null	null	0.36808872
GRIN2B	null	GRIN2B	glutamate receptor, ionotropic, N-methyl D-aspartate 2B	0.36801636
SLC1A4	null	SLC1A4	solute carrier family 1 (glutamate/neutral amino acid transporter), member 4	0.36798823
RGD1564117_PREDICTED	null	null	null	0.3677287
NEK1_PREDICTED	null	null	null	0.36770305
ABCB11	null	ABCB11	ATP-binding cassette, sub-family B (MDR/TAP), member 11	0.36766788
LOC500465	null	null	null	0.36757144
MYOCD	null	MYOCD	myocardin	0.36754006
RGD1303003	null	null	null	0.3671742
CHST11_PREDICTED	null	null	null	0.36686638
EEF2	null	EEF2	eukaryotic translation elongation factor 2	0.36668774
TBC1D15	null	TBC1D15	TBC1 domain family, member 15	0.36652404
DRD1IP	null	DRD1IP	dopamine receptor D1 interacting protein	0.36637223
EPHA2_PREDICTED	null	null	null	0.3662511
FZD5	null	FZD5	frizzled homolog 5 (Drosophila)	0.36605033
IRX3_PREDICTED	null	null	null	0.3660022
RGD1306152_PREDICTED	null	null	null	0.36588636
RGD1308697	null	null	null	0.36583728
PTPRK	null	PTPRK	protein tyrosine phosphatase, receptor type, K	0.36557433
RGD1565385_PREDICTED	null	null	null	0.365572
SYTL1	null	SYTL1	synaptotagmin-like 1	0.36556265
BYSL	null	BYSL	bystin-like	0.36553192
RGD1565265_PREDICTED	null	null	null	0.36549172
RGD1309414_PREDICTED	null	null	null	0.36518168
CD8B	null	CD8B	CD8b molecule	0.36508524
HOXA4	null	HOXA4	homeobox A4	0.3649035
NDUFV3L	null	null	null	0.3648218
LOC499076	null	null	null	0.36480206
LOC313519 /// RGD156	null	null	null	0.36478877
ATP6V1H	null	ATP6V1H	ATPase, H+ transporting, lysosomal 50/57kDa, V1 subunit H	0.36467135
DLAT	null	DLAT	dihydrolipoamide S-acetyltransferase (E2 component of pyruvate dehydrogenase complex)	0.364641
FOXK2_PREDICTED	null	null	null	0.36458543
RGD1308430_PREDICTED	null	null	null	0.36455014
CDC2L1	null	CDC2L1	cell division cycle 2-like 1 (PITSLRE proteins)	0.364541
RGD1566412_PREDICTED	null	null	null	0.3645206
SH3RF1	null	SH3RF1	SH3 domain containing ring finger 1	0.36425355
HPCA	null	HPCA	hippocalcin	0.3641503
WBSCR16_PREDICTED	null	null	null	0.3639596
RGD1563517_PREDICTED	null	null	null	0.36365032
POMC	null	POMC	proopiomelanocortin (adrenocorticotropin/ beta-lipotropin/ alpha-melanocyte stimulating hormone/ beta-melanocyte stimulating hormone/ beta-endorphin)	0.36361292
LOC245960	null	null	null	0.3635848
RGD1562795_PREDICTED	null	null	null	0.36347055
RGD1560518_PREDICTED	null	null	null	0.36346295
HTR3A	null	HTR3A	5-hydroxytryptamine (serotonin) receptor 3A	0.36344892
DFFB	null	DFFB	DNA fragmentation factor, 40kDa, beta polypeptide (caspase-activated DNase)	0.36329442
THBD	null	THBD	thrombomodulin	0.36327568
CABLES1_PREDICTED	null	null	null	0.36325595
RGD1310110_PREDICTED	null	null	null	0.36318567
GRIA2	null	GRIA2	glutamate receptor, ionotropic, AMPA 2	0.3630679
MYOT_PREDICTED	null	null	null	0.36303827
SPSB1_PREDICTED	null	null	null	0.362668
ART1_PREDICTED	null	null	null	0.3626339
CACNG1	null	CACNG1	calcium channel, voltage-dependent, gamma subunit 1	0.36204538
DYNC1I1	null	DYNC1I1	dynein, cytoplasmic 1, intermediate chain 1	0.36199832
RGD1564983_PREDICTED	null	null	null	0.3619384
FBXW2_PREDICTED	null	null	null	0.3619222
MGC125271	null	null	null	0.36185706
FASN	null	FASN	fatty acid synthase	0.36180544
TTYH3_PREDICTED	null	null	null	0.36177295
RAB33A_PREDICTED	null	null	null	0.3617022
B3GNT7	null	B3GNT7	UDP-GlcNAc:betaGal beta-1,3-N-acetylglucosaminyltransferase 7	0.3616419
ADRA2B	null	ADRA2B	adrenergic, alpha-2B-, receptor	0.3616368
RGD1311320_PREDICTED	null	null	null	0.36149555
PGC	null	PGC	progastricsin (pepsinogen C)	0.36146307
CTDP1_PREDICTED	null	null	null	0.36128828
PPP3R1	null	PPP3R1	protein phosphatase 3 (formerly 2B), regulatory subunit B, 19kDa, alpha isoform (calcineurin B, type I)	0.36120033
YY1	null	YY1	YY1 transcription factor	0.3610325
DECR1	null	DECR1	2,4-dienoyl CoA reductase 1, mitochondrial	0.36101133
KCNB2	null	KCNB2	potassium voltage-gated channel, Shab-related subfamily, member 2	0.36096248
EIF2B1	null	EIF2B1	eukaryotic translation initiation factor 2B, subunit 1 alpha, 26kDa	0.3609277
VGCNL1	null	VGCNL1	voltage gated channel like 1	0.36073974
RGD1560925_PREDICTED	null	null	null	0.36069724
ELMO1_PREDICTED	null	null	null	0.36063102
CD36 /// RGD1562323_	null	null	null	0.36057094
SNAPC2	null	SNAPC2	small nuclear RNA activating complex, polypeptide 2, 45kDa	0.36049318
SNIP1	null	SNIP1	Smad nuclear interacting protein 1	0.3604137
POLR3D	null	POLR3D	polymerase (RNA) III (DNA directed) polypeptide D, 44kDa	0.3600523
RGD1305001_PREDICTED	null	null	null	0.36003748
MAPK13	null	MAPK13	mitogen-activated protein kinase 13	0.3598949
EEF1A2	null	EEF1A2	eukaryotic translation elongation factor 1 alpha 2	0.3597296
KRTDAP	null	KRTDAP	keratinocyte differentiation-associated protein	0.35970223
TCF1	null	TCF1	transcription factor 1, hepatic; LF-B1, hepatic nuclear factor (HNF1), albumin proximal factor	0.3596464
ESR2	null	ESR2	estrogen receptor 2 (ER beta)	0.35957736
RALY	null	RALY	RNA binding protein, autoantigenic (hnRNP-associated with lethal yellow homolog (mouse))	0.35928622
ADCK4	null	ADCK4	aarF domain containing kinase 4	0.35927975
GPR108	null	GPR108	G protein-coupled receptor 108	0.35912058
PRG1	null	PRG1	proteoglycan 1, secretory granule	0.35889283
DUSP2	null	DUSP2	dual specificity phosphatase 2	0.35887852
ZNRD1	null	ZNRD1	zinc ribbon domain containing 1	0.35877922
MAP3K12	null	MAP3K12	mitogen-activated protein kinase kinase kinase 12	0.35876122
STARD4_PREDICTED	null	null	null	0.35851255
OPRL1	null	OPRL1	opiate receptor-like 1	0.35842678
RGD1308706_PREDICTED	null	null	null	0.35839754
DNAJB6 /// RGD156268	null	null	null	0.3581136
LOC619573	null	null	null	0.3580751
RGD1560682_PREDICTED	null	null	null	0.35799372
RGNEF_PREDICTED	null	null	null	0.35788137
RAB15	null	RAB15	RAB15, member RAS onocogene family	0.35768735
OPRD1	null	OPRD1	opioid receptor, delta 1	0.3576803
TARS	null	TARS	threonyl-tRNA synthetase	0.35766932
ATP2A2	null	ATP2A2	ATPase, Ca++ transporting, cardiac muscle, slow twitch 2	0.35756677
WDR1	null	WDR1	WD repeat domain 1	0.3575076
KCNMB4	null	KCNMB4	potassium large conductance calcium-activated channel, subfamily M, beta member 4	0.35746905
RGD1307554_PREDICTED	null	null	null	0.35739484
RGD1565949_PREDICTED	null	null	null	0.35739073
SLC26A8_PREDICTED	null	null	null	0.35731617
AHCYL1_PREDICTED	null	null	null	0.35731447
LOC498883	null	null	null	0.35728705
RGD1563955_PREDICTED	null	null	null	0.35721108
CHFR	null	CHFR	checkpoint with forkhead and ring finger domains	0.35719684
ARHGAP27	null	ARHGAP27	Rho GTPase activating protein 27	0.357166
GRPEL1	null	GRPEL1	GrpE-like 1, mitochondrial (E. coli)	0.3570424
TTC14_PREDICTED	null	null	null	0.3570189
RGD1306583	null	null	null	0.35700184
SLITRK1_PREDICTED	null	null	null	0.35697043
CNGA1	null	CNGA1	cyclic nucleotide gated channel alpha 1	0.35673636
COL17A1_PREDICTED	null	null	null	0.35669345
PI16_PREDICTED	null	null	null	0.35659033
ANKRD9	null	ANKRD9	ankyrin repeat domain 9	0.356557
SERPINA4	null	SERPINA4	serpin peptidase inhibitor, clade A (alpha-1 antiproteinase, antitrypsin), member 4	0.35653624
RGD1565609_PREDICTED	null	null	null	0.3564333
TNNT3	null	TNNT3	troponin T type 3 (skeletal, fast)	0.35636845
RT1-AW2	null	null	null	0.3561188
ADCK1_PREDICTED	null	null	null	0.35567695
L1CAM	null	L1CAM	L1 cell adhesion molecule	0.35553008
SPAG4	null	SPAG4	sperm associated antigen 4	0.35547376
EIF2AK3	null	EIF2AK3	eukaryotic translation initiation factor 2-alpha kinase 3	0.35537812
CAMKK1	null	CAMKK1	calcium/calmodulin-dependent protein kinase kinase 1, alpha	0.3552982
TFPT	null	TFPT	TCF3 (E2A) fusion partner (in childhood Leukemia)	0.35525307
RGS1	null	RGS1	regulator of G-protein signalling 1	0.35520172
ACVR1	null	ACVR1	activin A receptor, type I	0.35511947
RGD1562503_PREDICTED	null	null	null	0.35511813
CTLA4	null	CTLA4	cytotoxic T-lymphocyte-associated protein 4	0.3550531
RBM13	null	RBM13	RNA binding motif protein 13	0.35499084
RGD1565258_PREDICTED	null	null	null	0.35494974
RGD1564327_PREDICTED	null	null	null	0.3549029
RGD1309220	null	null	null	0.35479367
SCT	null	SCT	secretin	0.3547826
TREH	null	TREH	trehalase (brush-border membrane glycoprotein)	0.3546257
KB26	null	null	null	0.3546027
KCNIP1	null	KCNIP1	Kv channel interacting protein 1	0.35454458
JMJD1C	null	JMJD1C	jumonji domain containing 1C	0.3544906
RGD1308165_PREDICTED	null	null	null	0.35408393
EIF2AK2	null	EIF2AK2	eukaryotic translation initiation factor 2-alpha kinase 2	0.35406026
CASC3	null	CASC3	cancer susceptibility candidate 3	0.3539137
RGD1560863_PREDICTED	null	null	null	0.35391036
ZFP648_PREDICTED	null	null	null	0.35387528
DHCR24	null	DHCR24	24-dehydrocholesterol reductase	0.3538749
HOXC10	null	HOXC10	homeobox C10	0.35367632
LOC361475	null	null	null	0.35356134
ACTG2	null	ACTG2	actin, gamma 2, smooth muscle, enteric	0.35355666
RGD1560395_PREDICTED	null	null	null	0.35353935
AK2	null	AK2	adenylate kinase 2	0.35349825
GRINA	null	GRINA	glutamate receptor, ionotropic, N-methyl D-asparate-associated protein 1 (glutamate binding)	0.35331744
NUDT6	null	NUDT6	nudix (nucleoside diphosphate linked moiety X)-type motif 6	0.3530356
RGD1562188_PREDICTED	null	null	null	0.35294268
HTR4	null	HTR4	5-hydroxytryptamine (serotonin) receptor 4	0.35283887
MLPH	null	MLPH	melanophilin	0.3528201
GRIA1	null	GRIA1	glutamate receptor, ionotropic, AMPA 1	0.35270104
SLC7A4_PREDICTED	null	null	null	0.3526481
RGD1563715_PREDICTED	null	null	null	0.35258147
PGCP	null	PGCP	-	0.35255775
IPF1	null	IPF1	insulin promoter factor 1, homeodomain transcription factor	0.35248968
SRPR	null	SRPR	signal recognition particle receptor ('docking protein')	0.35248068
RGD1311619_PREDICTED	null	null	null	0.35245618
SIAHBP1	null	SIAHBP1	-	0.35234421
TIMM44	null	TIMM44	translocase of inner mitochondrial membrane 44 homolog (yeast)	0.3523423
RGD1311663_PREDICTED	null	null	null	0.35224083
NUPR1	null	NUPR1	-	0.3520309
KCNA1	null	KCNA1	potassium voltage-gated channel, shaker-related subfamily, member 1 (episodic ataxia with myokymia)	0.35201928
NKX6-2_PREDICTED	null	null	null	0.35197097
ALOXE3_PREDICTED	null	null	null	0.35171783
TXNRD1	null	TXNRD1	thioredoxin reductase 1	0.35165992
RGD1559723_PREDICTED	null	null	null	0.35145146
RDH10	null	RDH10	retinol dehydrogenase 10 (all-trans)	0.35137883
RGD1562173_PREDICTED	null	null	null	0.35132638
TMEPAI_PREDICTED	null	null	null	0.35097545
TRP53RK_PREDICTED	null	null	null	0.3509262
RGD1566141_PREDICTED	null	null	null	0.35077816
SLC22A12	null	SLC22A12	solute carrier family 22 (organic anion/cation transporter), member 12	0.3506861
EBF3_PREDICTED	null	null	null	0.35059628
SELL	null	SELL	selectin L (lymphocyte adhesion molecule 1)	0.35044146
GDF9	null	GDF9	growth differentiation factor 9	0.35016552
EDG8	null	EDG8	endothelial differentiation, sphingolipid G-protein-coupled receptor, 8	0.35013962
RGD1306991	null	null	null	0.34961656
KLRH1	null	null	null	0.34955657
ACTC1	null	ACTC1	actin, alpha, cardiac muscle 1	0.34955433
RGD1562710_PREDICTED	null	null	null	0.34941873
GRM7	null	GRM7	glutamate receptor, metabotropic 7	0.34939602
IGHE	null	IGHE	immunoglobulin heavy constant epsilon	0.34939075
PPIF	null	PPIF	peptidylprolyl isomerase F (cyclophilin F)	0.34910956
RGD1563441_PREDICTED	null	null	null	0.348971
RGD1310992	null	null	null	0.34891775
CRADD_PREDICTED	null	null	null	0.34889373
OLR1500	null	null	null	0.3487695
CGM3	null	null	null	0.34845152
RAPGEF1	null	RAPGEF1	Rap guanine nucleotide exchange factor (GEF) 1	0.34828165
TFF2	null	TFF2	trefoil factor 2 (spasmolytic protein 1)	0.34822384
HTR3B	null	HTR3B	5-hydroxytryptamine (serotonin) receptor 3B	0.34821725
NTSR1_PREDICTED	null	null	null	0.34819248
PENK-RS	null	null	null	0.3481561
SMPD3	null	SMPD3	sphingomyelin phosphodiesterase 3, neutral membrane (neutral sphingomyelinase II)	0.34807467
RGD1305050_PREDICTED	null	null	null	0.3479224
SFRS12	null	SFRS12	splicing factor, arginine/serine-rich 12	0.347864
SULT1D1	null	null	null	0.34784833
RGD1309108_PREDICTED	null	null	null	0.3478479
CLCN5	null	CLCN5	chloride channel 5 (nephrolithiasis 2, X-linked, Dent disease)	0.3477927
IL17RC_PREDICTED	null	null	null	0.34777853
DMWD	null	DMWD	dystrophia myotonica-containing WD repeat motif	0.34771043
SORCS3_PREDICTED	null	null	null	0.3476221
DNAH11	null	DNAH11	dynein, axonemal, heavy chain 11	0.3475748
ADH6A_PREDICTED	null	null	null	0.34757286
RGD1563344_PREDICTED	null	null	null	0.34756956
CRYGB_MAPPED	null	null	null	0.3475332
GNG8	null	GNG8	guanine nucleotide binding protein (G protein), gamma 8	0.347368
GATA2	null	GATA2	GATA binding protein 2	0.3471014
RGD1306592_PREDICTED	null	null	null	0.34694663
STK11_PREDICTED	null	null	null	0.34688684
SOCS1	null	SOCS1	suppressor of cytokine signaling 1	0.3466675
TSGA10IP	null	TSGA10IP	testis specific, 10 interacting protein	0.3466602
RGD1561831_PREDICTED	null	null	null	0.34653696
STUB1	null	STUB1	STIP1 homology and U-box containing protein 1	0.34650946
TMPRSS2	null	TMPRSS2	transmembrane protease, serine 2	0.34636524
MAP3K5_PREDICTED	null	null	null	0.3463104
AP3B2_PREDICTED	null	null	null	0.3462233
RAB43	null	RAB43	RAB43, member RAS oncogene family	0.34621432
RGD1560181_PREDICTED	null	null	null	0.34610635
LOC500799	null	null	null	0.34609503
PPP1R3F_PREDICTED	null	null	null	0.34602097
ADRBK1	null	ADRBK1	adrenergic, beta, receptor kinase 1	0.34591392
LY6C /// LOC300024 /	null	null	null	0.34589568
PDHA1	null	PDHA1	pyruvate dehydrogenase (lipoamide) alpha 1	0.34589228
ATP1B4	null	ATP1B4	ATPase, (Na+)/K+ transporting, beta 4 polypeptide	0.34586832
ATP13A1_PREDICTED	null	null	null	0.34571442
CEP350	null	CEP350	centrosomal protein 350kDa	0.34565473
PLEC1	null	PLEC1	plectin 1, intermediate filament binding protein 500kDa	0.3456459
CRHBP	null	CRHBP	corticotropin releasing hormone binding protein	0.34558302
RGD1308432_PREDICTED	null	null	null	0.34554875
RGD1561290_PREDICTED	null	null	null	0.34538746
LIM2	null	LIM2	lens intrinsic membrane protein 2, 19kDa	0.34527165
GPR107_PREDICTED	null	null	null	0.34518883
GFI1	null	GFI1	growth factor independent 1	0.34499067
CDK10	null	CDK10	cyclin-dependent kinase (CDC2-like) 10	0.34483415
LOC500430	null	null	null	0.34464225
CALR3	null	CALR3	calreticulin 3	0.34453437
NDUFA11	null	NDUFA11	NADH dehydrogenase (ubiquinone) 1 alpha subcomplex, 11, 14.7kDa	0.34441844
FXYD7	null	FXYD7	FXYD domain containing ion transport regulator 7	0.34428346
RGD1305605_PREDICTED	null	null	null	0.34421784
IL3	null	IL3	interleukin 3 (colony-stimulating factor, multiple)	0.34412244
SFTPA1	null	SFTPA1	surfactant, pulmonary-associated protein A1	0.3440876
UBC2E	null	null	null	0.344006
LOC316432	null	null	null	0.34397584
GAST	null	GAST	gastrin	0.34393853
RGD1308082	null	null	null	0.34369698
FBN2	null	FBN2	fibrillin 2 (congenital contractural arachnodactyly)	0.3436938
GLOXD1	null	GLOXD1	glyoxalase domain containing 1	0.3436726
EIF4A1	null	EIF4A1	eukaryotic translation initiation factor 4A, isoform 1	0.34365964
ABLIM2	null	ABLIM2	actin binding LIM protein family, member 2	0.343627
RGD1559923_PREDICTED	null	null	null	0.34358856
PAXIP1_PREDICTED	null	null	null	0.34347746
PDIA2_PREDICTED	null	null	null	0.3433717
RND2	null	RND2	Rho family GTPase 2	0.34337097
RTN2	null	RTN2	reticulon 2	0.3433212
SPRN	null	SPRN	shadow of prion protein homolog (zebrafish)	0.34320933
CA3	null	CA3	carbonic anhydrase III, muscle specific	0.3430738
RGD1305500_PREDICTED	null	null	null	0.34296027
EREG	null	EREG	epiregulin	0.3428858
BCL2L11	null	BCL2L11	BCL2-like 11 (apoptosis facilitator)	0.3426482
RGD1561992_PREDICTED	null	null	null	0.342646
CNO	null	CNO	cappuccino homolog (mouse)	0.34259638
OLFM3	null	OLFM3	olfactomedin 3	0.34243384
IFNA1	null	IFNA1	interferon, alpha 1	0.34239626
TSPAN32	null	TSPAN32	tetraspanin 32	0.34213373
AHCY	null	AHCY	S-adenosylhomocysteine hydrolase	0.34211275
DLGAP2	null	DLGAP2	discs, large (Drosophila) homolog-associated protein 2	0.34194237
RIMBP2	null	RIMBP2	RIMS binding protein 2	0.3414349
OPRK1	null	OPRK1	opioid receptor, kappa 1	0.3414184
PDE6H	null	PDE6H	phosphodiesterase 6H, cGMP-specific, cone, gamma	0.3413162
GPR39	null	GPR39	G protein-coupled receptor 39	0.34127587
GTF2B	null	GTF2B	general transcription factor IIB	0.3410064
GAK	null	GAK	cyclin G associated kinase	0.34086284
ADAM3A	null	ADAM3A	ADAM metallopeptidase domain 3a (cyritestin 1)	0.340797
ZFP423	null	null	null	0.3407052
GPX4	null	GPX4	glutathione peroxidase 4 (phospholipid hydroperoxidase)	0.3406612
GRIN1	null	GRIN1	glutamate receptor, ionotropic, N-methyl D-aspartate 1	0.34060523
RAB1A	null	RAB1A	RAB1A, member RAS oncogene family	0.34048617
HAGHL	null	HAGHL	hydroxyacylglutathione hydrolase-like	0.34045553
RGD1304876_PREDICTED	null	null	null	0.3404285
ALDH7A1	null	ALDH7A1	aldehyde dehydrogenase 7 family, member A1	0.3404249
OLIG1	null	OLIG1	oligodendrocyte transcription factor 1	0.34039503
CNGA3	null	CNGA3	cyclic nucleotide gated channel alpha 3	0.34034443
RSB-11-77	null	null	null	0.3402477
MATN1	null	MATN1	matrilin 1, cartilage matrix protein	0.34015834
CLCNKB	null	CLCNKB	chloride channel Kb	0.34011564
TESSP6	null	null	null	0.34011504
IXL_PREDICTED	null	null	null	0.34010303
NDST1	null	NDST1	N-deacetylase/N-sulfotransferase (heparan glucosaminyl) 1	0.340065
RGD1565681_PREDICTED	null	null	null	0.33970487
PIP5K2B	null	PIP5K2B	phosphatidylinositol-4-phosphate 5-kinase, type II, beta	0.33964646
NEUROD2	null	NEUROD2	neurogenic differentiation 2	0.33952776
RGD1305087_PREDICTED	null	null	null	0.33951318
MLX	null	MLX	MAX-like protein X	0.33950877
BLCAP	null	BLCAP	bladder cancer associated protein	0.33944932
MOGAT1_PREDICTED	null	null	null	0.3393936
RGD1563860_PREDICTED	null	null	null	0.33933383
RGD1561963_PREDICTED	null	null	null	0.3393126
RGD1359108	null	null	null	0.33922866
PPARGC1B	null	PPARGC1B	peroxisome proliferative activated receptor, gamma, coactivator 1, beta	0.3388891
CTPS_PREDICTED	null	null	null	0.3388584
BRD2	null	BRD2	bromodomain containing 2	0.33875242
PTGDR /// RGD1565108	null	null	null	0.33874798
NFYB	null	NFYB	nuclear transcription factor Y, beta	0.33868954
CIZ1_PREDICTED	null	null	null	0.33850747
FRMPD1_PREDICTED	null	null	null	0.3385009
LOC362774	null	null	null	0.3384647
BGLAP2	null	null	null	0.33846027
CHDH	null	CHDH	choline dehydrogenase	0.33829623
P2RXL1	null	P2RXL1	purinergic receptor P2X-like 1, orphan receptor	0.3381091
RUTBC3	null	RUTBC3	RUN and TBC1 domain containing 3	0.3380501
SPATA6	null	SPATA6	spermatogenesis associated 6	0.33802935
EHD1	null	EHD1	EH-domain containing 1	0.33794543
RGD1566107_PREDICTED	null	null	null	0.33791754
INSRR	null	INSRR	insulin receptor-related receptor	0.33786932
RGD1306820_PREDICTED	null	null	null	0.33760303
MCPT8 /// MCPT10 ///	null	null	null	0.3375923
CRYZL1	null	CRYZL1	crystallin, zeta (quinone reductase)-like 1	0.337565
PIB5PA	null	PIB5PA	phosphatidylinositol (4,5) bisphosphate 5-phosphatase, A	0.3375635
UHMK1	null	UHMK1	U2AF homology motif (UHM) kinase 1	0.33752882
GSG1	null	GSG1	germ cell associated 1	0.3375119
DNAJB5_PREDICTED	null	null	null	0.337507
CDA_PREDICTED	null	null	null	0.3372522
PSMD8	null	PSMD8	proteasome (prosome, macropain) 26S subunit, non-ATPase, 8	0.33715498
ALPI2	null	null	null	0.3371457
SYN3	null	SYN3	synapsin III	0.33710906
RGD1565343_PREDICTED	null	null	null	0.33697242
WDR46	null	WDR46	WD repeat domain 46	0.33689755
RGD1563140_PREDICTED	null	null	null	0.3364483
LRP10	null	LRP10	low density lipoprotein receptor-related protein 10	0.33634526
NOSTRIN	null	NOSTRIN	nitric oxide synthase trafficker	0.33622932
LOC301117	null	null	null	0.33622772
SOX10	null	SOX10	SRY (sex determining region Y)-box 10	0.3355512
LOC368062	null	null	null	0.33541164
RGD1559885_PREDICTED	null	null	null	0.33541057
RGD1562798_PREDICTED	null	null	null	0.3353476
TRAF7_PREDICTED	null	null	null	0.33524626
FFAR2	null	FFAR2	free fatty acid receptor 2	0.33518827
ACO2	null	ACO2	aconitase 2, mitochondrial	0.33507913
FZD2	null	FZD2	frizzled homolog 2 (Drosophila)	0.33500424
RGD1565539_PREDICTED	null	null	null	0.33500248
SARS1	null	null	null	0.33496714
FASTK	null	FASTK	Fas-activated serine/threonine kinase	0.334926
LOC289786	null	null	null	0.3348168
ATF6_PREDICTED	null	null	null	0.33462396
RGD1566084_PREDICTED	null	null	null	0.3345419
SRXN1	null	SRXN1	sulfiredoxin 1 homolog (S. cerevisiae)	0.33445206
ATP6V0C	null	ATP6V0C	ATPase, H+ transporting, lysosomal 16kDa, V0 subunit c	0.3344489
ZNF593_PREDICTED	null	null	null	0.3343209
DOS_PREDICTED	null	null	null	0.33430892
HNF4A	null	HNF4A	hepatocyte nuclear factor 4, alpha	0.33423257
RGD1561605_PREDICTED	null	null	null	0.33409086
MIP	null	MIP	major intrinsic protein of lens fiber	0.33395976
CLU	null	CLU	clusterin	0.33394584
OLFML2B_PREDICTED	null	null	null	0.33391678
WNT7A	null	WNT7A	wingless-type MMTV integration site family, member 7A	0.33386007
DHRS7 /// LOC500672	null	null	null	0.33384192
DUSP11	null	DUSP11	dual specificity phosphatase 11 (RNA/RNP complex 1-interacting)	0.33365434
GIYD2	null	GIYD2	GIY-YIG domain containing 2	0.3336454
RGD1307336	null	null	null	0.33332354
RGD1563033_PREDICTED	null	null	null	0.33319277
SLC17A7	null	SLC17A7	solute carrier family 17 (sodium-dependent inorganic phosphate cotransporter), member 7	0.33311394
FLOT2	null	FLOT2	flotillin 2	0.33298504
PLSCR1	null	PLSCR1	phospholipid scramblase 1	0.33285573
GSPT1	null	GSPT1	G1 to S phase transition 1	0.3326352
RGD1564130_PREDICTED	null	null	null	0.33263227
ARMET_PREDICTED	null	null	null	0.3326282
TPP2	null	TPP2	tripeptidyl peptidase II	0.33258462
CDO1	null	CDO1	cysteine dioxygenase, type I	0.3324912
ACCN4	null	ACCN4	amiloride-sensitive cation channel 4, pituitary	0.33237678
RGD1561509_PREDICTED	null	null	null	0.33226454
CRHR2	null	CRHR2	corticotropin releasing hormone receptor 2	0.33224636
SLC25A25	null	SLC25A25	solute carrier family 25 (mitochondrial carrier; phosphate carrier), member 25	0.33220026
RWDD2_PREDICTED	null	null	null	0.33214825
RGD1560432_PREDICTED	null	null	null	0.33203956
SDK2_PREDICTED	null	null	null	0.33189452
GJB3	null	GJB3	gap junction protein, beta 3, 31kDa (connexin 31)	0.3317609
UBQLN4_PREDICTED	null	null	null	0.33173633
LTB	null	LTB	lymphotoxin beta (TNF superfamily, member 3)	0.331413
SULT4A1	null	SULT4A1	sulfotransferase family 4A, member 1	0.33139786
SLITRK3_PREDICTED	null	null	null	0.33137345
PRP-2	null	null	null	0.3313686
CPM_PREDICTED	null	null	null	0.33132625
LOC363328	null	null	null	0.33121613
SCRG1	null	SCRG1	-	0.3312113
SURF6_PREDICTED	null	null	null	0.3310989
RABAC1	null	RABAC1	Rab acceptor 1 (prenylated)	0.33098066
OSBP_PREDICTED	null	null	null	0.3308917
PEMT	null	PEMT	phosphatidylethanolamine N-methyltransferase	0.3308864
GOSR2	null	GOSR2	golgi SNAP receptor complex member 2	0.33084846
ARIH2_PREDICTED	null	null	null	0.33071452
NR4A3	null	NR4A3	nuclear receptor subfamily 4, group A, member 3	0.33071277
MOCOS_PREDICTED	null	null	null	0.3306462
PHOX2A	null	PHOX2A	paired-like (aristaless) homeobox 2a	0.33057815
CENTA1	null	CENTA1	centaurin, alpha 1	0.33055577
GM1960	null	null	null	0.33034912
LMBR1L	null	LMBR1L	limb region 1 homolog (mouse)-like	0.3301252
CITED4	null	CITED4	Cbp/p300-interacting transactivator, with Glu/Asp-rich carboxy-terminal domain, 4	0.33011228
EHD2	null	EHD2	EH-domain containing 2	0.3300563
CST11	null	CST11	cystatin 11	0.33003035
FGF17	null	FGF17	fibroblast growth factor 17	0.32992435
PPP1R14B	null	PPP1R14B	protein phosphatase 1, regulatory (inhibitor) subunit 14B	0.32984975
RGD1308114	null	null	null	0.3298345
RGD1305645_PREDICTED	null	null	null	0.32973114
RGD1309707_PREDICTED	null	null	null	0.3296415
COL9A1	null	COL9A1	collagen, type IX, alpha 1	0.32961583
GPHN	null	GPHN	gephyrin	0.32956123
MLLT11	null	MLLT11	myeloid/lymphoid or mixed-lineage leukemia (trithorax homolog, Drosophila); translocated to, 11	0.3294331
MADCAM1	null	MADCAM1	mucosal vascular addressin cell adhesion molecule 1	0.32935396
LOC500709	null	null	null	0.32932642
TSPYL5_PREDICTED	null	null	null	0.32919955
RGD1566029_PREDICTED	null	null	null	0.3290998
RGD1311660_PREDICTED	null	null	null	0.32909727
ACOT8	null	ACOT8	acyl-CoA thioesterase 8	0.32897037
RGD1305514_PREDICTED	null	null	null	0.32888874
BAG5	null	BAG5	BCL2-associated athanogene 5	0.32883063
PDE1A	null	PDE1A	phosphodiesterase 1A, calmodulin-dependent	0.32881024
MPEG1	null	MPEG1	-	0.3288013
CYSS	null	null	null	0.32879463
NFATC2_PREDICTED	null	null	null	0.32877
RGD1560766_PREDICTED	null	null	null	0.32874772
ZBTB11_PREDICTED	null	null	null	0.32863495
RGD1565283_PREDICTED	null	null	null	0.32843944
HRH3	null	HRH3	histamine receptor H3	0.32834408
LOC286985	null	null	null	0.32833025
KCNH1	null	KCNH1	potassium voltage-gated channel, subfamily H (eag-related), member 1	0.32811552
RGD1560155_PREDICTED	null	null	null	0.32792458
RGD1307729_PREDICTED	null	null	null	0.3278688
NOL5	null	null	null	0.3276671
MMP12	null	MMP12	matrix metallopeptidase 12 (macrophage elastase)	0.32763794
LOC313451	null	null	null	0.32751414
KRT20	null	KRT20	keratin 20	0.32742545
SIRPA	null	SIRPA	signal-regulatory protein alpha	0.32741055
RGD1559442_PREDICTED	null	null	null	0.3272666
C6ORF47	null	C6ORF47	chromosome 6 open reading frame 47	0.32716307
SUPT6H	null	SUPT6H	suppressor of Ty 6 homolog (S. cerevisiae)	0.3270594
PPP5C	null	PPP5C	protein phosphatase 5, catalytic subunit	0.32705852
HTR1B	null	HTR1B	5-hydroxytryptamine (serotonin) receptor 1B	0.3270233
ITPA_MAPPED	null	null	null	0.32679427
TIMM9	null	TIMM9	translocase of inner mitochondrial membrane 9 homolog (yeast)	0.3266994
RGS12	null	RGS12	regulator of G-protein signalling 12	0.32668364
RGD1559569_PREDICTED	null	null	null	0.32663265
POLG	null	POLG	polymerase (DNA directed), gamma	0.32658073
RGD1560556_PREDICTED	null	null	null	0.32650894
RGD1561662_PREDICTED	null	null	null	0.3260999
THBS4	null	THBS4	thrombospondin 4	0.32597953
[truncated: 11,346 more rows]
