# Supplementary material for: In silico analysis of expression data during the early priming stage of liver regeneration after partial hepatectomy in rat
Source: Oncotarget. 2018 Jan 27;9(14):11794–804. doi: 10.18632/oncotarget.24370 (PMC5837750; doi:10.18632/oncotarget.24370)
Supplement: Supplementary file 5 [file oncotarget-09-11794-s005.csv]

Supplementary Table 5: The results of upstream regulator analysis from DGEs based on IPA.
? 2000-2017 QIAGEN. All rights reserved.
Upstream Regulator	Expr Log Ratio	Molecule Type	Predicted Activation State	Activation z-score	p-value of overlap	Target molecules in dataset	Mechanistic Network
sirolimus		chemical drug	Inhibited	-2	0.0236	BCL3,JUNB,LCN2,SOCS3
TNF		cytokine	Activated	3.786	1.02E-09	BCL3,BTG2,CXCL12,FUT4,G0S2,GADD45A,IL1R1,JUNB,KLF6,LCN2,MT2A,NFKBIZ,NKX2-2,NR4A1,PPP1R3C,SMAD7,SOCS3,STEAP4,SYNPO	22 (8)
IL1B		cytokine	Activated	3.2	1.26E-12	BCL3,BTG2,CXCL12,FKBP5,G0S2,GADD45A,IL1R1,JUNB,LCN2,MT2A,NFKBIZ,NKX2-2,NR4A1,RHOB,SMAD7,SOCS3,TGM1	24 (13)
PDGF BB		complex	Activated	2.785	0.000000401	BCL3,GADD45A,JUNB,KLF6,NR4A1,RHOB,SOCS3,TNFRSF12A	22 (15)
IL6		cytokine	Activated	2.611	0.00000243	BCL3,BTG2,GADD45A,IL1R1,JUNB,LCN2,RASSF1,SMAD7,SOCS3,STEAP4	24 (10)
EGF		growth factor	Activated	2.571	9.45E-08	BTG2,GADD45A,IL1R1,JUNB,LCN2,NR4A1,RHOB,SOCS3,TGM1,TNFRSF12A	21 (10)
doxorubicin		chemical drug	Activated	2.326	0.00018	BTG2,GADD45A,LCN2,PLA1A,SMAD7,TNFRSF12A
phorbol myristate acetate		chemical drug	Activated	2.27	0.0000151	BTG2,FBN1,FKBP5,JUNB,KLF6,LCN2,MT2A,NR4A1,SOCS3,TGM1,TNFRSF12A	18 (7)
gentamicin		chemical drug	Activated	2.236	0.000184	BTG2,GADD45A,JUNB,KLF6,LCN2
E. coli B5 lipopolysaccharide		chemical - endogenous non-mammalian	Activated	2.236	0.000239	BCL3,IL1R1,JUNB,RHOB,SOCS3	18 (5)
F2		peptidase	Activated	2.216	0.000222	BCL3,JUNB,KLF6,RHOB,TNFRSF12A	16 (4)
hydrogen peroxide		chemical - endogenous mammalian	Activated	2.215	0.00392	BTG2,ENC1,GADD45A,LCN2,NR4A1	20 (9)
GnRH-A		chemical reagent	Activated	2.213	0.000000483	BTG2,JUNB,KLF6,NFKBIZ,NR4A1	7 (3)
TLR3		transmembrane receptor	Activated	2.213	0.000016	JUNB,LCN2,NFKBIZ,NR4A1,RHOB,SOCS3	19 (11)
IL1A		cytokine	Activated	2.213	0.000119	BCL3,CXCL12,LCN2,MT2A,NFKBIZ	16 (6)
lipopolysaccharide		chemical drug	Activated	2.21	3.74E-08	BCL3,CXCL12,FBN1,G0S2,GADD45A,IL1R1,JUNB,KLF6,LCN2,MT2A,NFKBIZ,NR4A1,RHOB,SMAD7,SOCS3,STEAP4,SYNPO	23 (11)
CREB1		transcription regulator	Activated	2.194	0.00736	BTG2,GADD45A,JUNB,LCN2,NR4A1	6 (2)
NGF		growth factor	Activated	2.176	0.0000467	BTG2,GADD45A,JUNB,NR4A1,TNFRSF12A	16 (8)
FGF2		growth factor	Activated	2.088	0.000000913	BTG2,CXCL12,FBN1,GADD45A,JUNB,NR4A1,SOCS3,TNFRSF12A	16 (12)
forskolin		chemical toxicant	Activated	2.065	0.00000117	BCL3,BTG2,FKBP5,GADD45A,JUNB,NR4A1,PPP1R3C,RHOB,SMAD7,SYNPO	21 (9)
SAMSN1		other	Activated	2	0.0000452	ARID5A,NFKBIZ,PLA1A,SOCS3
camptothecin		chemical drug	Activated	2	0.00967	BTG2,ENC1,GADD45A,NR4A1,SOWAHC
poly rI:rC-RNA		biologic drug	Activated	2	0.0141	ARID5A,JUNB,KLF6,NR4A1
STAT1/3/5 dimer		complex			0.00000208	BCL3,MT2A,SOCS3
SFN		other			0.00000342	BTG2,FKBP5,IL1R1	9 (3)
BAG1		other			0.0000187	FKBP5,GADD45A,MT2A	7 (2)
NPSR1		g-protein coupled receptor			0.0000276	GADD45A,NR4A1
ID3		transcription regulator			0.0000409	BCL3,KLF6,NR4A1,SMAD7,SOCS3
STAT		group			0.0000649	JUNB,SMAD7,SOCS3
CP-55940		chemical reagent			0.0000765	BTG2,GADD45A,JUNB
ethionine		chemical toxicant			0.0000828	LCN2,PLA1A,TNFRSF12A
TRAF3IP2		other			0.0000893	LCN2,NFKBIZ,STEAP4
dalfampridine		chemical drug			0.0000962	BTG2,JUNB,NR4A1
phenacetin		chemical drug			0.000103	LCN2,PLA1A,TNFRSF12A
ARHGAP21		other			0.000111	ARID5A,NFKBIZ,PLA1A
SKIL		transcription regulator			0.000119	CXCL12,SLC16A6,SMAD7
TLR4		transmembrane receptor			0.000122	ARID5A,LCN2,NFKBIZ,NR4A1,PLA1A,SOCS3	6 (2)
MECP2		transcription regulator			0.000124	FKBP5,JUNB,NR4A1,RASSF1
LIPE		enzyme			0.000146	FKBP5,G0S2,NR4A1,SMAD7
FOS		transcription regulator			0.000153	FBN1,JUNB,KLF6,MT2A,NR4A1,SMAD7,SOCS3	15 (4)
bicuculline		chemical - endogenous non-mammalian			0.000154	BTG2,JUNB,NR4A1
2-bromoethylamine		chemical reagent			0.000164	LCN2,PLA1A,TNFRSF12A
PTPN1		phosphatase			0.000185	ARID5A,EDEM1,SMAD7
Gm-csf		group			0.000196	BCL3,JUNB,SOCS3
pCPT-cAMP		chemical - kinase inhibitor			0.000205	JUNB,NR4A1	7 (4)
ANKRD17		other			0.000205	ARID5A,SOCS3
IL9R		transmembrane receptor			0.000205	BCL3,JUNB
PTPRJ		phosphatase			0.000208	ARID5A,NFKBIZ,PLA1A
carboplatin		chemical drug			0.000208	LCN2,PLA1A,TNFRSF12A
CD14		transmembrane receptor			0.000245	CXCL12,IL1R1,SOCS3	15 (5)
MAP2K7		kinase			0.000245	IL1R1,JUNB,RHOB
CLOCK		transcription regulator			0.000296	ARHGEF28,FKBP5,GADD45A,JUNB
XRCC5		enzyme			0.0003	FKBP5,PLA1A
phenylbutazone		chemical drug			0.0003	LCN2,PLA1A,TNFRSF12A
HNF4A		transcription regulator			0.000304	C8orf4,COQ10B,ENC1,G0S2,JUNB,LCN2,MT2A,PPP1R3B,PPP1R3C,RASSF1,RTP3,SLC16A6,SYNPO
KLF2		transcription regulator			0.00032	BCL3,GADD45A,JUNB,MT2A
CRH		cytokine			0.000331	JUNB,NR4A1,SOCS3	18 (8)
estrogen		chemical drug			0.000336	BCL3,CXCL12,JUNB,LCN2,NR4A1	21 (7)
PTH		other			0.000345	CXCL12,NR4A1,SMAD7,SOCS3	12 (4)
gentamicin C		chemical drug			0.000347	LCN2,PLA1A,TNFRSF12A
XRCC6		enzyme			0.000354	FKBP5,PLA1A
ELK4		transcription regulator			0.000354	JUNB,NR4A1	4 (2)
lomustine		chemical drug			0.000363	LCN2,PLA1A,TNFRSF12A
HNF1A		transcription regulator			0.000376	ANKS4B,COQ10B,G0S2,NKX2-2,PLA1A,SOCS3
Pro-inflammatory Cytokine		group			0.00038	LCN2,NR4A1,SOCS3	6 (3)
triamterene		chemical drug			0.000398	LCN2,PLA1A,TNFRSF12A
pentobarbital		chemical drug			0.000412	JUNB,NR4A1
IGF2		growth factor			0.000438	GADD45A,JUNB,RHOB,SOCS3	19 (11)
DOCK8		other			0.000453	ARID5A,NFKBIZ,PLA1A
fenamic acid		chemical reagent			0.000453	LCN2,PLA1A,TNFRSF12A
SASH1		other			0.000493	ARID5A,NFKBIZ,PLA1A
CSF3		cytokine			0.000512	CXCL12,GADD45A,LCN2,SOCS3	16 (5)
NR3C1		ligand-dependent nuclear receptor			0.00055	C8orf4,ENC1,FKBP5,GADD45A,MT2A,RHOB,TNFRSF12A
IRAK4		kinase			0.000557	BTG2,NFKBIZ,NR4A1
POU5F1		transcription regulator			0.00061	FUT4,GADD45A,NKX2-2,SMAD7,TGM1
ADRB3		g-protein coupled receptor			0.000614	CXCL12,JUNB
ACVR1C		kinase			0.000689	JUNB,SMAD7
homocysteine		chemical - endogenous mammalian			0.000725	CXCL12,GADD45A,SOCS3	16 (5)
MYOD1		transcription regulator			0.000731	GADD45A,JUNB,KLF6,SMAD7
NFYA		transcription regulator			0.000751	GADD45A,JUNB,RHOB
IL31		other			0.00077	JUNB,SOCS3
glutamine		chemical - endogenous mammalian			0.000778	GADD45A,JUNB,NR4A1
allopurinol		chemical drug			0.000806	LCN2,PLA1A,TNFRSF12A
FGF19		growth factor			0.000806	G0S2,GADD45A,LCN2
5-O-mycolyl-beta-araf-(1->2)-5-O-mycolyl-alpha-araf-(1->1')-glycerol		chemical - endogenous non-mammalian			0.000834	BCL3,NFKBIZ,SOCS3	16 (5)
FADD		other			0.000834	ARID5A,JUNB,KLF6
EPOR		transmembrane receptor			0.000854	JUNB,SOCS3	12 (4)
vancomycin		biologic drug			0.000863	LCN2,PLA1A,TNFRSF12A
ERBB3		kinase			0.000922	CXCL12,FBN1,SOCS3	11 (3)
RARB		ligand-dependent nuclear receptor			0.000922	CXCL12,GADD45A,TGM1
PRKDC		kinase			0.000942	FKBP5,PLA1A
ATF2		transcription regulator			0.000953	GADD45A,MT2A,RHOB
lysophosphatidic acid		chemical - other			0.000985	FKBP5,JUNB,PPP1R3B
phorbol esters		chemical - other			0.000985	IL1R1,JUNB,TGM1
BCL6		transcription regulator			0.000991	BCL3,GADD45A,JUNB,SOCS3	16 (5)
trinitrobenzenesulfonic acid		chemical reagent			0.00102	LCN2,SOCS3,TNFRSF12A
simvastatin		chemical drug			0.00103	ENC1,LCN2,RHOB,SOCS3
SLC13A1		transporter			0.00105	ANKS4B,EDEM1,G0S2
bee venom		chemical - endogenous non-mammalian			0.00122	GADD45A,JUNB,SOCS3	16 (6)
MET		kinase			0.00122	ARID5A,NFKBIZ,SOCS3
IL2		cytokine			0.00123	CXCL12,IL1R1,KLF6,RHOB,SOCS3,TNFRSF12A	16 (4)
NTRK1		kinase			0.00123	GADD45A,NR4A1
PARP1		enzyme			0.00141	CXCL12,FKBP5,PLA1A
INSR		kinase			0.00146	GADD45A,JUNB,NKX2-2,RHOB,SOCS3
mir-135		microrna			0.00156	CXCL12,IL1R1
ECSIT		transcription regulator			0.00156	BCL3,JUNB
arsenite		chemical toxicant			0.00167	GADD45A,NR4A1,PPP1R3C
PTCH1		transmembrane receptor			0.00168	BTG2,GADD45A
crocidolite asbestos		chemical toxicant			0.00168	GADD45A,JUNB
ERK		group			0.00169	BTG2,JUNB,LCN2,NFKBIZ	7 (3)
A23187		chemical reagent			0.0018	JUNB,LCN2,NR4A1	15 (7)
methylnitronitrosoguanidine		chemical toxicant			0.0018	BTG2,GADD45A
hyaluronic acid		chemical - endogenous mammalian			0.0019	BCL3,NR4A1,SOCS3	16 (7)
CTF1		cytokine			0.00193	JUNB,SOCS3	3 (3)
ARRB2		other			0.00193	JUNB,NFKBIZ	6 (3)
TET2		enzyme			0.00199	BCL3,IL1R1,TGM1
26s Proteasome		complex			0.00204	BCL3,JUNB,SOCS3	18 (7)
HDAC4		transcription regulator			0.00214	GADD45A,NR4A1,TNFRSF12A
methylselenic acid		chemical reagent			0.00215	FKBP5,GADD45A,JUNB,RHOB
N(6)-methyl-2'-deoxyadenosine		chemical reagent			0.00217	SOCS3
TFAP2D		transcription regulator			0.00217	MT2A
IL17RC		transmembrane receptor			0.00217	STEAP4
RND2		enzyme			0.00217	RHOB
Ctf2		cytokine			0.00217	SOCS3
SLC17A6		transporter			0.00217	NR4A1
Oxi-4503		chemical drug			0.00217	CXCL12
Cabin1-HDAC1/2-MEF2D-MITR-Sin3		complex			0.00217	NR4A1
MEF2D-NFAT2-p300		complex			0.00217	NR4A1
Rho gdi		group			0.00217	RHOB
GPIIB-IIIA		complex			0.00217	BCL3
mir-1301		microrna			0.00217	KLF6
miR-602 (miRNAs w/seed ACACGGG)		mature microrna			0.00217	RASSF1
mir-602		microrna			0.00217	RASSF1
JAM2		other			0.00217	CXCL12
RASSF1-AS1		other			0.00217	RASSF1
INHBE		growth factor			0.00217	JUNB
CID-2011756		chemical reagent			0.00217	NR4A1
TMCG		chemical reagent			0.00217	RASSF1
mahanine		chemical reagent			0.00217	RASSF1
arsenic trichloride		chemical reagent			0.00217	GADD45A
OSU-CG12		chemical reagent			0.00217	KLF6
ESR2		ligand-dependent nuclear receptor			0.00223	CXCL12,JUNB,PPP1R3C,SOCS3,SYNPO	17 (5)
EP300		transcription regulator			0.00223	ARID5A,IL1R1,NR4A1,SMAD7,SOCS3
Sb202190		chemical - kinase inhibitor			0.00236	JUNB,RHOB,TGM1
bisphenol A		chemical - endogenous non-mammalian			0.00236	CXCL12,LCN2,NR4A1
FOXO3		transcription regulator			0.00241	C8orf4,GADD45A,JUNB,LCN2
RNA polymerase II		complex			0.00244	ARID5A,GADD45A,JUNB,SOCS3
JUNB	2.787	transcription regulator			0.00247	BCL3,JUNB,LCN2	16 (5)
ACVRL1		kinase			0.00247	CXCL12,SMAD7
mercuric chloride		chemical toxicant			0.00247	GADD45A,JUNB
NLRP12		other			0.00262	BCL3,CXCL12
SU6656		chemical toxicant			0.00262	JUNB,SOCS3
TRH		other			0.00277	JUNB,NR4A1
IL9		cytokine			0.00277	BCL3,JUNB
EBF1		transcription regulator			0.00288	CXCL12,PPP1R3C,SOCS3
TANK		other			0.00292	NFKBIZ,PLA1A
NSD2		enzyme			0.00308	BTG2,GADD45A
carbamylcholine		chemical drug			0.00308	BTG2,NR4A1
Pka		complex			0.00321	JUNB,KLF6,NR4A1	10 (4)
morphine		chemical drug			0.00327	JUNB,NR4A1,SYNPO
SMAD1		transcription regulator			0.00341	BTG2,SMAD7
ADRB		group			0.00355	GADD45A,JUNB,NR4A1
RCE1		peptidase			0.00358	CXCL12,FBN1
BAPTA-AM		chemical reagent			0.00375	NR4A1,SOCS3	13 (5)
ERK1/2		group			0.00383	CXCL12,FKBP5,JUNB,SOCS3	10 (3)
methyl methanesulfonate		chemical toxicant			0.00393	BTG2,GADD45A
prostaglandin E2		chemical - endogenous mammalian			0.00402	CXCL12,IL1R1,NR4A1,SOCS3	18 (8)
NFATC2		transcription regulator			0.00406	NFKBIZ,NR4A1,SOCS3
mir-181		microrna			0.00411	KLF6,SMAD7
Histone h4		group			0.00422	SMAD7,SOCS3,SYNPO
Collagen(s)		complex			0.0043	BCL3,EDEM1
PPRC1		transcription regulator			0.0043	LCN2,NFKBIZ
7beta-hydroxycholesterol		chemical - endogenous mammalian			0.00434	NR4A1
glemanserin		chemical drug			0.00434	NR4A1
Rbp		group			0.00434	SOCS3
FUT9		enzyme			0.00434	FUT4
AR-12		chemical - kinase inhibitor			0.00434	LCN2
REG3A		enzyme			0.00434	SOCS3
ZNF350		transcription regulator			0.00434	GADD45A
FAIM		other			0.00434	NR4A1
PTPRT		phosphatase			0.00434	SOCS3
NELFE		other			0.00434	JUNB
quiflapon		chemical reagent			0.00434	LCN2
sepiapterin		chemical - endogenous mammalian			0.00434	LCN2
MAPK9		kinase			0.00446	JUNB,KLF6,PLA1A
ATF4		transcription regulator			0.00446	GADD45A,MT2A,TNFRSF12A
RORC		ligand-dependent nuclear receptor			0.00446	IL1R1,LCN2,PPP1R3C
EZH2		transcription regulator			0.00462	FBN1,FKBP5,LCN2,NKX2-2
nitric oxide		chemical - endogenous mammalian			0.00496	CXCL12,GADD45A,JUNB	18 (10)
MAPK7		kinase			0.00508	NR4A1,STEAP4
thapsigargin		chemical toxicant			0.00523	GADD45A,IL1R1,NR4A1
fluocinolone acetonide		chemical drug			0.00528	FKBP5,SOCS3
norepinephrine		chemical - endogenous mammalian			0.00541	COQ10B,NR4A1,SMAD7
L-methionine		chemical - endogenous mammalian			0.00549	RHOB,SMAD7
LMNB1		other			0.00549	CXCL12,FBN1
STAT5B		transcription regulator			0.0055	GADD45A,PPP1R3C,SOCS3
nitrofurantoin		chemical drug			0.00559	BTG2,GADD45A,TNFRSF12A
ELK1		transcription regulator			0.0057	FUT4,JUNB
enalapril		chemical drug			0.0057	LCN2,TNFRSF12A
niacinamide		chemical - endogenous mammalian			0.0057	CXCL12,JUNB
carbonyl cyanide m-chlorophenyl hydrazone		chemical toxicant			0.0057	LCN2,NFKBIZ
iron		chemical - endogenous mammalian			0.00592	GADD45A,LCN2
SRF		transcription regulator			0.00606	G0S2,JUNB,LCN2,NR4A1
adenosine		chemical - endogenous mammalian			0.00614	IL1R1,SOCS3
FANCC		other			0.00614	CXCL12,IL1R1
anisomycin		chemical - endogenous non-mammalian			0.00614	JUNB,NR4A1	4 (2)
sodium arsenite		chemical drug			0.00614	GADD45A,SOCS3	12 (4)
fluticasone propionate		chemical drug			0.00617	FKBP5,MT2A,SLC16A6
STK11		kinase			0.00627	GADD45A,JUNB,RASSF1
IL11		cytokine			0.00636	JUNB,SOCS3	3 (3)
CLEC11A		growth factor			0.00636	CXCL12,NR4A1
NR4A1	3.157	ligand-dependent nuclear receptor			0.00637	CXCL12,G0S2,PPP1R3C
MAGEA11		other			0.0065	FKBP5
IL10R		group			0.0065	SOCS3
C1QL1		other			0.0065	NR4A1
PSMD14		peptidase			0.0065	BCL3
methylamphotericin B		chemical drug			0.0065	LCN2
mir-483		microrna			0.0065	SOCS3
HOXB2		transcription regulator			0.0065	NKX2-2
N4BP1		other			0.0065	JUNB
INHBC		growth factor			0.0065	JUNB
acriflavine		chemical toxicant			0.0065	SOCS3
atipamezole		chemical drug			0.0065	JUNB
natamycin		chemical drug			0.0065	LCN2
tarenflurbil		chemical drug			0.0065	JUNB
10-decarbamoylmitomycin C		chemical toxicant			0.0065	GADD45A
2-amino-3-phosphonopropionic acid		chemical - endogenous mammalian			0.0065	JUNB
PDX1		transcription regulator			0.00657	JUNB,KLF6,NKX2-2
MEF2D		transcription regulator			0.00659	JUNB,NR4A1
hexachlorobenzene		chemical toxicant			0.00682	LCN2,TNFRSF12A
HOXA10		transcription regulator			0.00689	IL1R1,LCN2,NR4A1
MAPK14		kinase			0.00689	GADD45A,JUNB,SOCS3	18 (9)
EGR1		transcription regulator			0.00689	GADD45A,JUNB,NR4A1
NKX2-1		transcription regulator			0.00699	ENC1,LCN2,SMAD7
JAK1		kinase			0.00705	BCL3,SOCS3
CXCR4		g-protein coupled receptor			0.00705	CXCL12,JUNB
acetaminophen		chemical drug			0.00721	BTG2,GADD45A,SOCS3	14 (5)
miR-21-5p (and other miRNAs w/seed AGCUUAU)		mature microrna			0.00729	BTG2,SMAD7
IL6ST		transmembrane receptor			0.00729	JUNB,SOCS3	3 (3)
MMP9		peptidase			0.00753	CXCL12,GADD45A
TGFBR2		kinase			0.00765	SMAD7,SOCS3,TNFRSF12A
mitomycin C		chemical drug			0.00777	BTG2,GADD45A
F2R		g-protein coupled receptor			0.00802	CXCL12,NR4A1
IL15		cytokine			0.00821	CXCL12,JUNB,SMAD7,SYNPO
RORA		ligand-dependent nuclear receptor			0.00823	LCN2,PPP1R3C,SOCS3
ZFPM1		transcription regulator			0.00827	IL1R1,KLF6
HRAS		enzyme			0.00831	BTG2,CXCL12,JUNB,KLF6,RHOB
ethanol		chemical - endogenous mammalian			0.00845	GADD45A,IL1R1,PPP1R3C,RHOB
cocaine		chemical drug			0.00846	GADD45A,JUNB,NR4A1	6 (3)
wortmannin		chemical - kinase inhibitor			0.00846	MT2A,NR4A1,SOCS3	15 (5)
triptolide		chemical drug			0.00853	CXCL12,SOCS3
25-hydroxycholesterol		chemical reagent			0.00853	JUNB,NR4A1
cloprostenol		chemical drug			0.00865	SOCS3
TR-RXR		complex			0.00865	BCL3
NLR		group			0.00865	LCN2
Sapk		group			0.00865	GADD45A
PGRMC1		transmembrane receptor			0.00865	LCN2
mir-138		microrna			0.00865	LCN2
mir-32		microrna			0.00865	BTG2
DNM1L		enzyme			0.00865	FUT4
GCLC		enzyme			0.00865	JUNB
TRHR		g-protein coupled receptor			0.00865	SOCS3
RAPSN		other			0.00865	SOCS3
AP2A1		transporter			0.00865	MT2A
PTCH2		transmembrane receptor			0.00865	CXCL12
AKAP13		other			0.00865	FKBP5
Mt3		other			0.00865	MT2A
cyclooxygenase inhibitor		chemical drug			0.00865	IL1R1
liarozole		chemical drug			0.00865	TGM1
moxifloxacin		chemical drug			0.00865	SMAD7
1,1-diethyl-2-hydroxy-2-nitrosohydrazine		chemical toxicant			0.00865	GADD45A
zalcitabine		chemical drug			0.00865	CXCL12
iodixanol		chemical drug			0.00865	LCN2
ERG		transcription regulator			0.0087	FKBP5,PLA1A,RASSF1
TSH		complex			0.00879	JUNB,SOCS3
NRG2		growth factor			0.00879	JUNB,NR4A1
Interferon alpha		group			0.00884	BCL3,IL1R1,SOCS3,TGM1	12 (5)
JUND		transcription regulator			0.00905	BCL3,NR4A1
caffeine		chemical drug			0.00905	JUNB,NR4A1	7 (4)
deferoxamine		chemical drug			0.00907	GADD45A,LCN2,SMAD7	16 (5)
BMP2		growth factor			0.00945	CXCL12,JUNB,SMAD7	16 (5)
CD40LG		cytokine			0.0095	G0S2,GADD45A,JUNB,MT2A
trovafloxacin		chemical drug			0.00958	JUNB,SOCS3
gemfibrozil		chemical drug			0.00986	GADD45A,SOCS3
CD 437		chemical drug			0.00997	FKBP5,GADD45A,NR4A1
CREBBP		transcription regulator			0.01	ARID5A,CXCL12,NR4A1,SOCS3
FOSL1		transcription regulator			0.0104	JUNB,MT2A
NEUROG3		transcription regulator			0.0107	NKX2-2,RHOB
GCG		other			0.0107	BTG2,PPP1R3C
ADRA1		group			0.0108	JUNB
Alp		group			0.0108	LCN2
RASSF6		other			0.0108	BTG2
WBSCR22		enzyme			0.0108	FKBP5
IL31RA		transmembrane receptor			0.0108	SOCS3
SUB1		transcription regulator			0.0108	GADD45A
HTR4		g-protein coupled receptor			0.0108	CXCL12
URI1		transcription regulator			0.0108	FKBP5
N-lauroyl-L-phenylalanine		chemical reagent			0.0108	NR4A1
farnesyl transferase		complex			0.0108	KLF6
GCLM		enzyme			0.0108	JUNB
zVAD		chemical - protease inhibitor			0.0108	NR4A1
floxuridine		chemical drug			0.0108	GADD45A
quisqualic acid		chemical - endogenous non-mammalian			0.0108	JUNB
Cr6+		chemical reagent			0.0108	MT2A
DNMT1		enzyme			0.011	FBN1,RASSF1
cyclophosphamide		chemical drug			0.0113	PLA1A,TNFRSF12A
GH1		growth factor			0.0115	GADD45A,JUNB,SOCS3
NKX2-3		transcription regulator			0.0118	C8orf4,PLA1A,SMAD7
captopril		chemical drug			0.0119	LCN2,TNFRSF12A
CD3		complex			0.0119	IL1R1,JUNB,NR4A1,SOCS3,SYNPO
RETNLB		other			0.0122	NR4A1,PLA1A
HMGB1		transcription regulator			0.0122	IL1R1,SMAD7
2,4,5,2',4',5'-hexachlorobiphenyl		chemical toxicant			0.0122	GADD45A,SMAD7
SMAD4		transcription regulator			0.0124	GADD45A,RASSF1,SMAD7
STAT4		transcription regulator			0.0127	BCL3,RASSF1,SOCS3
epigallocatechin-gallate		chemical drug			0.0128	GADD45A,IL1R1,JUNB
2,5-bis(5-hydroxymethyl-2-thienyl)furan		chemical reagent			0.013	GADD45A
nicotinic acetylcholine receptor		complex			0.013	JUNB
SERCA		group			0.013	BTG2
vanillyl-N-nonylamide		chemical drug			0.013	GADD45A
PADI4		enzyme			0.013	GADD45A
CLCF1		cytokine			0.013	SOCS3
EIF3M		other			0.013	MT2A
CSE1L		transporter			0.013	RASSF1
BCL11A		transcription regulator			0.013	GADD45A
IL22RA2		transmembrane receptor			0.013	SOCS3
RNF111		enzyme			0.013	SMAD7
MNX1		transcription regulator			0.013	NKX2-2
STX2		transporter			0.013	SMAD7
glaucocalyxin A		chemical - endogenous non-mammalian			0.013	LCN2
TRPV6		ion channel			0.013	TGM1
6,7-dinitroquinoxaline-2,3-dione		chemical reagent			0.013	JUNB
fluphenazine		chemical drug			0.013	NR4A1
6-cyano-7-nitroquinoxaline-2,3-dione		chemical reagent			0.013	JUNB
ciglitazone		chemical drug			0.0131	LCN2,TGM1
CNTF		cytokine			0.0134	JUNB,SOCS3
TGFA		growth factor			0.0134	JUNB,LCN2
SMAD3		transcription regulator			0.0136	JUNB,RHOB,SMAD7
SYK		kinase			0.0137	ARID5A,GADD45A
TBK1		kinase			0.0137	NFKBIZ,PLA1A
APOE		transporter			0.0137	FKBP5,LCN2,SOCS3
actinomycin D		chemical drug			0.0137	GADD45A,SMAD7,SOCS3
MKL2		transcription regulator			0.014	G0S2,LCN2
CFTR		ion channel			0.014	NFKBIZ,SOCS3
potassium chloride		chemical drug			0.014	BTG2,NR4A1
IFNA2		cytokine			0.0142	MT2A,RASSF1,SOCS3
FBXO32		enzyme			0.0143	GADD45A,IL1R1
tert-butyl-hydroquinone		chemical reagent			0.0143	GADD45A,JUNB
eicosapentenoic acid		chemical drug			0.0143	FBN1,IL1R1
diethylnitrosamine		chemical toxicant			0.0147	CXCL12,LCN2
KMT2A		transcription regulator			0.015	KLF6,SLC16A6
Tgf beta		group			0.015	JUNB,SMAD7,SOCS3
pasireotide		biologic drug			0.0151	SMAD7
Smad1/5/8-Smad4		complex			0.0151	SMAD7
SCGB3A2		other			0.0151	SMAD7
KMT5B		enzyme			0.0151	MT2A
TH2 Cytokine		group			0.0151	SOCS3
enzalutamide		chemical drug			0.0151	FKBP5
STRA6		other			0.0151	SOCS3
TBL1XR1		transcription regulator			0.0151	SMAD7
raclopride		chemical drug			0.0151	NR4A1
SIRT1		transcription regulator			0.0156	EDEM1,GADD45A,SYNPO
MAX		transcription regulator			0.0157	GADD45A,KLF6
GDF2		growth factor			0.0157	CXCL12,SMAD7
LDL		complex			0.0157	G0S2,NR4A1,SOCS3
methotrexate		chemical drug			0.0157	BTG2,CXCL12,SOCS3
AKT1		kinase			0.0164	LCN2,MT2A,RHOB
CSF2		cytokine			0.0164	BCL3,IL1R1,NR4A1,SOCS3
Lh		complex			0.0166	FKBP5,RHOB,TNFRSF12A
IL22		cytokine			0.0167	LCN2,SOCS3
TCF		group			0.0167	IL1R1,JUNB
WNT3A		cytokine			0.0169	CXCL12,LCN2,SGMS1
DICER1		enzyme			0.0171	MT2A,SOCS3,SYNPO
sphingosylphosphocholine		chemical - endogenous non-mammalian			0.0172	TGM1
saikosaponin A		chemical reagent			0.0172	JUNB
motexafin gadolinium		chemical drug			0.0172	MT2A
citrinin		chemical toxicant			0.0172	JUNB
bacterial lipopolysaccharides		chemical - other			0.0172	BCL3
RNF40		enzyme			0.0172	CXCL12
miR-140-5p (and other miRNAs w/seed AGUGGUU)		mature microrna			0.0172	CXCL12
SMARCA1		transcription regulator			0.0172	GADD45A
UGT2B17		enzyme			0.0172	SLC16A6
GFER		enzyme			0.0172	FUT4
ATXN3		peptidase			0.0172	CXCL12
UGT2B15		enzyme			0.0172	SLC16A6
VIPR2		g-protein coupled receptor			0.0172	JUNB
MM-401		chemical reagent			0.0172	KLF6
RP 73401		chemical toxicant			0.0172	BTG2
acetic acid		chemical - endogenous mammalian			0.0172	JUNB
8-hydroxy-2-(di-n-propylamino)tetralin		chemical reagent			0.0172	NR4A1
aplidine		biologic drug			0.0172	JUNB
cordycepin		chemical drug			0.0172	IL1R1
mir-210		microrna			0.0174	CXCL12,KLF6
PPARG		ligand-dependent nuclear receptor			0.0174	KLF6,NR4A1,RHOB,SOCS3
CTNNB1		transcription regulator			0.0177	CXCL12,IL1R1,NR4A1,SMAD7,TGM1
NFKB1		transcription regulator			0.0177	BCL3,BTG2,NR4A1
POMC		other			0.0177	JUNB,NR4A1
SB-431542		chemical reagent			0.0177	SMAD7,TNFRSF12A
BMP6		growth factor			0.0181	SMAD7,TNFRSF12A
Ca2+		chemical - endogenous mammalian			0.0184	JUNB,NR4A1,TGM1
cyclic AMP		chemical - endogenous mammalian			0.0186	JUNB,NR4A1,SOCS3
PRKAA1		kinase			0.0188	CXCL12,SOCS3
1L-6-hydroxymethyl-chiro-inositol 2-(R)-2-O-methyl-3-O-octadecylcarbonate		chemical - kinase inhibitor			0.0194	MT2A
bevacizumab		biologic drug			0.0194	CXCL12
Pde		group			0.0194	NR4A1
immune complex		complex			0.0194	SOCS3
IL10RB		transmembrane receptor			0.0194	SOCS3
RB1CC1		other			0.0194	SMAD7
GLIS1		transcription regulator			0.0194	TGM1
MC1R		g-protein coupled receptor			0.0194	NR4A1
SRD5A1		enzyme			0.0194	LCN2
SDC1		enzyme			0.0194	JUNB
TAF6		transcription regulator			0.0194	GADD45A
SIAH1		enzyme			0.0194	SMAD7
HA900		chemical reagent			0.0194	SOCS3
asbestos		chemical toxicant			0.0194	JUNB
cysteamine		chemical drug			0.0194	LCN2
GFI1		transcription regulator			0.0196	BCL3,IL1R1
EIF2AK3		kinase			0.0199	BTG2,GADD45A
TNFRSF1B		transmembrane receptor			0.0199	CXCL12,SOCS3
caffeic acid phenethyl ester		chemical drug			0.0199	KLF6,RHOB
NR1I3		ligand-dependent nuclear receptor			0.0207	IL1R1,STEAP4
INSIG1		other			0.0207	LCN2,NFKBIZ
1,4-bis[2-(3,5-dichloropyridyloxy)]benzene		chemical toxicant			0.0207	IL1R1,STEAP4
GSK3B		kinase			0.0211	LCN2,NFKBIZ
INHA		growth factor			0.0214	IL1R1,SMAD7
NQO2		enzyme			0.0215	CXCL12
MTF1		transcription regulator			0.0215	MT2A
RLIM		enzyme			0.0215	SMAD7
miR-223-3p (miRNAs w/seed GUCAGUU)		mature microrna			0.0215	RHOB
ADAM12		peptidase			0.0215	JUNB
NCF4		enzyme			0.0215	FUT4
WWP2		enzyme			0.0215	SMAD7
RYBP		transcription regulator			0.0215	NKX2-2
RPS6KA4		kinase			0.0215	JUNB
Igkv1-117		other			0.0215	JUNB
PRKCH		kinase			0.0215	TGM1
2-hydroxy-1-naphthylaldehyde isonicotinoyl hydrazone		chemical reagent			0.0215	GADD45A
acitretin		chemical drug			0.0215	TGM1
PGR		ligand-dependent nuclear receptor			0.0218	ENC1,FKBP5,IL1R1
IFNB1		cytokine			0.0218	FBN1,IL1R1,RASSF1
lithium chloride		chemical drug			0.0218	BCL3,MT2A
VEGFA		growth factor			0.022	CXCL12,JUNB,NR4A1
propylthiouracil		chemical drug			0.0222	BTG2,NR4A1
E. coli B4 lipopolysaccharide		chemical toxicant			0.0224	IL1R1,LCN2,SOCS3
WNT5A		cytokine			0.0226	CXCL12,SOCS3
STAT5A		transcription regulator			0.0232	GADD45A,LCN2,SOCS3
EPHB1		kinase			0.0236	JUNB
Fcor		enzyme			0.0236	GADD45A
PPP3CB		phosphatase			0.0236	GADD45A
DRD1		g-protein coupled receptor			0.0236	JUNB
TRAF4		other			0.0236	STEAP4
ST3-Hel2A-2		chemical reagent			0.0236	GADD45A
ACVR1B		kinase			0.0236	SMAD7
AFP		transporter			0.0236	TNFRSF12A
DDX17		enzyme			0.0236	LCN2
ferric ammonium citrate		chemical drug			0.0236	GADD45A
tranylcypromine		chemical drug			0.0236	RASSF1
oleic acid		chemical - endogenous mammalian			0.0238	GADD45A,NR4A1
MEF2C		transcription regulator			0.0242	JUNB,NR4A1
staurosporine		chemical - kinase inhibitor			0.0246	BTG2,NR4A1
paraquat		chemical toxicant			0.0254	KLF6,NR4A1
Integrin		complex			0.0257	SOCS3
CLEC1B		transmembrane receptor			0.0257	CXCL12
POLR3G		enzyme			0.0257	KLF6
NELFB		other			0.0257	GADD45A
BMP10		growth factor			0.0257	SMAD7
PDE3B		enzyme			0.0257	SOCS3
DUSP14		phosphatase			0.0257	NFKBIZ
CXCL1		cytokine			0.0257	SOCS3
azetidyl-2-carboxylic acid		chemical reagent			0.0257	EDEM1
mannose		chemical - endogenous mammalian			0.0257	NR4A1
androstenediol		chemical - endogenous mammalian			0.0257	FKBP5
Tlr		group			0.0259	LCN2,SOCS3
FGF1		growth factor			0.0263	SGMS1,TNFRSF12A
IL12 (family)		group			0.0267	BCL3,NFKBIZ
Ifn		group			0.0275	IL1R1,LCN2
FOXM1		transcription regulator			0.0275	CXCL12,FUT4
Foxo		group			0.0279	GADD45A
CSF2RA		transmembrane receptor			0.0279	JUNB
KLF10		transcription regulator			0.0279	SMAD7
TOPBP1		other			0.0279	GADD45A
prazosin		chemical drug			0.0279	NR4A1
1,2-dimethylhydrazine		chemical toxicant			0.0279	NR4A1
1-chloro-2-(2,2,2-trichloro-1-(4-chlorophenyl)ethyl)benzene		chemical toxicant			0.0279	GADD45A
Creb		group			0.0279	JUNB,NR4A1,SYNPO
SOCS1		other			0.0284	FKBP5,SOCS3
APC		enzyme			0.0288	CXCL12,TNFRSF12A
lovastatin		chemical drug			0.0288	ENC1,RHOB
JAK2		kinase			0.0293	LCN2,SOCS3
IL10RA		transmembrane receptor			0.0296	FBN1,LCN2,SOCS3
BMP7		growth factor			0.0297	SMAD7,SOCS3
reactive oxygen species		chemical toxicant			0.0297	GADD45A,KLF6
nystatin		chemical drug			0.03	LCN2
NSD1		transcription regulator			0.03	KLF6
NEUROG2		other			0.03	NKX2-2
HDAC9		transcription regulator			0.03	NR4A1
PTPRE		phosphatase			0.03	PLA1A
CSF3R		transmembrane receptor			0.03	CXCL12
PTGFR		g-protein coupled receptor			0.03	NR4A1
TFAP2B		transcription regulator			0.03	MT2A
IL17D		other			0.03	SOCS3
aphidicolin		chemical toxicant			0.03	GADD45A
pyruvic acid		chemical - endogenous mammalian			0.03	NR4A1
salmeterol		chemical drug			0.03	SOCS3
quetiapine		chemical drug			0.03	NR4A1
asiatic acid		chemical reagent			0.03	SMAD7
pyrimidin-2-one beta-ribofuranoside		chemical reagent			0.03	RASSF1
SOX2		transcription regulator			0.0306	KLF6,NKX2-2,TGM1
WNT1		cytokine			0.031	JUNB,NKX2-2
TNFRSF1A		transmembrane receptor			0.031	LCN2,SOCS3
medroxyprogesterone acetate		chemical drug			0.031	BTG2,JUNB
SP1		transcription regulator			0.0314	CXCL12,KLF6,SMAD7,TGM1
amphotericin B		chemical drug			0.0321	LCN2
epothilone B		chemical drug			0.0321	BTG2
fluoride		chemical - endogenous mammalian			0.0321	GADD45A
CSF2RB		transmembrane receptor			0.0321	JUNB
PLC		group			0.0321	NR4A1
SMC3		other			0.0321	CXCL12
CRKL		kinase			0.0321	PLA1A
NFKBIZ	3.134	transcription regulator			0.0321	LCN2
HOXB4		transcription regulator			0.0321	JUNB
DDX5		enzyme			0.0321	LCN2
nimodipine		chemical drug			0.0321	NR4A1
clenbuterol		chemical drug			0.0321	SOCS3
Growth hormone		group			0.0329	FKBP5,SOCS3
VCAN		other			0.0329	CXCL12,LCN2
SMAD7	-2.678	transcription regulator			0.0329	GADD45A,SMAD7
MKL1		transcription regulator			0.0338	G0S2,LCN2
misoprostol		chemical drug			0.0342	SOCS3
SIGIRR		transmembrane receptor			0.0342	IL1R1
CABIN1		other			0.0342	NR4A1
PHB2		transcription regulator			0.0342	SOCS3
SMURF1		enzyme			0.0342	NR4A1
NKX6-1		transcription regulator			0.0342	NR4A1
GPI		enzyme			0.0342	STEAP4
NOX1		ion channel			0.0342	SMAD7
SMURF2		enzyme			0.0342	SMAD7
AQP1		transporter			0.0342	LCN2
silicon dioxide		chemical drug			0.0342	JUNB
pilocarpine		chemical drug			0.0342	JUNB
quercetin		chemical drug			0.0343	LCN2,SMAD7
IL7		cytokine			0.0357	SMAD7,SOCS3
halofuginone		chemical drug			0.0357	FBN1,SMAD7
TP73		transcription regulator			0.0358	BTG2,GADD45A,TNFRSF12A
KLF3		transcription regulator			0.036	ARID5A,BCL3,RASSF1
BMP4		growth factor			0.0361	JUNB,SMAD7
doxifluridine		chemical drug			0.0363	GADD45A
calcipotriene		chemical drug			0.0363	JUNB
alpha-amanitin		chemical toxicant			0.0363	NR4A1
Smad2/3-Smad4		complex			0.0363	SMAD7
SMYD3		enzyme			0.0363	RASSF1
IL-17f dimer		complex			0.0363	LCN2
PPP2R5C		other			0.0363	BCL3
LCP2		other			0.0363	NR4A1
KCNIP3		transcription regulator			0.0363	EDEM1
FABP5		transporter			0.0363	SOCS3
S1PR1		g-protein coupled receptor			0.0363	JUNB
TMBIM6		other			0.0363	EDEM1
MMP1		peptidase			0.0363	CXCL12
C5		other			0.0363	SOCS3
NCR2		transmembrane receptor			0.0363	NR4A1
quinpirole		chemical reagent			0.0363	JUNB
methapyrilene		chemical drug			0.0366	BTG2,GADD45A
CD28		transmembrane receptor			0.0371	IL1R1,NR4A1,SOCS3
17-alpha-ethinylestradiol		chemical drug			0.0381	BCL3,LCN2
isoproterenol		chemical drug			0.0381	JUNB,NR4A1
Ctbp		group			0.0384	GADD45A
KLK4		peptidase			0.0384	GADD45A
RNF20		enzyme			0.0384	RHOB
LYL1		transcription regulator			0.0384	BTG2
SEL1L		other			0.0384	EDEM1
USP18		peptidase			0.0384	SOCS3
GFI1B		transcription regulator			0.0384	SOCS3
RPS6KA5		kinase			0.0384	JUNB
Gm21596/Hmgb1		transcription regulator			0.0384	CXCL12
cuprizone		chemical toxicant			0.0384	SOCS3
W7		chemical reagent			0.0384	NR4A1
thiazolidinedione		chemical drug			0.0384	NR4A1
isobutylmethylxanthine		chemical toxicant			0.0386	ENC1,JUNB
Nr1h		group			0.039	BCL3,NFKBIZ
TLR7		transmembrane receptor			0.039	IL1R1,JUNB
INS		other			0.039	JUNB,NR4A1
APP		other			0.0391	ANKS4B,CXCL12,JUNB,SMAD7,SOCS3
ciprofibrate		chemical drug			0.04	CXCL12,LCN2
curcumin		chemical drug			0.0402	JUNB,SMAD7,SOCS3
Rp-cAMPS		chemical - kinase inhibitor			0.0405	SYNPO
SOX6		transcription regulator			0.0405	SOCS3
SLC29A1		transporter			0.0405	GADD45A
MNT		transcription regulator			0.0405	KLF6
KAT2A		enzyme			0.0405	EDEM1
isoprenaline		chemical drug			0.0405	NR4A1
acetyl-L-carnitine		chemical - endogenous mammalian			0.0405	GADD45A
leuprolide		biologic drug			0.0405	NR4A1
idarubicin		chemical drug			0.0405	GADD45A
Zn2+		chemical - endogenous mammalian			0.0405	MT2A
IRF4		transcription regulator			0.0405	IL1R1,RHOB
SMARCA4		transcription regulator			0.0409	C8orf4,GADD45A,NFKBIZ,RASSF1
HMGA1		transcription regulator			0.0415	JUNB,RHOB
ZMPSTE24		peptidase			0.0425	SOCS3
TNFSF14		cytokine			0.0425	CXCL12
SIM2		transcription regulator			0.0425	GADD45A
miR-23a-3p (and other miRNAs w/seed UCACAUU)		mature microrna			0.0425	CXCL12
AXIN1		other			0.0425	ENC1
MAP3K5		kinase			0.0425	TGM1
PPP1R15A		other			0.0425	GADD45A
RAPGEF3		other			0.0425	SOCS3
dipyridamole		chemical drug			0.0425	RASSF1
plerixafor		chemical drug			0.0425	CXCL12
naloxone		chemical drug			0.0425	NR4A1
FOXA1		transcription regulator			0.0425	RASSF1,TNFRSF12A
Ap1		complex			0.0436	CXCL12,MT2A
MED1		transcription regulator			0.0436	BCL3,GADD45A
JINK1/2		group			0.0446	RHOB
Fibrinogen		complex			0.0446	BCL3
ABT-737		chemical drug			0.0446	GADD45A
DCAF1		kinase			0.0446	SOCS3
FUT8		enzyme			0.0446	SMAD7
miR-293-5p (and other miRNAs w/seed CUCAAAC)		mature microrna			0.0446	NR4A1
MAP2K5		kinase			0.0446	NR4A1
SOCS6		other			0.0446	PLA1A
SIN3B		transcription regulator			0.0446	KLF6
TFE3		transcription regulator			0.0446	SMAD7
butaprost		chemical drug			0.0446	SOCS3
tosylphenylalanyl chloromethyl ketone		chemical - protease inhibitor			0.0446	SMAD7
Hdac		group			0.0461	KLF6,NR4A1
gefitinib		chemical drug			0.0467	BTG2,RHOB
IPMK		kinase			0.0467	JUNB
GRHL2		transcription regulator			0.0467	TGM1
CD81		other			0.0467	SMAD7
BMP15		growth factor			0.0467	SMAD7
miR-203a-3p (and other miRNAs w/seed UGAAAUG)		mature microrna			0.0467	SOCS3
EIF4G1		translation regulator			0.0467	GADD45A
FABP4		transporter			0.0467	SOCS3
SKI		transcription regulator			0.0467	SMAD7
GLP-1-(7-34)-amide		chemical drug			0.0467	NR4A1
mezerein		chemical - endogenous non-mammalian			0.0467	SLC16A6
docosahexaenoic acid		chemical drug			0.0472	SMAD7,SOCS3
troglitazone		chemical drug			0.0483	G0S2,GADD45A,NR4A1
zidovudine		chemical drug			0.0488	BCL3
risperidone		chemical drug			0.0488	NR4A1
NFAT (complex)		complex			0.0488	NR4A1
PDGF-DD		complex			0.0488	TNFRSF12A
IL17a dimer		complex			0.0488	LCN2
BMPR2		kinase			0.0488	CXCL12
FAM3B		cytokine			0.0488	LCN2
CTR9		other			0.0488	CXCL12
oxymatrine		chemical drug			0.0488	SMAD7
IL18		cytokine			0.0488	CXCL12,NFKBIZ
bleomycin		chemical drug			0.0488	NR4A1,PLA1A
AGN194204		chemical drug			0.0488	GADD45A,KLF6
etoposide		chemical drug			0.0499	GADD45A,NR4A1
TICAM1		other		1.982	0.000227	BCL3,NFKBIZ,RHOB,SOCS3	13 (4)
HGF		growth factor		1.982	0.00413	FKBP5,LCN2,NR4A1,RHOB,SOCS3	10 (3)
Tnf (family)		group		1.98	0.00026	CXCL12,IL1R1,LCN2,SOCS3	13 (6)
TLR9		transmembrane receptor		1.98	0.00122	LCN2,NFKBIZ,NR4A1,SOCS3
salmonella minnesota R595 lipopolysaccharides		chemical - endogenous non-mammalian		1.976	0.000137	BCL3,JUNB,NFKBIZ,SOCS3	16 (5)
TNFSF11		cytokine		1.969	0.00218	JUNB,NFKBIZ,RHOB,SOCS3	15 (7)
NFKBIA		transcription regulator		1.964	0.00000382	BCL3,BTG2,CXCL12,GADD45A,JUNB,LCN2,NR4A1,SOCS3	23 (12)
kainic acid		chemical toxicant		1.964	0.000267	BTG2,JUNB,LCN2,NR4A1	11 (7)
R5020		chemical reagent		1.963	0.0000259	BTG2,FKBP5,IL1R1,MT2A	9 (3)
bucladesine		chemical toxicant		1.953	0.00452	COQ10B,JUNB,NR4A1,SOCS3	13 (4)
CEBPB		transcription regulator		1.946	0.0114	GADD45A,LCN2,NFKBIZ,SOCS3
cisplatin		chemical drug		1.879	0.0000835	BTG2,C8orf4,G0S2,GADD45A,LCN2,PLA1A,SOCS3,TNFRSF12A
IL17A		cytokine		1.799	0.00000773	CXCL12,GADD45A,LCN2,NFKBIZ,SOCS3,STEAP4	21 (9)
IFNG		cytokine		1.735	0.000000314	BCL3,CXCL12,FKBP5,IL1R1,JUNB,KLF6,LCN2,NFKBIZ,NKX2-2,RHOB,SMAD7,SOCS3,TGM1,TNFRSF12A	21 (10)
trichostatin A		chemical drug		1.69	0.0409	CXCL12,GADD45A,RASSF1,TGM1
TP53		transcription regulator		1.546	0.0153	BCL3,BTG2,CXCL12,FKBP5,GADD45A,JUNB,RHOB,SMAD7
IGF1		growth factor		1.544	0.00177	IL1R1,JUNB,LCN2,SOCS3,TNFRSF12A
Pkc(s)		group		1.53	0.0000958	GADD45A,JUNB,KLF6,NR4A1,TGM1	10 (3)
CEBPA		transcription regulator		1.506	0.000000264	BTG2,G0S2,GADD45A,JUNB,LCN2,MT2A,PPP1R3C,SOCS3,STEAP4
IL4		cytokine		1.466	0.00725	BCL3,FKBP5,IL1R1,JUNB,KLF6,SOCS3	18 (7)
progesterone		chemical - endogenous mammalian		1.455	0.000271	CXCL12,ENC1,FKBP5,LCN2,MT2A,NR4A1,TGM1
STAT3		transcription regulator		1.447	0.00000181	BCL3,CXCL12,FUT4,GADD45A,IL1R1,JUNB,NFKBIZ,SOCS3,SYNPO	19 (5)
FSH		complex		1.446	0.000000155	BTG2,ENC1,FKBP5,JUNB,MT2A,NR4A1,PLA1A,RHOB,SMAD7	18 (5)
methylprednisolone		chemical drug		1.432	0.00592	G0S2,GADD45A,IL1R1,PLA1A,SLC16A6
5-azacytidine		chemical drug		1.411	0.0000134	CXCL12,GADD45A,KLF6,RASSF1,SOCS3
triamcinolone acetonide		chemical drug		1.387	0.0000896	BTG2,FKBP5,FUT4,JUNB,MT2A
TCR		complex		1.35	0.0000429	BCL3,JUNB,NR4A1,SMAD7,SOCS3,TNFRSF12A	16 (6)
Salmonella enterica serotype abortus equi lipopolysaccharide		chemical toxicant		1.342	0.0000329	G0S2,GADD45A,NFKBIZ,PLA1A,SOCS3
Cg		complex		1.307	0.00754	BTG2,G0S2,NR4A1,TNFRSF12A
STAT1		transcription regulator		1.281	0.00049	IL1R1,LCN2,NKX2-2,SMAD7,SOCS3	16 (3)
cycloheximide		chemical reagent		1.254	0.0000127	BTG2,GADD45A,JUNB,LCN2,NR4A1,RHOB,SOCS3	21 (12)
AR		ligand-dependent nuclear receptor		1.243	0.00256	CXCL12,FKBP5,IL1R1,RHOB,TNFRSF12A
EPO		cytokine		1.235	0.00352	BCL3,CXCL12,JUNB,SOCS3	16 (6)
P38 MAPK		group		1.231	0.00106	CXCL12,JUNB,NR4A1,RHOB,SOCS3	21 (14)
TGFB1		growth factor		1.226	0.0000018	BCL3,CXCL12,FBN1,GADD45A,IL1R1,JUNB,LCN2,NR4A1,PLA1A,PPP1R3C,RASSF1,RHOB,SMAD7,SOCS3,TNFRSF12A	22 (13)
TP63		transcription regulator		1.226	0.00129	BCL3,FBN1,GADD45A,JUNB,KLF6
LEP		growth factor		1.192	0.00244	GADD45A,IL1R1,JUNB,SOCS3,STEAP4	16 (6)
RELA		transcription regulator		1.182	0.00164	BCL3,BTG2,JUNB,NR4A1,SMAD7	14 (4)
CREM		transcription regulator		1.154	0.000328	BTG2,JUNB,NR4A1,RHOB	12 (5)
dihydrotestosterone		chemical - endogenous mammalian		1.154	0.000999	BTG2,FKBP5,G0S2,NR4A1,RHOB,SLC16A6
pirinixic acid		chemical toxicant		1.131	0.00259	CXCL12,G0S2,GADD45A,JUNB,LCN2	16 (6)
decitabine		chemical drug		1.075	0.00473	CXCL12,JUNB,KLF6,RASSF1,SOCS3
JUN		transcription regulator		1.067	0.00000444	BCL3,JUNB,MT2A,NFKBIZ,NR4A1,RHOB,SMAD7,SOCS3	18 (7)
ADCYAP1		other		1.067	0.00167	BTG2,PPP1R3B,RHOB,SOCS3
CXCL12	-2.988	cytokine		1.009	0.0000616	BCL3,CXCL12,JUNB,NR4A1,SOCS3	18 (10)
thioacetamide		chemical toxicant		1	0.0000153	FBN1,LCN2,PLA1A,PLET1,SMAD7,TNFRSF12A
indomethacin		chemical drug		1	0.000164	BTG2,IL1R1,LCN2,PLA1A,TNFRSF12A
E. coli serotype 0127B8 lipopolysaccharide		chemical - endogenous non-mammalian		1	0.000702	CXCL12,EDEM1,LCN2,SOCS3
IL3		cytokine		1	0.00074	BTG2,GADD45A,JUNB,LCN2,SOCS3	18 (10)
L-triiodothyronine		chemical - endogenous mammalian		0.882	0.00754	BCL3,CXCL12,NR4A1,SMAD7
NFkB (complex)		complex		0.851	0.00000543	BCL3,CXCL12,G0S2,GADD45A,JUNB,LCN2,NFKBIZ,SMAD7,SOCS3	23 (11)
MYC		transcription regulator		0.83	0.00213	FBN1,FKBP5,GADD45A,KLF6,PLA1A,RHOB,TGM1,TNFRSF12A
MYD88		other		0.789	0.00241	BCL3,CXCL12,NFKBIZ,SOCS3	17 (6)
IKBKG		kinase		0.762	0.00016	CXCL12,JUNB,LCN2,SOCS3	18 (11)
atorvastatin		chemical drug		0.762	0.000973	C8orf4,JUNB,NR4A1,RHOB	13 (5)
carbon tetrachloride		chemical toxicant		0.747	0.0000857	GADD45A,JUNB,NR4A1,SMAD7,TNFRSF12A	18 (5)
butyric acid		chemical - endogenous mammalian		0.686	0.0000421	G0S2,GADD45A,IL1R1,MT2A,NR4A1,SOCS3,TGM1
IL10		cytokine		0.682	0.000999	BCL3,CXCL12,FKBP5,IL1R1,SOCS3	20 (9)
AGT		growth factor		0.673	0.00261	NR4A1,PPP1R3C,SMAD7,SOCS3,TNFRSF12A	18 (5)
KRAS		enzyme		0.605	0.00000605	FBN1,GADD45A,JUNB,KLF6,NR4A1,PLA1A,RHOB,TNFRSF12A	14 (4)
PRKCD		kinase		0.555	0.0000388	CXCL12,FBN1,JUNB,KLF6,NR4A1	11 (3)
dexamethasone		chemical drug		0.523	0.00000935	BTG2,C8orf4,CXCL12,EDEM1,ENC1,FKBP5,G0S2,GADD45A,IL1R1,JUNB,LCN2,NFKBIZ,NR4A1,SOCS3	20 (8)
OSM		cytokine		0.447	0.000961	CXCL12,JUNB,LCN2,MT2A,SLC16A6,SOCS3
IKBKB		kinase		0.44	0.0000222	CXCL12,GADD45A,JUNB,LCN2,SMAD7,SOCS3	18 (9)
Jnk		group		0.438	0.00000531	CXCL12,GADD45A,KLF6,NR4A1,SOCS3,TNFRSF12A
CHUK		kinase		0.343	0.00106	CXCL12,JUNB,LCN2,SOCS3	18 (10)
calcitriol		chemical drug		0.312	0.00121	BCL3,FBN1,GADD45A,LCN2,SMAD7,SOCS3	19 (7)
tacrolimus		chemical drug		0.277	0.00000376	ENC1,FKBP5,JUNB,NR4A1,SMAD7,TNFRSF12A
5-N-ethylcarboxamido adenosine		chemical reagent		0.236	6.17E-11	BCL3,BTG2,GADD45A,JUNB,KLF6,NKX2-2,NR4A1,SOCS3	19 (7)
Vegf		group		0.186	0.000711	CXCL12,FKBP5,IL1R1,LCN2,NR4A1,SOCS3	10 (3)
tamoxifen		chemical drug		0.147	0.00269	CXCL12,G0S2,JUNB,SMAD7	16 (5)
mir-21		microrna		0.129	0.00228	BTG2,RHOB,SMAD7,TGM1
PI3K (complex)		complex		0.083	0.00335	LCN2,MT2A,RHOB,SOCS3	20 (8)
raloxifene		chemical drug		0	0.00000181	BCL3,CXCL12,IL1R1,KLF6,PPP1R3C,SMAD7
ID2		transcription regulator		0	0.0000338	BCL3,KLF6,NR4A1,SMAD7,SOCS3	10 (3)
MGEA5		enzyme		0	0.00814	GADD45A,RHOB,SOCS3,TNFRSF12A
ERBB2		kinase		-0.022	0.00000351	BCL3,BTG2,CXCL12,JUNB,LCN2,PLET1,RHOB,SMAD7,SOWAHC,TGM1	19 (5)
cyclosporin A		biologic drug		-0.032	0.0152	FKBP5,LCN2,NR4A1,TNFRSF12A
tretinoin		chemical - endogenous mammalian		-0.07	0.00143	BCL3,BTG2,FUT4,G0S2,IL1R1,MT2A,NKX2-2,SMAD7,SYNPO,TGM1	20 (6)
HIF1A		transcription regulator		-0.169	0.00157	CXCL12,NR4A1,RASSF1,SMAD7,SOCS3
IL13		cytokine		-0.218	0.000168	BCL3,G0S2,IL1R1,KLF6,SLC16A6,SOCS3	9 (3)
trans-hydroxytamoxifen		chemical drug		-0.447	0.00000538	CXCL12,ENC1,IL1R1,KLF6,PPP1R3C
PTEN		phosphatase		-0.447	0.000409	BCL3,BTG2,G0S2,KLF6,MT2A,SOCS3	19 (6)
EGFR		kinase		-0.481	0.0000168	CXCL12,FBN1,GADD45A,JUNB,LCN2,RHOB,SOCS3	22 (12)
LY294002		chemical - kinase inhibitor		-0.52	0.00454	JUNB,LCN2,MT2A,NR4A1,SOCS3	20 (8)
beta-estradiol		chemical - endogenous mammalian		-0.567	0.0000164	BTG2,C8orf4,CXCL12,ENC1,FBN1,GADD45A,IL1R1,JUNB,KLF6,LCN2,NR4A1,PPP1R3C,SOCS3,SYNPO	22 (12)
2-amino-5-phosphonovaleric acid		chemical - other		-0.625	0.0000138	ARID5A,GADD45A,JUNB,NR4A1,SLC25A29
mifepristone		chemical drug		-1	0.00335	FKBP5,JUNB,NR4A1,RHOB	15 (5)
PD98059		chemical - kinase inhibitor		-1.034	0.00113	FKBP5,GADD45A,JUNB,NR4A1,PLA1A,SOCS3	16 (6)
AHR		ligand-dependent nuclear receptor		-1.154	0.0000819	BTG2,GADD45A,JUNB,MT2A,SOCS3,STEAP4	14 (3)
U0126		chemical - kinase inhibitor		-1.231	0.00406	FKBP5,G0S2,JUNB,NR4A1,SOCS3
Akt		group		-1.348	8.76E-08	BTG2,CXCL12,FKBP5,IL1R1,LCN2,MT2A,RHOB,SOCS3	9 (2)
ESR1		ligand-dependent nuclear receptor		-1.412	0.0208	C8orf4,CXCL12,JUNB,LCN2,PPP1R3C,SLC13A4,SYNPO
Alpha catenin		group		-1.633	0.000000215	BCL3,CXCL12,NFKBIZ,SOCS3,STEAP4,TNFRSF12A
ERBB4		kinase		-1.732	0.0000362	BTG2,CXCL12,GADD45A,SOCS3
SB203580		chemical - kinase inhibitor		-1.98	0.00106	GADD45A,JUNB,NR4A1,SOCS3,TGM1	15 (6)
SP600125		chemical - kinase inhibitor		-1.981	0.00108	GADD45A,JUNB,NR4A1,SOCS3	19 (11)
ACOX1		enzyme		-1.982	0.000267	CXCL12,GADD45A,KLF6,LCN2
